# Supplementary material for: Metagenomic analysis of viruses associated with maize lethal necrosis in Kenya
Source: Virol J. 2018 May 23;15:90. doi: 10.1186/s12985-018-0999-2 (PMC5966901; doi:10.1186/s12985-018-0999-2)
Supplement: Supplementary file 4 — Table S2. Virus identification by BlastN against the Plant Virus Genome Database and contig alignment. (XLSX 1123 kb) [file 12985_2018_999_MOESM4_ESM.xlsx]

## Sheet: ContigAlignment
Additional File: Table S2	Virus identification by BlastN against the Plant Virus genome and contig alignment. (http://www.ncbi.nlm.nih.gov/genome/viruses/)
				Maize chlorotic mottle virus									Sugarcane mosaic virus									Maize streak virus									Maize yellow dwarf virus-RMV
Sample	Host	Total	Total	Conting	Conting	Reference	Reference	%	Coordinates		Polarity	E	Contig	Conting	Reference	Reference	%	Coordinates		Polarity	E	Conting	Conting	Reference	Reference	%	Coordinates		Polarity	E	Conting	Conting	Reference	Reference	%	Coordinates		Polarity	E
		Sequences	Contigs		Length		Length	identity	Start	End		value		Length		Length	identity	Start	End		value		Length		Length	identity	Start	End		value		Length		Length	identity	Start	End		value
3	Maize Leaf	799100	32996	TRINITY__DN3568_c4_g1_i3	4402	NC_003627.1	4437	96.7	4412	11	Negative	0	TRINITY_DN3607_c6_g1_i11	9920	NC_003398.1	9596	79.445	572	8401	positive	0	TRINITY_DN3088_c0_g1_i3	2417	NC_001346.2	2689	98.2	1	2108	Positive	0	TRINITY_DN16250_c0_g1_i1	657	MF974579.1 Maize yellow mosaic virus	5630	98.174	659	3	Negative	0
3													TRINITY_DN3607_c6_g1_i11	9920	NC_003398.1	9596	88.325	8616	9596	positive	0	TRINITY_DN3088_c0_g1_i3	2417	NC_001346.2	2689	98	2380	2689	Positive	2.37e-151	TRINITY_DN11943_c0_g1_i1	256	MF974579.1 Maize yellow mosaic virus	5630	98.431	923	669	Negative	5.19e-130
3																															TRINITY_DN11622_c0_g1_i1	1096	MF974579.1 Maize yellow mosaic virus	5630	99.905	902	1949	Positive	0
3																															TRINITY_DN6201_c0_g1_i1	3458	MF974579.1 Maize yellow mosaic virus	5630	99.905	1948	5405	Positive	0
																															TRINITY_DN1177_c0_g1_i1	432	MF974579.1 Maize yellow mosaic virus	5630	99.905	3942	4373	Positive	0
																															TRINITY_DN883_c0_g1_i1	1064	MF974579.1 Maize yellow mosaic virus	5630	99.905	3881	2818	Negative	0
				Maize chlorotic mottle virus									Sugarcane mosaic virus									Maize yellow dwarf virus-RMV
Sample	Host	Total	Total	Conting	Conting	Reference	Reference	%	Coordinates		Polarity	E	Conting	Conting	Reference	Reference	%	Coordinates		Polarity	E	Conting	Conting	Reference	Reference	%	Coordinates		Polarity	E
		Sequences	Contigs		Length		Length	identity	Start	End		value		Length		Length	identity	Start	End		value		Length		Length	identity	Start	End		value
4	Maize Leaf	687779	1957	TRINITY_DN274_c4_g5_i4	3025	NC_003627.1	4437	96.694	4412	1388	Negative	0	TRINITY_DN263_c2_g3_i1	9605	NC_003398.1	9596	78.788	8474	14	Negative	0	TRINITY_DN1258_c0_g1_i1	1064	MF974579.1 Maize yellow mosaic virus	5630	98.12	3881	2821	Negative	0
4				TRINITY_DN274_c4_g4_i7	968	NC_003627.1	4437	97.417	10	977	Positive	0	TRINITY_DN263_c2_g3_i1	9605	NC_003398.1	9596	87.361	9593	8613	Negative	0	TRINITY_DN1254_c0_g1_i1	755	MF974579.1 Maize yellow mosaic virus	5630	95.894	4753	5507	Positive	0
4				TRINITY_DN274_c4_g3_i1	561	NC_003627.1	4437	94.945	1407	953	Negative	0	TRINITY_DN500_c0_g1_i1	248	NC_003398.1	9596	84.711	3554	3313	Negative	1.52e-64	TRINITY_DN902_c0_g1_i1	742	MF974579.1 Maize yellow mosaic virus	5630	96.496	1740	999	Negative	0
4				TRINITY_DN274_c4_g3_i3	527	NC_003627.1	4437	94.144	1421	978	Negative	0										TRINITY_DN878_c0_g1_i1	570	MF974579.1 Maize yellow mosaic virus	5630	98.418	1037	469	Negative	0
4				TRINITY_DN274_c4_g3_i5	526	NC_003627.1	4437	94.883	1421	953	Negative	0										TRINITY_DN899_c0_g1_i1	498	MF974579.1 Maize yellow mosaic virus	5630	97.992	1965	2462	Positive	0
4				TRINITY_DN274_c4_g5_i1	481	NC_003627.1	4437	95.592	3709	3347	Negative	0										TRINITY_DN1356_c0_g1_i1	432	MF974579.1 Maize yellow mosaic virus	5630	94.366	3942	4361	Positive	0
4				TRINITY_DN274_c4_g3_i2	460	NC_003627.1	4437	94.277	1284	953	Negative	0										DN1218_c0_g1_i1	353	MF974579.1 Maize yellow mosaic virus	5630	98.867	2806	2454	Negative	0
4				TRINITY_DN49_c0_g1_i1	426	NC_003627.1	4437	93.846	1577	1706	Positive	0										DN817_c0_g1_i1	213	MF974579.1 Maize yellow mosaic virus	5630	95.261	218	8	Negative	2.06e-92
4				TRINITY_DN263_c3_g1_i6	375	NC_003627.1	4437	100	4217	4184	Negative	0
4				TRINITY_DN1313_c0_g1_i1	307	NC_003627.1	4437	100	4340	4307	Negative	0
4				TRINITY_DN421_c0_g1_i1	304	NC_003627.1	4437	100	644	612	Negative	7.89e-11
4				TRINITY_DN274_c4_g9_i1	298	NC_003627.1	4437	95.238	870	911	Positive	0
4				TRINITY_DN573_c0_g1_i1	281	NC_003627.1	4437	98.077	3865	3916	Positive	1.6e-166
4				TRINITY_DN274_c4_g5_i8	281	NC_003627.1	4437	98.305	4352	4176	Negative	2.63e-144
4				TRINITY_DN266_c1_g3_i2	249	NC_003627.1	4437	90.566	2651	2703	Positive	2.15e-50
4				TRINITY_DN274_c4_g5_i10	243	NC_003627.1	4437	90.377	1758	1520	Negative	1.99e-10
4				TRINITY_DN274_c4_g2_i1	238	NC_003627.1	4437	97.436	1955	1878	Negative	1.6e-10
4				TRINITY_DN426_c0_g1_i1	222	NC_003627.1	4437	97.674	905	863	Negative	5.71e-10
4				TRINITY_DN274_c4_g4_i8	221	NC_003627.1	4437	100	541	618	Positive	1.2e-11
4				TRINITY_DN274_c4_g5_i2	215	NC_003627.1	4437	95.238	1911	1786	Negative	6.69e-19
				Maize chlorotic mottle virus									Sugarcane mosaic virus									Maize yellow dwarf virus-RMV									Maize streak virus - A[Ama]
Sample	Host	Total	Total	Conting	Conting	Reference	Reference	%	Coordinates		Polarity	E	Conting	Conting	Reference	Reference	%	Coordinates		Polarity	E	Conting	Conting	Reference	Reference	%	Coordinates		Polarity	E	Conting	Conting	Reference	Reference	%	Coordinates		Polarity	E
	Maize Leaf	Sequences	Contigs		Length		Length	identity	Start	End		value		Length		Length	identity	Start	End		value		Length		Length	identity	Start	End		value		Length		Length	identity	Start	End		value
5		520393	520393	TRINITY_DN163_c0_g1_i1	297	NC_003627.1 Maize chlorotic mottle virus genomic RNA	4437	97.872	869	915	Positive	4.27e-16	TRINITY_DN25_c0_g1_i1	360	NC_003398.1 Sugarcane mosaic virus	9596	91.892	8909	9204	Positive	4.56e-116	TRINITY_DN207_c0_g1_i1	223	MF974579.1 Maize yellow mosaic virus	5630	97.309	915	693	Negative	9.89e-106	TRINITY_DN278_c0_g1_i1	448	NC_001346.2 Maize streak virus - A[Ama]	2689	99.107	1110	663	Negative	0
5				TRINITY_DN47_c1_g1_i1	782	NC_003627.1 Maize chlorotic mottle virus genomic RNA	4437	96.456	3309	3957	Positive	0	TRINITY_DN47_c1_g5_i1	5028	NC_003398.1 Sugarcane mosaic virus	9596	80.591	660	4968	Positive	0	TRINITY_DN128_c0_g1_i1	616	MF974579.1 Maize yellow mosaic virus	5630	96.591	3649	4258	Positive	0
5				TRINITY_DN47_c1_g2_i1	323	NC_003627.1 Maize chlorotic mottle virus genomic RNA	4437	96.714	1498	1286	Negative	2.5e-98	TRINITY_DN47_c1_g5_i1	5028	NC_003398.1 Sugarcane mosaic virus	9596	84.932	14	301	Positive	4.27e-77	TRINITY_DN162_c0_g1_i1	502	MF974579.1 Maize yellow mosaic virus	5630	97.8	90	589	Positive	0
				TRINITY_DN47_c1_g2_i2	230	NC_003627.1 Maize chlorotic mottle virus genomic RNA	4437	95.205	2078	1933	Negative	1.09e-60	TRINITY_DN47_c1_g5_i2	9522	NC_003398.1 Sugarcane mosaic virus	9596	80.095	660	8401	Positive	0	TRINITY_DN116_c0_g1_i1	385	MF974579.1 Maize yellow mosaic virus	5630	95.325	4783	5167	Positive	1.62e-175
				TRINITY_DN47_c1_g2_i3	2048	NC_003627.1 Maize chlorotic mottle virus genomic RNA	4437	96.533	3333	1286	Negative	0	TRINITY_DN47_c1_g5_i2	9522	NC_003398.1 Sugarcane mosaic virus	9596	88.497	8594	9554	Positive	0	TRINITY_DN113_c0_g1_i1	420	MF974579.1 Maize yellow mosaic virus	5630	98.333	3149	3568	Positive	0
				TRINITY_DN47_c1_g3_i1	1341	NC_003627.1 Maize chlorotic mottle virus genomic RNA	4437	96.417	1265	10	Negative	0										TRINITY_DN130_c0_g1_i1	765	MF974579.1 Maize yellow mosaic virus	5630	96.728	1976	1213	Negative	0
				TRINITY_DN47_c1_g3_i2	1351	NC_003627.1 Maize chlorotic mottle virus genomic RNA	4437	96.843	1181	10	Negative	0										TRINITY_DN89_c0_g1_i1	208	MF974579.1 Maize yellow mosaic virus	5630	92.788	4470	4677	Positive	2.04e-82
				TRINITY_DN47_c1_g2_i4	1514	NC_003627.1 Maize chlorotic mottle virus genomic RNA	4437	96.103	3047	1534	Negative	0										TRINITY_DN61_c0_g1_i1	524	MF974579.1 Maize yellow mosaic virus	5630	98.473	2380	2903	Positive	0
				TRINITY_DN47_c1_g2_i5	219	NC_003627.1 Maize chlorotic mottle virus genomic RNA	4437	96.25	3056	2978	Negative	1.08e-30
				TRINITY_DN47_c1_g1_i2	1100	NC_003627.1 Maize chlorotic mottle virus genomic RNA	4437	96.841	3309	4226	Positive	0
				TRINITY_DN47_c1_g2_i6	251	NC_003627.1 Maize chlorotic mottle virus genomic RNA	4437	95.092	2443	2281	Negative	5.51e-69
				TRINITY_DN47_c1_g2_i7	476	NC_003627.1 Maize chlorotic mottle virus genomic RNA	4437	96.915	1674	1286	Negative	0
				TRINITY_DN47_c1_g2_i11	1897	NC_003627.1 Maize chlorotic mottle virus genomic RNA	4437	96.377	3024	1286	Negative	0
				TRINITY_DN47_c1_g3_i3	1021	NC_003627.1 Maize chlorotic mottle virus genomic RNA	4437	97.172	893	10	Negative	0
				TRINITY_DN47_c1_g3_i4	303	NC_003627.1 Maize chlorotic mottle virus genomic RNA	4437	97.073	214	10	Negative	1.4e-95
				TRINITY_DN47_c1_g3_i5	992	NC_003627.1 Maize chlorotic mottle virus genomic RNA	4437	97.225	910	10	Polarity	0
				TRINITY_DN47_c1_g1_i3	1105	NC_003627.1 Maize chlorotic mottle virus genomic RNA	4437	97.195	3309	4413	Positive	0
				TRINITY_DN47_c1_g3_i6	764	NC_003627.1 Maize chlorotic mottle virus genomic RNA	4437	96.828	671	10	Negative	0
				TRINITY_DN47_c1_g2_i12	1836	NC_003627.1 Maize chlorotic mottle virus genomic RNA	4437	96.334	3031	1286	Negative	0
				Maize chlorotic mottle virus									Sugarcane mosaic virus									Maize streak virus
Sample	Host	Total	Total	Conting	Conting	Reference	Reference	%	Coordinates		Polarity	E	Conting	Conting	Reference	Reference	%	Coordinates		Polarity	E	Conting	Conting	Reference	Reference	%	Coordinates		Polarity	E
	Maize Leaf	Sequences	Contigs		Length		Length	identity	Start	End		value		Length		Length	identity	Start	End		value		Length		Length	identity	Start	End		value
6		439279	2694	TRINITY_DN278_c23_g1_i22	3775	NC_003627.1	4437	96.689	4410	757	Negative	0	TRINITY_DN271_c1_g2_i2	5363	NC_003398.1	9596	87.677	9596	8611	Negative	0	TRINITY_DN268_c0_g1_i1	2273	NC_001346.2 Maize streak virus - A[Ama]	2689	97.506	2205	1	Negative	0
6				TRINITY_DN278_c23_g1_i2	3729	NC_003627.1	4437	96.657	4405	757	Negative	0	TRINITY_DN271_c1_g2_i1	5147	NC_003398.1	9596	90.25	9368	8611	Negative	0	TRINITY_DN268_c0_g1_i1	2273	NC_001346.2 Maize streak virus - A[Ama]	2689	98.462	2689	2625	Negative	3.44e-25
6				TRINITY_DN278_c23_g1_i13	2827	NC_003627.1	4437	96.619	3507	757	Negative	0	TRINITY_DN271_c1_g2_i4	4732	NC_003398.1	9596	85.196	8941	8611	Negative	1.09e-92	TRINITY_DN268_c0_g2_i2	411	NC_001346.2 Maize streak virus - A[Ama]	2689	95.157	2237	2649	Positive	0
6				TRINITY_DN287_c4_g1_i24	2668	NC_003627.1	4437	98.182	3031	2977	Negative	1.47e-19	TRINITY_DN271_c1_g4_i1	2346	NC_003398.1	9596	79.742	2025	4348	Positive	0	TRINITY_DN268_c0_g2_i1	383	NC_001346.2 Maize streak virus - A[Ama]	2689	97.059	2237	2542	Positive	1.3e-146
6				TRINITY_DN278_c23_g1_i3	2242	NC_003627.1	4437	96.367	2793	757	Negative	0	TRINITY_DN271_c1_g1_i1	2031	NC_003398.1	9596	75.855	2048	18	Negative	0
6				TRINITY_DN278_c22_g2_i3	1024	NC_003627.1	4437	97.013	780	11	Negative	0
6				TRINITY_DN46_c0_g1_i2	764	NC_003627.1	4437	100	886	915	Positive	6.98e-08
6				TRINITY_DN279_c3_g8_i4	571	NC_003627.1	4437	97.826	867	912	Positive	3.06e-15
6				TRINITY_DN233_c0_g1_i1	498	NC_003627.1	4437	100	2929	2901	Negative	1.61e-07
6				TRINITY_DN178_c0_g1_i1	446	NC_003627.1	4437	95.455	180	223	Positive	1.42e-12
6				TRINITY_DN27_c0_g1_i1	380	NC_003627.1	4437	96.19	1901	2005	Positive	3.21e-43
6				TRINITY_DN872_c0_g1_i1	373	NC_003627.1	4437	91.379	1886	1829	Negative	7.06e-15
6				TRINITY_DN1443_c0_g1_i1	366	NC_003627.1	4437	97.917	1809	1762	Negative	1.49e-16
6				TRINITY_DN72_c0_g1_i1	365	NC_003627.1	4437	97.895	809	903	Positive	5.15e-41
6				TRINITY_DN290_c4_g4_i6	360	NC_003627.1	4437	97.938	803	899	Positive	3.92e-42
6				TRINITY_DN278_c23_g1_i23	349	NC_003627.1	4437	95.349	2798	2584	Negative	2.11e-94
6				TRINITY_DN206_c0_g1_i2	322	NC_003627.1	4437	93.182	2348	2261	Negative	1.64e-30
6				TRINITY_DN282_c2_g3_i1	322	NC_003627.1	4437	97.222	4182	4217	Positive	2.18e-09
6				TRINITY_DN221_c0_g1_i1	313	NC_003627.1	4437	96.591	3732	3645	Negative	1.58e-35
6				TRINITY_DN935_c0_g1_i1	312	NC_003627.1	4437	95.455	856	921	Positive	2.67e-23
6				TRINITY_DN708_c0_g1_i1	305	NC_003627.1	4437	95.868	2679	2799	Positive	5.41e-50
6				TRINITY_DN279_c3_g4_i2	301	NC_003627.1	4437	96.104	2693	2769	Positive	1.97e-29
6				TRINITY_DN1860_c0_g1_i1	298	NC_003627.1	4437	94.828	869	926	Positive	2.56e-18
6				TRINITY_DN1877_c0_g1_i1	298	NC_003627.1	4437	99.038	2953	3056	Positive	8.84e-48
6				TRINITY_DN278_c23_g1_i17	297	NC_003627.1	4437	99.254	1031	898	Negative	6.66e-64
6				TRINITY_DN1077_c0_g1_i1	297	NC_003627.1	4437	91.549	147	77	Negative	1.53e-20
6				TRINITY_DN58_c0_g1_i1	296	NC_003627.1	4437	77.841	2307	2134	Negative	2.53e-23
6				TRINITY_DN84_c0_g1_i1	295	NC_003627.1	4437	95.556	1774	1817	Positive	9.18e-13
6				TRINITY_DN278_c23_g1_i24	292	NC_003627.1	4437	96.8	1811	1687	Negative	1.84e-54
6				TRINITY_DN374_c0_g1_i1	288	NC_003627.1	4437	96.04	3236	3136	Negative	3.99e-41
6				TRINITY_DN933_c0_g1_i1	283	NC_003627.1	4437	96.923	3014	3078	Positive	6.69e-24
6				TRINITY_DN251_c0_g2_i2	282	NC_003627.1	4437	97.826	4414	4323	Negative	6.53e-39
6				TRINITY_DN115_c0_g1_i1	280	NC_003627.1	4437	92.8	1666	1544	Negative	4.97e-45
6				TRINITY_DN1594_c0_g1_i1	280	NC_003627.1	4437	96.97	250	218	Negative	2.43e-08
6				TRINITY_DN217_c0_g1_i1	273	NC_003627.1	4437	94.574	1728	1600	Negative	1.03e-51
6				TRINITY_DN217_c0_g1_i2	273	NC_003627.1	4437	93.846	1729	1600	Negative	1.34e-50
6				TRINITY_DN278_c23_g1_i20	267	NC_003627.1	4437	97.674	928	757	Negative	1.25e-80
6				TRINITY_DN278_c23_g1_i4	266	NC_003627.1	4437	95.935	1809	1687	Negative	1e-51
6				TRINITY_DN249_c0_g1_i1	264	NC_003627.1	4437	92.593	523	574	Positive	6.29e-14
6				TRINITY_DN278_c23_g1_i16	256	NC_003627.1	4437	95.62	2089	1953	Negative	7.39e-58
6				TRINITY_DN278_c23_g1_i19	255	NC_003627.1	4437	92.537	2881	2748	Negative	1.6e-49
6				TRINITY_DN278_c23_g1_i11	253	NC_003627.1	4437	96.85	1805	1679	Negative	1.22e-55
6				TRINITY_DN280_c0_g1_i1	249	NC_003627.1	4437	100	3411	3373	Negative	2.12e-13
6				TRINITY_DN1097_c0_g1_i1	249	NC_003627.1	4437	100	979	1017	Positive	2.12e-13
6				TRINITY_DN278_c23_g1_i8	247	NC_003627.1	4437	94.161	1290	1154	Negative	1.54e-54
6				TRINITY_DN278_c23_g1_i1	246	NC_003627.1	4437	96.721	1808	1687	Negative	7.12e-53
6				TRINITY_DN217_c0_g1_i3	241	NC_003627.1	4437	92.8	1723	1600	Negative	1.17e-45
6				TRINITY_DN168_c0_g1_i1	241	NC_003627.1	4437	96.429	4097	4042	Negative	1.57e-19
6				TRINITY_DN278_c23_g1_i14	239	NC_003627.1	4437	94.611	1955	1789	Negative	5.22e-69
6				TRINITY_DN284_c3_g2_i1	238	NC_003627.1	4437	98.198	919	809	Negative	4.13e-50
6				TRINITY_DN767_c0_g1_i1	238	NC_003627.1	4437	97.015	3546	3481	Negative	4.28e-25
6				TRINITY_DN278_c23_g1_i5	232	NC_003627.1	4437	95.302	2427	2279	Negative	6.58e-63
6				TRINITY_DN257_c0_g1_i1	231	NC_003627.1	4437	94.068	2679	2796	Positive	4.03e-45
6				TRINITY_DN278_c23_g1_i12	228	NC_003627.1	4437	96.053	1940	1789	Negative	2.98e-66
6				TRINITY_DN257_c0_g1_i2	227	NC_003627.1	4437	93.701	2679	2804	Positive	1.82e-48
6				TRINITY_DN58_c0_g1_i2	223	NC_003627.1	4437	96.04	2307	2207	Negative	3.02e-41
6				TRINITY_DN278_c23_g1_i7	222	NC_003627.1	4437	96.296	4107	3974	Negative	6.31e-58
6				TRINITY_DN58_c0_g1_i3	222	NC_003627.1	4437	93.333	2310	2207	Negative	6.49e-38
6				TRINITY_DN278_c23_g1_i10	211	NC_003627.1	4437	95.968	1810	1687	Negative	2.16e-52
6				TRINITY_DN286_c0_g1_i1	208	NC_003627.1	4437	98.851	2529	2444	Negative	6.04e-38
6				TRINITY_DN932_c0_g1_i1	207	NC_003627.1	4437	100	1341	1313	Negative	6.27e-08
6				TRINITY_DN278_c23_g1_i9	204	NC_003627.1	4437	96.667	1806	1687	Negative	7.48e-52
6				TRINITY_DN278_c23_g1_i18	203	NC_003627.1	4437	98.374	1019	898	Negative	2.66e-56
6				TRINITY_DN162_c0_g1_i1	202	NC_003627.1	4437	95.506	2711	2799	Positive	1.27e-34
6
				Maize chlorotic mottle virus									Sugarcane mosaic virus									Maize streak virus									Maize yellow dwarf virus-RMV
Sample	Host	Total	Total	Conting	Conting	Reference	Reference	%	Coordinates		Polarity	E	Conting	Conting	Reference	Reference	%	Coordinates		Polarity	E	Conting	Conting	Reference	Reference	%	Coordinates		Polarity	E	Conting	Conting	Reference	Reference	%	Coordinates		Polarity	E
	Maize Tassel	Sequences	Contigs		Length		Length	identity	Start	End		value		Length		Length	identity	Start	End		value		Length		Length	identity	Start	End		value		Length		Length	identity	Start	End		value
7		460009	5019	TRINITY_DN548_c4_g5_i3	4527	NC_003627.1	4437	96.643	4414	6	Negative	0	TRINITY_DN560_c1_g1_i3	9503	NC_003398.1	9596	82.318	8488	17	Negative	0	TRINITY_DN553_c0_g2_i1	2291	NC_001346.2	2689	97.807	2689	820	Positive	0	TRINITY_DN2997_c0_g1_i1	318	MF974579.1 Maize yellow mosaic virus	5630	97.484	2517	2200	Positive	4.88e-155
7													TRINITY_DN560_c1_g1_i3	9503	NC_003398.1	9596	87.905	9533	8613	Negative	0	TRINITY_DN553_c0_g2_i1	2291	NC_001346.2	2689	99.763	422	1	Positive	0	TRINITY_DN793_c0_g1_i1	204	MF974579.1 Maize yellow mosaic virus	5630	98.03	3436	3234	Positive	5.43e-98
7													TRINITY_DN548_c4_g4_i1	2746	NC_003398.1	9596	90.615	2777	32	Negative	0
7													TRINITY_DN537_c0_g1_i2	2356	NC_003398.1	9596	80.034	2768	5122	Positive	0
7													TRINITY_DN537_c0_g1_i1	2170	NC_003398.1	9596	79.935	2768	4927	Positive	0
7
7
7
7
				Maize chlorotic mottle virus									Sugarcane mosaic virus									Maize streak virus
Sample	Host	Total	Total	Conting	Conting	Reference	Reference	%	Coordinates		Polarity	E	Conting	Conting	Reference	Reference	%	Coordinates		Polarity	E	Conting	Conting	Reference	Reference	%	Coordinates		Polarity	E
		Sequences	Contigs		Length		Length	identity	Start	End		value		Length		Length	identity	Start	End		value		Length		Length	identity	Start	End		value
8	Shorghum	1019166	2328	DN242_c0_g1_i6	4702	NC_003627.1 Maize chlorotic mottle virus genomic RNA	4437	96.729	4415	14	Negative	0	DN263_c3_g1_i17	9836	NC_003398.1 Sugarcane mosaic virus	9596	86.525	8474	14	Negative	0	DN996_c0_g1_i1	735	NC_001346.2 Maize streak virus - A[Ama]	2689	98.231	1176	442	Negative	0
8				DN242_c0_g1_i3	3142	NC_003627.1 Maize chlorotic mottle virus genomic RNA	4437	96.489	3032	14	Negative	0	DN263_c3_g1_i17	9836	NC_003398.1 Sugarcane mosaic virus	9596	86.869	9596	8613	Negative	0	DN303_c0_g1_i1	344	NC_001346.2 Maize streak virus - A[Ama]	2689	98.256	76	419	Positive	8.64e-173
8				DN242_c0_g1_i4	2924	NC_003627.1 Maize chlorotic mottle virus genomic RNA	4437	96.45	2801	14	Negative	0	DN263_c3_g1_i19	9797	NC_003398.1 Sugarcane mosaic virus	9596	86.618	8488	14	Negative	0	DN288_c0_g1_i1	287	NC_001346.2 Maize streak virus - A[Ama]	2689	99.254	1555	1288	Negative	2.69e-137
8				DN242_c0_g1_i1	2304	NC_003627.1 Maize chlorotic mottle virus genomic RNA	4437	96.55	2187	14	Negative	0	DN263_c3_g1_i4	8519	NC_003398.1 Sugarcane mosaic virus	9596	86.677	8431	14	Negative	0
8				DN242_c0_g1_i5	1767	NC_003627.1 Maize chlorotic mottle virus genomic RNA	4437	96.617	3495	1811	Negative	0	DN263_c3_g1_i12	4480	NC_003398.1 Sugarcane mosaic virus	9596	81.752	8488	5495	Negative	0
8				DN242_c0_g1_i2	1190	NC_003627.1 Maize chlorotic mottle virus genomic RNA	4437	96.251	2797	1811	Negative	0	DN263_c3_g1_i2	1457	NC_003398.1 Sugarcane mosaic virus	9596	88.615	4994	3616	Negative	0
8				DN242_c0_g1_i7	257	NC_003627.1 Maize chlorotic mottle virus genomic RNA	4437	96.124	142	14	Negative	4.46e-55	DN263_c2_g1_i1	1327	NC_003398.1 Sugarcane mosaic virus	9596	79.009	2866	4153	Positive	0
8													DN263_c3_g1_i1	794	NC_003398.1 Sugarcane mosaic virus	9596	87.356	6191	5496	Negative	0
8													DN263_c3_g1_i13	486	NC_003398.1 Sugarcane mosaic virus	9596	90.544	5525	5103	Negative	7.58e-160
8													DN263_c3_g1_i11	404	NC_003398.1 Sugarcane mosaic virus	9596	84.29	3352	3022	Negative	8.93e-89
8													DN263_c3_g1_i10	381	NC_003398.1 Sugarcane mosaic virus	9596	90.523	3044	2741	Negative	3.77e-112
8													DN263_c3_g1_i16	271	NC_003398.1 Sugarcane mosaic virus	9596	89.865	2814	2670	Negative	7.97e-48
8													DN263_c3_g1_i16	271	NC_003398.1 Sugarcane mosaic virus	9596	95.745	2763	2670	Negative	2.91e-37
8													DN263_c3_g1_i16	271	NC_003398.1 Sugarcane mosaic virus	9596	85.714	2814	2741	Negative	5.01e-15
8													DN524_c0_g1_i1	487	NC_003377.1 Maize dwarf mosaic virus	9515	75.289	823	1245	Positive	4.13e-48
8
8
8
				Maize chlorotic mottle virus									Sugarcane mosaic virus									Maize streak virus									Maize yellow dwarf virus-RMV
Sample	Host	Total	Total	Conting	Conting	Reference	Reference	%	Coordinates		Polarity	E	Conting	Conting	Reference	Reference	%	Coordinates		Polarity	E	Conting	Conting	Reference	Reference	%	Coordinates		Polarity	E	Conting	Conting	Reference	Reference	%	Coordinates		Polarity	E
	Maize Leaf	Sequences	Contigs		Length		Length	identity	Start	End		value		Length		Length	identity	Start	End		value		Length		Length	identity	Start	End		value		Length		Length	identity	Start	End		value
9		780057	1517	TRINITY_DN48_c0_g1_i1	4437	NC_003627.1	1559	96.216	3233	1675	Negative	0	TRINITY_DN160_c4_g7_i1	9563	NC_003398.1	9596	86.273	9589	18	Negative	0	TRINITY_DN160_c4_g5_i1	1222	NC_001346.2	2689	96.976	1698	2689	Positive	0	TRINITY_DN197_c0_g1_i1	703	MF974579.1 Maize yellow mosaic virus	5630	97.724	2866	3568	Positive	0
9				TRINITY_DN48_c0_g1_i2	4437	NC_003627.1	799	95.552	2370	1675	Negative	0										TRINITY_DN160_c4_g5_i1	1222	NC_001346.2	2689	98.696	1	230	Positive	7.52e-114	TRINITY_DN194_c0_g1_i1	516	MF974579.1 Maize yellow mosaic virus	5630	95.93	5211	4696	Negative	0
9				TRINITY_DN160_c1_g1_i2	4437	NC_003627.1	792	96.591	370	1161	Positive	0										TRINITY_DN160_c4_g6_i2	927	NC_001346.2	2689	99.138	1722	795	Negative	0	TRINITY_DN684_c0_g1_i1	453	MF974579.1 Maize yellow mosaic virus	5630	95.806	884	1336	Positive	0
9				TRINITY_DN160_c1_g1_i1	4437	NC_003627.1	614	97.096	370	920	Positive	0										TRINITY_DN160_c4_g6_i1	577	NC_001346.2	2689	98.746	1352	795	Negative	0	TRINITY_DN222_c0_g1_i1	317	MF974579.1 Maize yellow mosaic virus	5630	95.899	5208	5524	Positive	3.81e-146
9				TRINITY_DN62_c0_g1_i1	4437	NC_003627.1	561	97.326	3849	4409	Positive	0										TRINITY_DN160_c4_g2_i2	493	NC_001346.2	2689	97.634	670	206	Negative	0	TRINITY_DN696_c0_g1_i1	256	MF974579.1 Maize yellow mosaic virus	5630	96.875	2208	2463	Positive	1.13e-120
9				TRINITY_DN118_c0_g1_i1	4437	NC_003627.1	547	96.344	1694	1148	Negative	0										TRINITY_DN160_c4_g2_i1	475	NC_001346.2	2689	97.669	677	206	Negative	0	TRINITY_DN615_c0_g1_i1	239	MF974579.1 Maize yellow mosaic virus	5630	97.479	3969	3735	Negative	6.34e-113
9				TRINITY_DN534_c0_g1_i1	4437	NC_003627.1	519	97.683	3224	3741	Positive	0										TRINITY_DN160_c4_g5_i2	339	NC_001346.2	2689	98.113	52	210	Positive	5.85e-75
9				TRINITY_DN191_c0_g1_i1	4437	NC_003627.1	313	97.125	334	22	Negative	1.34e-150
				Maize chlorotic mottle virus									Sugarcane mosaic virus									Maize streak virus									Maize yellow dwarf virus-RMV
Sample	Host	Total	Total	Conting	Conting	Reference	Reference	%	Coordinates			Polarity	E	Conting	Conting	Reference	Reference	%	Coordinates		Polarity	E	Conting	Conting	Reference	Reference	%	Coordinates		Polarity	E	Conting	Conting	Reference	Reference	%	Coordinates		Polarity	E
	Maize (baby corn)	Sequences	Contigs		Length		Length	identity	Start	End			value		Length		Length	identity	Start	End		value		Length		Length	identity	Start	End		value		Length		Length	identity	Start	End		value
10
10
10				R2 File was empty
10
10
10
10
10
				Maize chlorotic mottle virus									Sugarcane mosaic virus									Maize streak virus
Sample	Host	Total	Total	Conting	Conting	Reference	Reference	%	Coordinates		Polarity	E	Conting	Conting	Reference	Reference	%	Coordinates		Polarity	E	Conting	Conting	Reference	Reference	%	Coordinates		Polarity	E
	Maize Leaf	Sequences	Contigs		Length		Length	identity	Start	End		value		Length		Length	identity	Start	End		value		Length		Length	identity	Start	End		value
11		750584	176246	TRINITY_DN27451_c8_g1_i1	2192	NC_003627.1 Maize chlorotic mottle virus genomic RNA	4437	96.438	3826	1637	Negative	0	TRINITY_DN27921_c0_g1_i3	2803	NC_003398.1 Sugarcane mosaic virus	9596	89.575	9387	8613	Negative	0	TRINITY_DN27338_c0_g2_i1	853	NC_001346.2 Maize streak virus - A[Ama]	2689	97.608	2063	2689	Positive	0
11				TRINITY_DN28127_c0_g1_i5	1536	NC_003627.1 Maize chlorotic mottle virus genomic RNA	4437	95.699	2703	2795	Positive	6.35e-36	TRINITY_DN28478_c0_g1_i2	6306	NC_003398.1 Sugarcane mosaic virus	9596	78.553	6268	37	Negative	0	TRINITY_DN27338_c0_g2_i1	853	NC_001346.2 Maize streak virus - A[Ama]	2689	98.673	1	226	Positive	8.72e-112
11				TRINITY_DN27451_c8_g2_i2	1440	NC_003627.1 Maize chlorotic mottle virus genomic RNA	4437	96.389	1453	14	Negative	0	TRINITY_DN133552_c0_g1_i1	250	NC_003398.1 Sugarcane mosaic virus	9596	93.976	141	389	Positive	4.04e-105	TRINITY_DN27338_c0_g1_i1	641	NC_001346.2 Maize streak virus - A[Ama]	2689	97.816	842	202	Negative	0
11				TRINITY_DN26738_c0_g1_i1	1423	NC_003627.1 Maize chlorotic mottle virus genomic RNA	4437	98.98	4249	4152	Negative	9.69e-44										TRINITY_DN27338_c0_g4_i1	330	NC_001346.2 Maize streak virus - A[Ama]	2689	99.394	818	1147	Positive	1.07e-171
11				TRINITY_DN25727_c0_g1_i1	847	NC_003627.1 Maize chlorotic mottle virus genomic RNA	4437	99.099	1021	911	Negative	3.39e-51										TRINITY_DN27338_c0_g3_i1	261	NC_001346.2 Maize streak virus - A[Ama]	2689	94.275	2377	2638	Positive	9.03e-112
11				TRINITY_DN28516_c0_g9_i2	800	NC_003627.1 Maize chlorotic mottle virus genomic RNA	4437	94.792	3153	3058	Negative	3.26e-36										TRINITY_DN27338_c0_g1_i2	256	NC_001346.2 Maize streak virus - A[Ama]	2689	95.413	677	460	Negative	3.25e-96
11				TRINITY_DN18183_c0_g1_i1	764	NC_003627.1 Maize chlorotic mottle virus genomic RNA	4437	100	3452	3502	Positive	1.48e-19										TRINITY_DN27338_c0_g1_i2	256	NC_001346.2 Maize streak virus - A[Ama]	2689	100	2400	2440	Positive	1.69e-14
11				TRINITY_DN25157_c0_g2_i1	758	NC_003627.1 Maize chlorotic mottle virus genomic RNA	4437	95.69	1558	1673	Positive	2.35e-47
				TRINITY_DN25125_c0_g2_i1	581	NC_003627.1 Maize chlorotic mottle virus genomic RNA	4437	97.619	3026	2985	Negative	5.22e-13
				TRINITY_DN90543_c0_g1_i1	497	NC_003627.1 Maize chlorotic mottle virus genomic RNA	4437	97.917	928	1022	Positive	7.11e-41
				TRINITY_DN94693_c0_g1_i1	439	NC_003627.1 Maize chlorotic mottle virus genomic RNA	4437	94.681	2800	2707	Negative	2.26e-35
				TRINITY_DN82691_c0_g1_i1	420	NC_003627.1 Maize chlorotic mottle virus genomic RNA	4437	87.619	2672	2568	Negative	3.64e-28
				TRINITY_DN19988_c0_g1_i1	417	NC_003627.1 Maize chlorotic mottle virus genomic RNA	4437	93.333	575	517	Negative	1.32e-17
				TRINITY_DN27298_c0_g2_i2	397	NC_003627.1 Maize chlorotic mottle virus genomic RNA	4437	94.702	897	1042	Positive	1.97e-60
				TRINITY_DN13261_c0_g1_i1	387	NC_003627.1 Maize chlorotic mottle virus genomic RNA	4437	96.61	88	146	Positive	5.63e-21
				TRINITY_DN12678_c0_g1_i2	386	NC_003627.1 Maize chlorotic mottle virus genomic RNA	4437	96.094	4415	4288	Negative	2.49e-54
				TRINITY_DN5318_c0_g1_i1	366	NC_003627.1 Maize chlorotic mottle virus genomic RNA	4437	100	959	1026	Positive	2.44e-29
				TRINITY_DN27644_c0_g1_i6	348	NC_003627.1 Maize chlorotic mottle virus genomic RNA	4437	96.97	2792	2661	Negative	2.86e-58
				TRINITY_DN22559_c0_g1_i2	337	NC_003627.1 Maize chlorotic mottle virus genomic RNA	4437	100	1026	954	Negative	3.7e-32
				TRINITY_DN24952_c0_g2_i2	322	NC_003627.1 Maize chlorotic mottle virus genomic RNA	4437	97.917	4317	4412	Positive	1.25e-41
				TRINITY_DN28419_c1_g4_i1	313	NC_003627.1 Maize chlorotic mottle virus genomic RNA	4437	93.651	146	84	Negative	5.81e-20
				TRINITY_DN26422_c3_g2_i1	313	NC_003627.1 Maize chlorotic mottle virus genomic RNA	4437	98.305	4414	4297	Negative	7.15e-54
				TRINITY_DN27566_c0_g1_i6	312	NC_003627.1 Maize chlorotic mottle virus genomic RNA	4437	100	3010	3038	Positive	9.82e-08
				TRINITY_DN28653_c2_g2_i1	310	NC_003627.1 Maize chlorotic mottle virus genomic RNA	4437	98.795	4131	4213	Positive	4.35e-36
				TRINITY_DN85865_c0_g1_i1	306	NC_003627.1 Maize chlorotic mottle virus genomic RNA	4437	97.619	4152	4235	Positive	5.55e-35
				TRINITY_DN28567_c0_g3_i4	303	NC_003627.1 Maize chlorotic mottle virus genomic RNA	4437	94.175	4130	4232	Positive	2.54e-38
				TRINITY_DN16001_c0_g1_i1	296	NC_003627.1 Maize chlorotic mottle virus genomic RNA	4437	93.827	1041	961	Negative	2.51e-28
				TRINITY_DN15563_c0_g1_i1	296	NC_003627.1 Maize chlorotic mottle virus genomic RNA	4437	95.652	903	813	Negative	1.49e-35
				TRINITY_DN28454_c0_g12_i3	294	NC_003627.1 Maize chlorotic mottle virus genomic RNA	4437	95.062	2317	2397	Positive	5.35e-30
				TRINITY_DN27416_c8_g1_i1	285	NC_003627.1 Maize chlorotic mottle virus genomic RNA	4437	97.872	2982	3028	Positive	4.09e-16
				TRINITY_DN28195_c3_g6_i1	261	NC_003627.1 Maize chlorotic mottle virus genomic RNA	4437	94.958	2627	2745	Positive	2.75e-47
				TRINITY_DN9399_c0_g1_i2	261	NC_003627.1 Maize chlorotic mottle virus genomic RNA	4437	98.824	3343	3427	Positive	2.79e-37
				TRINITY_DN25704_c0_g1_i2	259	NC_003627.1 Maize chlorotic mottle virus genomic RNA	4437	97.895	2980	3074	Positive	3.56e-41
				TRINITY_DN21555_c0_g1_i1	257	NC_003627.1 Maize chlorotic mottle virus genomic RNA	4437	97.101	3051	3119	Positive	1e-26
				TRINITY_DN27443_c4_g15_i1	254	NC_003627.1 Maize chlorotic mottle virus genomic RNA	4437	95.96	2701	2799	Positive	4.5e-40
				TRINITY_DN16547_c0_g1_i1	251	NC_003627.1 Maize chlorotic mottle virus genomic RNA	4437	100	529	567	Positive	2.14e-13
				TRINITY_DN19255_c0_g2_i1	251	NC_003627.1 Maize chlorotic mottle virus genomic RNA	4437	97.368	1496	1460	Negative	1.29e-10
				TRINITY_DN46477_c0_g1_i1	251	NC_003627.1 Maize chlorotic mottle virus genomic RNA	4437	96.25	2953	3032	Positive	3.48e-31
				TRINITY_DN26037_c0_g3_i2	251	NC_003627.1 Maize chlorotic mottle virus genomic RNA	4437	98.718	2952	3029	Positive	2.08e-33
				TRINITY_DN75463_c0_g1_i1	251	NC_003627.1 Maize chlorotic mottle virus genomic RNA	4437	95.652	3434	3502	Positive	4.54e-25
				TRINITY_DN32915_c0_g1_i1	251	NC_003627.1 Maize chlorotic mottle virus genomic RNA	4437	98.333	2972	3031	Positive	2.11e-23
				TRINITY_DN17778_c0_g1_i2	251	NC_003627.1 Maize chlorotic mottle virus genomic RNA	4437	95.652	2800	2663	Negative	2.01e-58
				TRINITY_DN9085_c0_g1_i2	251	NC_003627.1 Maize chlorotic mottle virus genomic RNA	4437	100	1025	938	Negative	1.24e-40
				TRINITY_DN5795_c0_g1_i1	251	NC_003627.1 Maize chlorotic mottle virus genomic RNA	4437	95	2962	3060	Positive	7.44e-38
				TRINITY_DN27872_c2_g1_i7	251	NC_003627.1 Maize chlorotic mottle virus genomic RNA	4437	96.296	2797	2663	Negative	2.01e-58
				TRINITY_DN44156_c0_g1_i1	251	NC_003627.1 Maize chlorotic mottle virus genomic RNA	4437	94.565	4321	4409	Positive	2.08e-33
				TRINITY_DN44755_c0_g1_i1	251	NC_003627.1 Maize chlorotic mottle virus genomic RNA	4437	95.89	856	928	Positive	2.71e-27
				TRINITY_DN21521_c1_g1_i1	251	NC_003627.1 Maize chlorotic mottle virus genomic RNA	4437	100	4342	4399	Positive	5.87e-24
				TRINITY_DN45692_c0_g1_i1	251	NC_003627.1 Maize chlorotic mottle virus genomic RNA	4437	97.297	2985	3021	Positive	1.29e-10
				TRINITY_DN60085_c0_g1_i1	251	NC_003627.1 Maize chlorotic mottle virus genomic RNA	4437	98.551	2973	3041	Positive	2.1e-28
				TRINITY_DN92860_c0_g1_i1	251	NC_003627.1 Maize chlorotic mottle virus genomic RNA	4437	100	4235	4184	Negative	1.27e-20
				TRINITY_DN114541_c0_g1_i1	251	NC_003627.1 Maize chlorotic mottle virus genomic RNA	4437	96.875	1820	1883	Positive	5.87e-24
				TRINITY_DN111575_c0_g1_i1	251	NC_003627.1 Maize chlorotic mottle virus genomic RNA	4437	100	4412	4360	Negative	3.53e-21
				TRINITY_DN100236_c0_g1_i1	251	NC_003627.1 Maize chlorotic mottle virus genomic RNA	4437	98.039	928	879	Negative	7.65e-18
				TRINITY_DN31688_c1_g1_i1	250	NC_003627.1 Maize chlorotic mottle virus genomic RNA	4437	100	1483	1544	Positive	3.49e-26
				TRINITY_DN86817_c0_g1_i1	250	NC_003627.1 Maize chlorotic mottle virus genomic RNA	4437	96	2813	2764	Negative	3.54e-16
				TRINITY_DN70711_c0_g1_i1	250	NC_003627.1 Maize chlorotic mottle virus genomic RNA	4437	94.872	2975	3051	Positive	7.51e-28
				TRINITY_DN16239_c0_g1_i1	250	NC_003627.1 Maize chlorotic mottle virus genomic RNA	4437	98.438	2964	3027	Positive	1.26e-25
				TRINITY_DN21970_c0_g1_i1	250	NC_003627.1 Maize chlorotic mottle virus genomic RNA	4437	100	1806	1777	Negative	2.15e-08
				TRINITY_DN49285_c0_g1_i1	250	NC_003627.1 Maize chlorotic mottle virus genomic RNA	4437	96.667	3083	3024	Negative	9.78e-22
				TRINITY_DN80222_c0_g1_i1	250	NC_003627.1 Maize chlorotic mottle virus genomic RNA	4437	94.737	1461	1386	Negative	2.7e-27
				TRINITY_DN107373_c0_g1_i1	250	NC_003627.1 Maize chlorotic mottle virus genomic RNA	4437	100	563	617	Positive	2.72e-22
				TRINITY_DN105061_c0_g1_i1	250	NC_003627.1 Maize chlorotic mottle virus genomic RNA	4437	100	1783	1810	Positive	2.78e-07
				TRINITY_DN134036_c0_g1_i1	250	NC_003627.1 Maize chlorotic mottle virus genomic RNA	4437	98.148	3349	3402	Positive	1.64e-19
				TRINITY_DN137496_c0_g1_i1	250	NC_003627.1 Maize chlorotic mottle virus genomic RNA	4437	87.5	3043	2980	Negative	5.93e-14
				TRINITY_DN104055_c0_g1_i1	250	NC_003627.1 Maize chlorotic mottle virus genomic RNA	4437	100	3011	3041	Positive	5.97e-09
				TRINITY_DN45468_c0_g1_i1	249	NC_003627.1 Maize chlorotic mottle virus genomic RNA	4437	89.796	1262	1359	Positive	1.61e-29
				TRINITY_DN97754_c0_g1_i1	249	NC_003627.1 Maize chlorotic mottle virus genomic RNA	4437	97.959	1762	1810	Positive	2.73e-17
				TRINITY_DN111137_c0_g1_i1	249	NC_003627.1 Maize chlorotic mottle virus genomic RNA	4437	94.521	2549	2621	Positive	1.25e-25
				TRINITY_DN28778_c2_g4_i2	248	NC_003627.1 Maize chlorotic mottle virus genomic RNA	4437	100	1018	928	Negative	2.62e-42
				TRINITY_DN74327_c0_g1_i1	246	NC_003627.1 Maize chlorotic mottle virus genomic RNA	4437	98.361	4174	4234	Positive	5.74e-24
				TRINITY_DN128147_c0_g1_i1	246	NC_003627.1 Maize chlorotic mottle virus genomic RNA	4437	92.754	2549	2616	Positive	3.46e-21
				TRINITY_DN81434_c0_g1_i1	245	NC_003627.1 Maize chlorotic mottle virus genomic RNA	4437	91.549	2224	2293	Positive	1.24e-20
				TRINITY_DN13688_c0_g1_i2	245	NC_003627.1 Maize chlorotic mottle virus genomic RNA	4437	97.297	3003	2893	Negative	1.99e-48
				TRINITY_DN7702_c0_g1_i1	243	NC_003627.1 Maize chlorotic mottle virus genomic RNA	4437	96.364	856	910	Positive	5.71e-19
				TRINITY_DN27919_c3_g3_i2	243	NC_003627.1 Maize chlorotic mottle virus genomic RNA	4437	100	4409	4307	Negative	5.47e-49
				TRINITY_DN5662_c0_g1_i1	240	NC_003627.1 Maize chlorotic mottle virus genomic RNA	4437	98.198	926	816	Negative	4.17e-50
				TRINITY_DN27451_c8_g2_i4	240	NC_003627.1 Maize chlorotic mottle virus genomic RNA	4437	96.212	145	14	Negative	8.9e-57
				TRINITY_DN27055_c7_g2_i1	240	NC_003627.1 Maize chlorotic mottle virus genomic RNA	4437	98.095	308	204	Negative	9.03e-47
				TRINITY_DN6789_c0_g2_i1	239	NC_003627.1 Maize chlorotic mottle virus genomic RNA	4437	97.458	4119	4235	Positive	8.92e-52
				TRINITY_DN26536_c5_g1_i4	238	NC_003627.1 Maize chlorotic mottle virus genomic RNA	4437	96.25	1732	1811	Positive	3.29e-31
				TRINITY_DN27489_c1_g1_i4	232	NC_003627.1 Maize chlorotic mottle virus genomic RNA	4437	94.366	2290	2220	Negative	1.5e-24
				TRINITY_DN27215_c5_g1_i1	232	NC_003627.1 Maize chlorotic mottle virus genomic RNA	4437	96.522	3037	2924	Negative	1.87e-48
				TRINITY_DN27578_c0_g2_i1	230	NC_003627.1 Maize chlorotic mottle virus genomic RNA	4437	98.571	4243	4175	Negative	1.9e-28
				TRINITY_DN3060_c0_g1_i1	225	NC_003627.1 Maize chlorotic mottle virus genomic RNA	4437	94.253	697	783	Positive	8.59e-32
				TRINITY_DN45585_c0_g1_i1	222	NC_003627.1 Maize chlorotic mottle virus genomic RNA	4437	100	1810	1778	Negative	4.05e-10
				TRINITY_DN27451_c8_g2_i1	219	NC_003627.1 Maize chlorotic mottle virus genomic RNA	4437	95.789	217	123	Negative	6.4e-38
				TRINITY_DN12846_c0_g1_i1	214	NC_003627.1 Maize chlorotic mottle virus genomic RNA	4437	98.261	4238	4125	Negative	7.9e-52
				TRINITY_DN28326_c3_g1_i6	214	NC_003627.1 Maize chlorotic mottle virus genomic RNA	4437	97.531	229	309	Positive	1.75e-33
				TRINITY_DN15230_c0_g1_i1	207	NC_003627.1 Maize chlorotic mottle virus genomic RNA	4437	97.03	310	210	Negative	5.96e-43
				TRINITY_DN27451_c8_g1_i2	206	NC_003627.1 Maize chlorotic mottle virus genomic RNA	4437	90.777	2682	2477	Negative	1.22e-74
				TRINITY_DN27760_c3_g1_i1	206	NC_003627.1 Maize chlorotic mottle virus genomic RNA	4437	95.575	814	925	Positive	3.55e-45
				TRINITY_DN26573_c1_g1_i2	204	NC_003627.1 Maize chlorotic mottle virus genomic RNA	4437	93.151	67	139	Positive	4.67e-24
				TRINITY_DN898_c0_g1_i1	203	NC_003627.1 Maize chlorotic mottle virus genomic RNA	4437	98.734	2949	3027	Positive	4.58e-34
				TRINITY_DN19189_c0_g1_i1	203	NC_003627.1 Maize chlorotic mottle virus genomic RNA	4437	100	3425	3356	Negative	9.9e-31
				TRINITY_DN14511_c0_g1_i1	203	NC_003627.1 Maize chlorotic mottle virus genomic RNA	4437	97.917	1809	1762	Negative	7.82e-17
				Maize chlorotic mottle virus									Sugarcane mosaic virus									Maize streak virus
Sample	Host	Total	Total	Conting	Conting	Reference	Reference	%	Coordinates		Polarity	E	Conting	Conting	Reference	Reference	%	Coordinates		Polarity	E	Conting	Conting	Reference	Reference	%	Coordinates		Polarity	E
	Maize Leaf	Sequences	Contigs		Length		Length	identity	Start	End		value		Length		Length	identity	Start	End		value		Length		Length	identity	Start	End		value
12		840531	16755	TRINITY_DN5970_c0_g1_i1	368	NC_003627.1 Maize chlorotic mottle virus genomic RNA	4437	96.296	2792	2685	Negative	6.67e-45	TRINITY_DN3801_c0_g1_i1	463	NC_003398.1 Sugarcane mosaic virus	9596	82.159	3235	2787	Negative	6.02e-106	TRINITY_DN2734_c0_g1_i1	1787	NC_001346.2 Maize streak virus - A[Ama]	2689	98.301	1354	1	Negative	0
12				TRINITY_DN5959_c0_g1_i1	429	NC_003627.1 Maize chlorotic mottle virus genomic RNA	4437	98.165	916	1024	Positive	1.01e-48	TRINITY_DN3586_c0_g1_i1	760	NC_003398.1 Sugarcane mosaic virus	9596	88.259	2052	2809	Positive	0	TRINITY_DN2734_c0_g1_i1	1787	NC_001346.2 Maize streak virus - A[Ama]	2689	98.157	2689	2256	Negative	0
12				TRINITY_DN5924_c0_g1_i1	291	NC_003627.1 Maize chlorotic mottle virus genomic RNA	4437	95.455	3627	3736	Positive	6.7e-44	TRINITY_DN2807_c0_g1_i1	1064	NC_003398.1 Sugarcane mosaic virus	9596	86.608	3807	2787	Negative	0
12				TRINITY_DN1446_c0_g1_i1	501	NC_003627.1 Maize chlorotic mottle virus genomic RNA	4437	98.077	2555	2606	Positive	1.23e-18	TRINITY_DN6787_c0_g1_i1	1335	NC_003398.1 Sugarcane mosaic virus	9596	91.243	1494	160	Negative	0
12				TRINITY_DN1474_c0_g1_i1	250	NC_003627.1 Maize chlorotic mottle virus genomic RNA	4437	97.727	221	308	Positive	2.66e-37	TRINITY_DN3427_c0_g1_i1	388	NC_003398.1 Sugarcane mosaic virus	9596	82.078	3285	3666	Positive	8.56e-89
12				TRINITY_DN3006_c0_g1_i1	279	NC_003627.1 Maize chlorotic mottle virus genomic RNA	4437	97.059	557	490	Negative	3.94e-26	TRINITY_DN6096_c0_g1_i1	350	NC_003398.1 Sugarcane mosaic virus	9596	91.209	1843	1571	Negative	2.7e-103
12				TRINITY_DN4393_c0_g1_i1	263	NC_003627.1 Maize chlorotic mottle virus genomic RNA	4437	91.954	4120	4035	Negative	7.94e-28	TRINITY_DN1930_c0_g1_i1	2706	NC_003398.1 Sugarcane mosaic virus	9596	84.539	4573	7276	Positive	0
12				TRINITY_DN2174_c0_g1_i1	657	NC_003627.1 Maize chlorotic mottle virus genomic RNA	4437	98.864	4327	4414	Positive	1.59e-38	TRINITY_DN1961_c0_g1_i1	1956	NC_003398.1 Sugarcane mosaic virus	9596	88.156	8613	9278	Positive	0
				TRINITY_DN6624_c0_g1_i1	271	NC_003627.1 Maize chlorotic mottle virus genomic RNA	4437	100	1785	1813	Positive	8.44e-08
				TRINITY_DN8160_c0_g1_i1	299	NC_003627.1 Maize chlorotic mottle virus genomic RNA	4437	96.429	4212	4322	Positive	1.15e-46
				TRINITY_DN2220_c0_g2_i2	713	NC_003627.1 Maize chlorotic mottle virus genomic RNA	4437	95.2	1705	1581	Negative	1.02e-50
				TRINITY_DN2267_c6_g3_i3	230	NC_003627.1 Maize chlorotic mottle virus genomic RNA	4437	100	3430	3478	Positive	5.37e-19
				TRINITY_DN2286_c2_g1_i2	236	NC_003627.1 Maize chlorotic mottle virus genomic RNA	4437	97.297	811	921	Positive	1.9e-48
				TRINITY_DN2276_c8_g1_i2	278	NC_003627.1 Maize chlorotic mottle virus genomic RNA	4437	97.778	3800	3844	Positive	5.15e-15
				TRINITY_DN2205_c0_g1_i3	758	NC_003627.1 Maize chlorotic mottle virus genomic RNA	4437	98.734	2474	2552	Positive	1.86e-33
				TRINITY_DN2280_c2_g1_i2	236	NC_003627.1 Maize chlorotic mottle virus genomic RNA	4437	97.03	1641	1541	Negative	6.9e-43
				TRINITY_DN2221_c0_g1_i1	602	NC_003627.1 Maize chlorotic mottle virus genomic RNA	4437	97.436	2953	3030	Positive	2.45e-31
				TRINITY_DN2281_c10_g1_i1	236	NC_003627.1 Maize chlorotic mottle virus genomic RNA	4437	95.402	835	921	Positive	1.95e-33
				TRINITY_DN2393_c10_g1_i14	570	NC_003627.1 Maize chlorotic mottle virus genomic RNA	4437	94.828	2649	2534	Negative	8.15e-46
				TRINITY_DN2317_c5_g2_i1	888	NC_003627.1 Maize chlorotic mottle virus genomic RNA	4437	96.364	2983	3037	Positive	2.23e-18
				TRINITY_DN2322_c3_g1_i1	224	NC_003627.1 Maize chlorotic mottle virus genomic RNA	4437	94.382	2798	2710	Negative	6.61e-33
				TRINITY_DN2324_c3_g1_i1	204	NC_003627.1 Maize chlorotic mottle virus genomic RNA	4437	94.118	3660	3725	Positive	2.17e-22
				TRINITY_DN2318_c3_g2_i3	246	NC_003627.1 Maize chlorotic mottle virus genomic RNA	4437	97.561	1341	1381	Positive	7.54e-13
				TRINITY_DN2309_c1_g1_i22	592	NC_003627.1 Maize chlorotic mottle virus genomic RNA	4437	97.368	2239	2202	Negative	8.9e-11
				TRINITY_DN2323_c1_g1_i3	501	NC_003627.1 Maize chlorotic mottle virus genomic RNA	4437	93.458	320	215	Negative	4.31e-38
				TRINITY_DN2315_c2_g1_i3	275	NC_003627.1 Maize chlorotic mottle virus genomic RNA	4437	100	985	1023	Positive	2.37e-13
				TRINITY_DN2351_c5_g1_i1	246	NC_003627.1 Maize chlorotic mottle virus genomic RNA	4437	100	3429	3380	Negative	1.61e-19
				TRINITY_DN2310_c2_g1_i9	299	NC_003627.1 Maize chlorotic mottle virus genomic RNA	4437	88.158	2859	2786	Negative	9.25e-18
				TRINITY_DN2308_c4_g1_i1	251	NC_003627.1 Maize chlorotic mottle virus genomic RNA	4437	98.925	2741	2649	Polarity	9.55e-42
				TRINITY_DN2308_c4_g1_i2	365	NC_003627.1 Maize chlorotic mottle virus genomic RNA	4437	96.552	2793	2649	Negative	8.31e-64
				TRINITY_DN2308_c4_g1_i4	221	NC_003627.1 Maize chlorotic mottle virus genomic RNA	4437	97.059	2784	2649	Negative	1.04e-60
				TRINITY_DN2308_c4_g1_i5	374	NC_003627.1 Maize chlorotic mottle virus genomic RNA	4437	96.104	2801	2649	Negative	1.42e-66
				TRINITY_DN2301_c3_g3_i3	601	NC_003627.1 Maize chlorotic mottle virus genomic RNA	4437	94.737	3026	2932	Negative	8.73e-36
				TRINITY_DN2790_c0_g1_i1	294	NC_003627.1 Maize chlorotic mottle virus genomic RNA	4437	96.774	4036	4097	Positive	9.02e-23
				TRINITY_DN1840_c0_g1_i1	216	NC_003627.1 Maize chlorotic mottle virus genomic RNA	4437	100	625	515	Negative	1.71e-53
				TRINITY_DN1851_c0_g1_i2	204	NC_003627.1 Maize chlorotic mottle virus genomic RNA	4437	93.939	4237	4173	Negative	1.01e-20
				TRINITY_DN1891_c0_g1_i1	276	NC_003627.1 Maize chlorotic mottle virus genomic RNA	4437	93.162	3731	3616	Negative	8.19e-43
				TRINITY_DN1836_c0_g1_i1	204	NC_003627.1 Maize chlorotic mottle virus genomic RNA	4437	99.123	1019	906	Negative	1.61e-53
				TRINITY_DN1836_c0_g1_i2	313	NC_003627.1 Maize chlorotic mottle virus genomic RNA	4437	100	1002	906	Negative	1.56e-45
				TRINITY_DN349_c0_g1_i1	292	NC_003627.1 Maize chlorotic mottle virus genomic RNA	4437	98.592	806	876	Positive	1.91e-29
				TRINITY_DN4515_c0_g1_i1	274	NC_003627.1 Maize chlorotic mottle virus genomic RNA	4437	93.204	2429	2329	Negative	1.06e-36
				TRINITY_DN5433_c0_g1_i1	227	NC_003627.1 Maize chlorotic mottle virus genomic RNA	4437	97.727	779	822	Positive	1.48e-14
				TRINITY_DN1681_c0_g1_i1	246	NC_003627.1 Maize chlorotic mottle virus genomic RNA	4437	98.649	569	642	Positive	3.41e-31
				TRINITY_DN2483_c4_g1_i1	207	NC_003627.1 Maize chlorotic mottle virus genomic RNA	4437	98.113	4102	4207	Positive	2.13e-47
				TRINITY_DN2483_c4_g1_i2	203	NC_003627.1 Maize chlorotic mottle virus genomic RNA	4437	98.98	4307	4404	Positive	4.51e-44
				TRINITY_DN2483_c4_g1_i3	245	NC_003627.1 Maize chlorotic mottle virus genomic RNA	4437	97.619	3627	3710	Positive	4.36e-35
				TRINITY_DN2483_c4_g1_i4	241	NC_003627.1 Maize chlorotic mottle virus genomic RNA	4437	100	4307	4398	Positive	7.06e-43
				TRINITY_DN2483_c4_g1_i5	277	NC_003627.1 Maize chlorotic mottle virus genomic RNA	4437	91.525	3879	3996	Positive	4.95e-40
				TRINITY_DN2483_c4_g1_i6	220	NC_003627.1 Maize chlorotic mottle virus genomic RNA	4437	98.077	4307	4410	Positive	2.95e-46
				TRINITY_DN2483_c4_g1_i7	226	NC_003627.1 Maize chlorotic mottle virus genomic RNA	4437	99.057	4307	4412	Positive	5.05e-49
				TRINITY_DN2483_c4_g1_i8	1002	NC_003627.1 Maize chlorotic mottle virus genomic RNA	4437	96.413	3495	4414	Positive	0
				TRINITY_DN2483_c4_g1_i9	972	NC_003627.1 Maize chlorotic mottle virus genomic RNA	4437	96.681	3495	4398	Positive	0
				TRINITY_DN2483_c4_g1_i11	201	NC_003627.1 Maize chlorotic mottle virus genomic RNA	4437	93.333	4009	4112	Positive	2.09e-37
				TRINITY_DN2483_c4_g1_i12	482	NC_003627.1 Maize chlorotic mottle virus genomic RNA	4437	95.707	3495	3890	Positive	0
				TRINITY_DN2483_c4_g1_i13	1011	NC_003627.1 Maize chlorotic mottle virus genomic RNA	4437	96.732	3495	4412	Positive	0
				TRINITY_DN2483_c4_g1_i14	240	NC_003627.1 Maize chlorotic mottle virus genomic RNA	4437	96.269	3974	4107	Positive	2.47e-57
				TRINITY_DN2483_c4_g1_i15	227	NC_003627.1 Maize chlorotic mottle virus genomic RNA	4437	96.117	3769	3871	Positive	2.38e-42
				TRINITY_DN2483_c4_g1_i16	204	NC_003627.1 Maize chlorotic mottle virus genomic RNA	4437	99.099	4102	4212	Positive	7.48e-52
				TRINITY_DN2478_c6_g5_i1	220	NC_003627.1 Maize chlorotic mottle virus genomic RNA	4437	93.204	4111	4213	Positive	8.32e-37
				TRINITY_DN2408_c1_g2_i2	523	NC_003627.1 Maize chlorotic mottle virus genomic RNA	4437	100	921	888	Negative	2.81e-10
				TRINITY_DN2490_c18_g1_i3	281	NC_003627.1 Maize chlorotic mottle virus genomic RNA	4437	98.958	2966	3061	Positive	2.32e-43
				TRINITY_DN2466_c4_g1_i11	430	NC_003627.1 Maize chlorotic mottle virus genomic RNA	4437	96.721	2566	2626	Positive	4.87e-22
				TRINITY_DN2450_c1_g1_i1	217	NC_003627.1 Maize chlorotic mottle virus genomic RNA	4437	96.552	3715	3629	Negative	1.37e-34
				TRINITY_DN2474_c0_g1_i1	238	NC_003627.1 Maize chlorotic mottle virus genomic RNA	4437	95.122	2354	2273	Negative	1.18e-30
				TRINITY_DN2434_c31_g1_i1	225	NC_003627.1 Maize chlorotic mottle virus genomic RNA	4437	98.413	3430	3369	Negative	1.45e-24
				TRINITY_DN2434_c31_g2_i1	210	NC_003627.1 Maize chlorotic mottle virus genomic RNA	4437	98.347	656	537	Negative	3.57e-55
				TRINITY_DN2434_c31_g2_i3	230	NC_003627.1 Maize chlorotic mottle virus genomic RNA	4437	98.148	1888	1781	Negative	1.85e-48
				TRINITY_DN2434_c31_g2_i4	225	NC_003627.1 Maize chlorotic mottle virus genomic RNA	4437	94.845	1345	1249	Negative	2.37e-37
				TRINITY_DN2434_c31_g3_i1	236	NC_003627.1 Maize chlorotic mottle virus genomic RNA	4437	93.407	577	490	Negative	3.26e-31
				TRINITY_DN2434_c31_g2_i5	3491	NC_003627.1 Maize chlorotic mottle virus genomic RNA	4437	96.536	3391	14	Negative	0
				TRINITY_DN2434_c31_g2_i6	218	NC_003627.1 Maize chlorotic mottle virus genomic RNA	4437	94.737	2191	2078	Negative	3.78e-45
				TRINITY_DN2434_c31_g2_i7	3726	NC_003627.1 Maize chlorotic mottle virus genomic RNA	4437	96.576	3634	14	Negative	0
				TRINITY_DN2434_c31_g2_i8	222	NC_003627.1 Maize chlorotic mottle virus genomic RNA	4437	94.643	2189	2078	Negative	4.98e-44
				TRINITY_DN2434_c31_g2_i9	3716	NC_003627.1 Maize chlorotic mottle virus genomic RNA	4437	96.582	3729	14	Negative	0
				TRINITY_DN2434_c31_g2_i10	261	NC_003627.1 Maize chlorotic mottle virus genomic RNA	4437	98.473	919	789	Negative	3.49e-61
				TRINITY_DN2434_c31_g4_i1	207	NC_003627.1 Maize chlorotic mottle virus genomic RNA	4437	97.333	696	622	Negative	3.64e-30
				TRINITY_DN2434_c31_g2_i11	3277	NC_003627.1 Maize chlorotic mottle virus genomic RNA	4437	96.299	3173	14	Negative	0
				TRINITY_DN2434_c31_g5_i1	211	NC_003627.1 Maize chlorotic mottle virus genomic RNA	4437	95.385	1806	1742	Negative	6.27e-23
				TRINITY_DN2434_c31_g2_i12	217	NC_003627.1 Maize chlorotic mottle virus genomic RNA	4437	96.296	1457	1350	Negative	3.76e-45
				TRINITY_DN2434_c31_g2_i13	2930	NC_003627.1 Maize chlorotic mottle virus genomic RNA	4437	96.449	2857	14	Negative	0
				TRINITY_DN2434_c31_g2_i14	254	NC_003627.1 Maize chlorotic mottle virus genomic RNA	4437	96.045	3311	3135	Negative	1.98e-78
				TRINITY_DN2434_c31_g2_i15	224	NC_003627.1 Maize chlorotic mottle virus genomic RNA	4437	96.8	1474	1350	Negative	1.38e-54
				TRINITY_DN2414_c4_g4_i2	261	NC_003627.1 Maize chlorotic mottle virus genomic RNA	4437	96	1829	1903	Positive	2.19e-28
				TRINITY_DN2476_c5_g1_i1	276	NC_003627.1 Maize chlorotic mottle virus genomic RNA	4437	94.444	1541	1702	Positive	1.02e-66
				TRINITY_DN2476_c5_g1_i2	221	NC_003627.1 Maize chlorotic mottle virus genomic RNA	4437	91.429	1541	1680	Positive	4.93e-49
				TRINITY_DN2476_c5_g1_i3	221	NC_003627.1 Maize chlorotic mottle virus genomic RNA	4437	90.526	1608	1702	Positive	1.41e-29
				TRINITY_DN2439_c4_g2_i2	233	NC_003627.1 Maize chlorotic mottle virus genomic RNA	4437	94.872	3027	2950	Negative	6.95e-28
				TRINITY_DN2403_c7_g3_i1	238	NC_003627.1 Maize chlorotic mottle virus genomic RNA	4437	92.857	4156	4237	Positive	2.56e-27
				TRINITY_DN2413_c0_g1_i1	301	NC_003627.1 Maize chlorotic mottle virus genomic RNA	4437	96.226	1811	1760	Negative	3.35e-17
				TRINITY_DN2422_c4_g1_i9	265	NC_003627.1 Maize chlorotic mottle virus genomic RNA	4437	96.429	2926	3009	Positive	2.21e-33
				TRINITY_DN7021_c0_g1_i1	316	NC_003627.1 Maize chlorotic mottle virus genomic RNA	4437	96.296	1641	1561	Negative	1.24e-31
				TRINITY_DN7049_c0_g1_i1	356	NC_003627.1 Maize chlorotic mottle virus genomic RNA	4437	97.647	3343	3427	Positive	1.81e-35
				TRINITY_DN7004_c0_g1_i1	253	NC_003627.1 Maize chlorotic mottle virus genomic RNA	4437	97.674	529	571	Positive	6.01e-14
				TRINITY_DN1041_c0_g1_i1	279	NC_003627.1 Maize chlorotic mottle virus genomic RNA	4437	95.946	3734	3661	Negative	8.46e-28
				TRINITY_DN1242_c0_g1_i2	244	NC_003627.1 Maize chlorotic mottle virus genomic RNA	4437	95.946	128	55	Negative	7.31e-28
				TRINITY_DN4915_c0_g1_i1	275	NC_003627.1 Maize chlorotic mottle virus genomic RNA	4437	97.778	894	805	Negative	2.28e-38
				TRINITY_DN4900_c0_g1_i1	546	NC_003627.1 Maize chlorotic mottle virus genomic RNA	4437	96.639	620	738	Positive	2.78e-50
				TRINITY_DN5720_c0_g1_i1	393	NC_003627.1 Maize chlorotic mottle virus genomic RNA	4437	96.203	834	912	Positive	2.03e-30
				TRINITY_DN35_c0_g2_i1	276	NC_003627.1 Maize chlorotic mottle virus genomic RNA	4437	98.901	3311	3401	Positive	1.37e-40
				TRINITY_DN549_c0_g1_i1	266	NC_003627.1 Maize chlorotic mottle virus genomic RNA	4437	95.683	1964	1826	Negative	5.95e-59
				TRINITY_DN549_c0_g1_i2	242	NC_003627.1 Maize chlorotic mottle virus genomic RNA	4437	96.262	1932	1826	Negative	1.52e-44
				TRINITY_DN505_c0_g1_i1	351	NC_003627.1 Maize chlorotic mottle virus genomic RNA	4437	92.079	2756	2855	Positive	8.32e-34
				TRINITY_DN3183_c0_g1_i1	258	NC_003627.1 Maize chlorotic mottle virus genomic RNA	4437	93.151	2972	3044	Positive	7.83e-23
				TRINITY_DN2677_c0_g1_i1	284	NC_003627.1 Maize chlorotic mottle virus genomic RNA	4437	96.875	2503	2598	Positive	5.08e-40
				TRINITY_DN4448_c0_g1_i1	331	NC_003627.1 Maize chlorotic mottle virus genomic RNA	4437	96.939	3030	2933	Negative	4.64e-41
				TRINITY_DN1956_c0_g1_i2	369	NC_003627.1 Maize chlorotic mottle virus genomic RNA	4437	94.118	1712	1578	Negative	3.07e-53
				TRINITY_DN712_c0_g1_i1	205	NC_003627.1 Maize chlorotic mottle virus genomic RNA	4437	98.438	3012	2949	Negative	1.01e-25
				Maize chlorotic mottle virus									Sugarcane mosaic virus									Maize streak virus									Maize dwarf mosaic virus									Maize yellow dwarf virus-RMV
Sample	Host	Total	Total	Conting	Conting	Reference	Reference	%	Coordinates		Polarity	E	Conting	Conting	Reference	Reference	%	Coordinates		Polarity	E	Conting	Conting	Reference	Reference	%	Coordinates		Polarity	E	Conting	Conting	Reference	Reference	%	Coordinates		Polarity	E	Conting	Conting	Reference	Reference	%	Coordinates		Polarity	E
	Maize Leaf	Sequences	Contigs		Length		Length	identity	Start	End		value		Length		Length	identity	Start	End		value		Length		Length	identity	Start	End		value		Length		Length	identity	Start	End		value		Length		Length	identity	Start	End		value
13		1046670	12327	TRINITY_DN964_c1_g1_i1	242	NC_003627.1 Maize chlorotic mottle virus genomic RNA	4437	94.949	2798	2701	Negative	7.14e-38	TRINITY_DN480_c0_g1_i1	401	NC_003398.1 Sugarcane mosaic virus	9596	93.467	9277	8880	Negative	2.2e-169	TRINITY_DN1308_c0_g1_i1	1411	NC_001346.2 Maize streak virus - A[Ama]	2689	96.532	2649	1237	Negative	0	TRINITY_DN1296_c0_g1_i1	1930	NC_003377.1 Maize dwarf mosaic virus	9515	74.983	2208	720	Negative	0	TRINITY_DN8171_c0_g1_i1	1086	MF974579.1 Maize yellow mosaic virus	5630	95.764	4422	5507	Positive	0
13				TRINITY_DN982_c0_g2_i1	478	NC_003627.1 Maize chlorotic mottle virus genomic RNA	4437	95.536	4416	4307	Negative	8.77e-45	TRINITY_DN1368_c4_g1_i1	2624	NC_003398.1 Sugarcane mosaic virus	9596	90.116	9387	8611	Negative	0	TRINITY_DN1308_c0_g2_i1	1326	NC_001346.2 Maize streak virus - A[Ama]	2689	97.859	1	1261	Positive	0	TRINITY_DN1296_c0_g1_i2	2095	NC_003377.1 Maize dwarf mosaic virus	9515	74.287	2451	720	Negative	0	TRINITY_DN6998_c0_g1_i1	205	MF974579.1 Maize yellow mosaic virus	5630	93.659	4429	4225	Negative	4.31e-84
13				TRINITY_DN909_c0_g1_i2	231	NC_003627.1 Maize chlorotic mottle virus genomic RNA	4437	95.312	2332	2205	Negative	6.64e-53	TRINITY_DN1368_c4_g1_i3	6923	NC_003398.1 Sugarcane mosaic virus	9596	79.959	8474	2580	Negative	0	TRINITY_DN1308_c0_g2_i1	1326	NC_001346.2 Maize streak virus - A[Ama]	2689	98.462	2625	2689	Polarity	1.99e-25										TRINITY_DN6398_c0_g1_i1	585	MF974579.1 Maize yellow mosaic virus	5630	96.239	4188	3613	Negative	0
13				TRINITY_DN954_c0_g1_i1	203	NC_003627.1 Maize chlorotic mottle virus genomic RNA	4437	96.825	2698	2636	Negative	1.67e-23	TRINITY_DN1368_c4_g1_i3	6923	NC_003398.1 Sugarcane mosaic virus	9596	90.39	9387	8619	Negative	0	TRINITY_DN1308_c0_g1_i2	1411	NC_001346.2 Maize streak virus - A[Ama]	2689	96.559	2602	1237	Negative	0										TRINITY_DN7039_c0_g1_i1	823	MF974579.1 Maize yellow mosaic virus	5630	97.813	3594	2772	Negative	0
13				TRINITY_DN3042_c0_g1_i1	607	NC_003627.1 Maize chlorotic mottle virus genomic RNA	4437	92.929	1992	2089	Positive	4.1e-34	TRINITY_DN6160_c0_g1_i1	280	NC_003398.1 Sugarcane mosaic virus	9596	91.667	1382	1107	Negative	9.82e-107	TRINITY_DN1308_c0_g1_i2	1411	NC_001346.2 Maize streak virus - A[Ama]	2689	98.214	2625	2680	Positive	2.14e-20										TRINITY_DN5381_c0_g1_i1	257	MF974579.1 Maize yellow mosaic virus	5630	95.72	285	29	Negative	3.17e-116
13				TRINITY_DN4823_c0_g1_i1	267	NC_003627.1 Maize chlorotic mottle virus genomic RNA	4437	98.276	921	864	Negative	2.92e-22										TRINITY_DN1308_c0_g1_i3	1507	NC_001346.2 Maize streak virus - A[Ama]	2689	96.471	2649	1318	Negative	0										TRINITY_DN6813_c0_g1_i1	328	MF974579.1 Maize yellow mosaic virus	5630	98.78	660	333	Negative	2.97e-167
13				TRINITY_DN1134_c0_g1_i1	225	NC_003627.1 Maize chlorotic mottle virus genomic RNA	4437	100	910	1027	Positive	2.3e-57										TRINITY_DN1308_c0_g1_i4	1644	NC_001346.2 Maize streak virus - A[Ama]	2689	96.554	2649	1286	Negative	0										TRINITY_DN1584_c0_g1_i1	2136	MF974579.1 Maize yellow mosaic virus	5630	97.519	2793	658	Negative	0
13				TRINITY_DN1134_c0_g1_i2	228	NC_003627.1 Maize chlorotic mottle virus genomic RNA	4437	100	910	1030	Positive	5.03e-59										TRINITY_DN9024_c0_g1_i1	213	NC_001346.2 Maize streak virus - A[Ama]	2689	100	1296	1345	Positive	1.37e-19
				TRINITY_DN1134_c0_g1_i3	211	NC_003627.1 Maize chlorotic mottle virus genomic RNA	4437	98.319	910	1028	Positive	4.64e-54
				TRINITY_DN1145_c0_g2_i1	347	NC_003627.1 Maize chlorotic mottle virus genomic RNA	4437	96.552	3623	3537	Negative	6.35e-35
				TRINITY_DN1136_c0_g1_i1	264	NC_003627.1 Maize chlorotic mottle virus genomic RNA	4437	97.059	781	882	Positive	2.17e-43
				TRINITY_DN1120_c0_g1_i1	232	NC_003627.1 Maize chlorotic mottle virus genomic RNA	4437	91.2	3467	3343	Negative	6.77e-43
				TRINITY_DN3800_c0_g1_i1	259	NC_003627.1 Maize chlorotic mottle virus genomic RNA	4437	98	2765	2814	Positive	7.92e-18
				TRINITY_DN4050_c0_g1_i1	261	NC_003627.1 Maize chlorotic mottle virus genomic RNA	4437	98.718	654	577	Negative	2.17e-33
				TRINITY_DN820_c0_g1_i1	266	NC_003627.1 Maize chlorotic mottle virus genomic RNA	4437	100	4045	4004	Negative	4.91e-15
				TRINITY_DN884_c0_g1_i1	267	NC_003627.1 Maize chlorotic mottle virus genomic RNA	4437	97.059	2829	2660	Negative	7.52e-78
				TRINITY_DN884_c0_g1_i2	299	NC_003627.1 Maize chlorotic mottle virus genomic RNA	4437	97.059	2795	2660	Negative	1.45e-60
				TRINITY_DN884_c0_g1_i3	301	NC_003627.1 Maize chlorotic mottle virus genomic RNA	4437	96.899	2788	2660	Negative	1.14e-56
				TRINITY_DN214_c0_g1_i1	328	NC_003627.1 Maize chlorotic mottle virus genomic RNA	4437	95.652	870	915	Positive	7.96e-14
				TRINITY_DN8673_c0_g1_i1	265	NC_003627.1 Maize chlorotic mottle virus genomic RNA	4437	100	654	621	Negative	1.37e-10
				TRINITY_DN1351_c4_g1_i5	250	NC_003627.1 Maize chlorotic mottle virus genomic RNA	4437	95.918	835	932	Positive	1.59e-39
				TRINITY_DN1372_c6_g4_i1	948	NC_003627.1 Maize chlorotic mottle virus genomic RNA	4437	95.238	1777	1880	Positive	1.39e-40
				TRINITY_DN1372_c6_g4_i1	948	NC_003627.1 Maize chlorotic mottle virus genomic RNA	4437	95.238	1646	1563	Negative	3.91e-31
				TRINITY_DN1319_c4_g2_i1	1457	NC_003627.1 Maize chlorotic mottle virus genomic RNA	4437	92.593	151	204	Positive	2.88e-14
				TRINITY_DN1319_c4_g6_i2	638	NC_003627.1 Maize chlorotic mottle virus genomic RNA	4437	100	1022	940	Negative	2e-37
				TRINITY_DN1375_c1_g1_i1	217	NC_003627.1 Maize chlorotic mottle virus genomic RNA	4437	95.349	630	588	Negative	8.49e-12
				TRINITY_DN1375_c7_g2_i3	385	NC_003627.1 Maize chlorotic mottle virus genomic RNA	4437	94.355	1353	1230	Negative	8.98e-49
				TRINITY_DN1375_c7_g2_i4	595	NC_003627.1 Maize chlorotic mottle virus genomic RNA	4437	94.231	1353	1250	Negative	3.99e-39
				TRINITY_DN1375_c13_g1_i1	256	NC_003627.1 Maize chlorotic mottle virus genomic RNA	4437	97.222	381	416	Positive	4.74e-10
				TRINITY_DN1365_c18_g1_i1	315	NC_003627.1 Maize chlorotic mottle virus genomic RNA	4437	95.954	1420	1592	Positive	4.18e-76
				TRINITY_DN1368_c2_g2_i1	214	NC_003627.1 Maize chlorotic mottle virus genomic RNA	4437	95	150	11	Negative	6.06e-58
				TRINITY_DN1368_c2_g2_i2	233	NC_003627.1 Maize chlorotic mottle virus genomic RNA	4437	97.425	243	11	Negative	2.87e-111
				TRINITY_DN1368_c2_g2_i3	242	NC_003627.1 Maize chlorotic mottle virus genomic RNA	4437	96.296	198	118	Negative	9.31e-32
				TRINITY_DN1305_c0_g5_i1	370	NC_003627.1 Maize chlorotic mottle virus genomic RNA	4437	100	2457	2428	Negative	3.28e-08
				TRINITY_DN1376_c19_g1_i1	248	NC_003627.1 Maize chlorotic mottle virus genomic RNA	4437	95.161	571	448	Negative	1.2e-50
				TRINITY_DN1376_c19_g1_i2	308	NC_003627.1 Maize chlorotic mottle virus genomic RNA	4437	97.222	3591	3448	Negative	5.36e-65
				TRINITY_DN1376_c19_g1_i3	281	NC_003627.1 Maize chlorotic mottle virus genomic RNA	4437	95.676	2301	2118	Negative	1.32e-80
				TRINITY_DN1376_c19_g1_i4	226	NC_003627.1 Maize chlorotic mottle virus genomic RNA	4437	95.575	2084	1972	Negative	3.04e-46
				TRINITY_DN1376_c19_g1_i5	1066	NC_003627.1 Maize chlorotic mottle virus genomic RNA	4437	97.181	3735	2991	Negative	0
				TRINITY_DN1376_c19_g1_i6	352	NC_003627.1 Maize chlorotic mottle virus genomic RNA	4437	93.627	651	448	Negative	3.62e-82
				TRINITY_DN1376_c19_g1_i7	279	NC_003627.1 Maize chlorotic mottle virus genomic RNA	4437	97.826	1028	892	Negative	8.06e-63
				TRINITY_DN1376_c19_g1_i8	357	NC_003627.1 Maize chlorotic mottle virus genomic RNA	4437	97.101	416	210	Negative	1.29e-96
				TRINITY_DN1376_c19_g1_i9	234	NC_003627.1 Maize chlorotic mottle virus genomic RNA	4437	96.512	930	760	Negative	8.41e-77
				TRINITY_DN1376_c19_g1_i10	301	NC_003627.1 Maize chlorotic mottle virus genomic RNA	4437	95.27	3172	3025	Negative	3.15e-62
				TRINITY_DN1376_c19_g1_i11	519	NC_003627.1 Maize chlorotic mottle virus genomic RNA	4437	96.977	413	17	Negative	0
				TRINITY_DN1376_c19_g1_i12	6502	NC_003627.1 Maize chlorotic mottle virus genomic RNA	4437	96.649	4410	174	Negative	0
				TRINITY_DN1376_c19_g1_i14	3647	NC_003627.1 Maize chlorotic mottle virus genomic RNA	4437	96.527	3715	174	Negative	0
				TRINITY_DN1376_c19_g1_i15	1388	NC_003627.1 Maize chlorotic mottle virus genomic RNA	4437	98.013	4410	3958	Negative	0
				TRINITY_DN1376_c19_g1_i16	264	NC_003627.1 Maize chlorotic mottle virus genomic RNA	4437	98.065	914	760	Negative	7.48e-73
				TRINITY_DN1376_c19_g1_i17	265	NC_003627.1 Maize chlorotic mottle virus genomic RNA	4437	97.143	785	612	Negative	4.46e-80
				TRINITY_DN1376_c19_g1_i18	256	NC_003627.1 Maize chlorotic mottle virus genomic RNA	4437	95.833	3168	3025	Negative	9.49e-62
				TRINITY_DN1376_c19_g1_i19	4324	NC_003627.1 Maize chlorotic mottle virus genomic RNA	4437	96.573	4317	174	Negative	0
				TRINITY_DN1376_c19_g1_i20	3645	NC_003627.1 Maize chlorotic mottle virus genomic RNA	4437	96.519	3734	174	Negative	0
				TRINITY_DN1376_c19_g1_i21	243	NC_003627.1 Maize chlorotic mottle virus genomic RNA	4437	94.872	2088	1972	Negative	9.15e-47
				TRINITY_DN1376_c19_g1_i22	3649	NC_003627.1 Maize chlorotic mottle virus genomic RNA	4437	96.542	3730	174	Negative	0
				TRINITY_DN1376_c19_g1_i23	277	NC_003627.1 Maize chlorotic mottle virus genomic RNA	4437	97.122	1813	1675	Negative	2.87e-62
				TRINITY_DN1376_c19_g3_i1	236	NC_003627.1 Maize chlorotic mottle virus genomic RNA	4437	98.387	3051	2991	Negative	5.49e-24
				TRINITY_DN1376_c19_g1_i25	260	NC_003627.1 Maize chlorotic mottle virus genomic RNA	4437	96.667	196	17	Negative	9.38e-82
				TRINITY_DN1376_c19_g1_i26	4289	NC_003627.1 Maize chlorotic mottle virus genomic RNA	4437	96.581	4326	174	Negative	0
				TRINITY_DN1376_c19_g1_i27	375	NC_003627.1 Maize chlorotic mottle virus genomic RNA	4437	96.744	423	210	Negative	8.14e-99
				TRINITY_DN1376_c19_g1_i28	296	NC_003627.1 Maize chlorotic mottle virus genomic RNA	4437	94.309	1114	993	Negative	8.77e-48
				TRINITY_DN1376_c19_g1_i29	243	NC_003627.1 Maize chlorotic mottle virus genomic RNA	4437	96.639	2793	2675	Negative	3.27e-51
				TRINITY_DN1376_c19_g1_i30	333	NC_003627.1 Maize chlorotic mottle virus genomic RNA	4437	96.804	1474	1256	Negative	1.19e-101
				TRINITY_DN1376_c19_g1_i31	216	NC_003627.1 Maize chlorotic mottle virus genomic RNA	4437	97.101	4095	3958	Negative	7.87e-62
				TRINITY_DN1376_c19_g1_i32	280	NC_003627.1 Maize chlorotic mottle virus genomic RNA	4437	96.939	1986	1791	Negative	1.3e-90
				TRINITY_DN1376_c19_g1_i33	3791	NC_003627.1 Maize chlorotic mottle virus genomic RNA	4437	97.183	4410	2991	Negative	0
				TRINITY_DN1376_c19_g1_i34	219	NC_003627.1 Maize chlorotic mottle virus genomic RNA	4437	97.037	1809	1675	Negative	3.72e-60
				TRINITY_DN1376_c19_g1_i35	268	NC_003627.1 Maize chlorotic mottle virus genomic RNA	4437	96.791	634	448	Negative	1.25e-85
				TRINITY_DN1376_c19_g1_i36	3891	NC_003627.1 Maize chlorotic mottle virus genomic RNA	4437	96.481	3952	174	Negative	0
				TRINITY_DN1376_c19_g1_i37	404	NC_003627.1 Maize chlorotic mottle virus genomic RNA	4437	97.166	2620	2374	Negative	3.98e-117
				TRINITY_DN1376_c19_g1_i38	4208	NC_003627.1 Maize chlorotic mottle virus genomic RNA	4437	96.554	4265	174	Negative	0
				TRINITY_DN1376_c19_g1_i39	218	NC_003627.1 Maize chlorotic mottle virus genomic RNA	4437	100	1015	892	Negative	1.03e-60
				TRINITY_DN1376_c19_g1_i41	213	NC_003627.1 Maize chlorotic mottle virus genomic RNA	4437	98.649	470	397	Negative	2.91e-31
				TRINITY_DN1376_c19_g1_i42	3886	NC_003627.1 Maize chlorotic mottle virus genomic RNA	4437	96.471	3970	174	Negative	0
				TRINITY_DN1376_c19_g1_i43	955	NC_003627.1 Maize chlorotic mottle virus genomic RNA	4437	97.158	3729	2991	Negative	0
				TRINITY_DN1376_c19_g1_i44	227	NC_003627.1 Maize chlorotic mottle virus genomic RNA	4437	97.015	2808	2675	Negative	1.39e-59
				TRINITY_DN1376_c19_g1_i45	295	NC_003627.1 Maize chlorotic mottle virus genomic RNA	4437	97.436	915	760	Negative	1.09e-71
				TRINITY_DN1376_c19_g1_i46	3868	NC_003627.1 Maize chlorotic mottle virus genomic RNA	4437	96.512	3871	174	Negative	0
				TRINITY_DN1316_c5_g3_i9	273	NC_003627.1 Maize chlorotic mottle virus genomic RNA	4437	100	1446	1475	Positive	2.36e-08
				TRINITY_DN1348_c3_g3_i5	331	NC_003627.1 Maize chlorotic mottle virus genomic RNA	4437	95	4351	4410	Positive	2.22e-19
				TRINITY_DN1314_c2_g1_i2	328	NC_003627.1 Maize chlorotic mottle virus genomic RNA	4437	95.385	577	641	Positive	3.65e-22
				TRINITY_DN1314_c4_g2_i2	241	NC_003627.1 Maize chlorotic mottle virus genomic RNA	4437	95	607	644	Positive	4.43e-10
				TRINITY_DN1342_c1_g6_i1	328	NC_003627.1 Maize chlorotic mottle virus genomic RNA	4437	98.75	2474	2553	Positive	2.15e-34
				TRINITY_DN1313_c6_g2_i1	307	NC_003627.1 Maize chlorotic mottle virus genomic RNA	4437	95.455	3027	2962	Negative	2.63e-23
				TRINITY_DN1038_c0_g1_i1	588	NC_003627.1 Maize chlorotic mottle virus genomic RNA	4437	90	1637	1725	Positive	8.66e-26
				TRINITY_DN1076_c0_g1_i1	751	NC_003627.1 Maize chlorotic mottle virus genomic RNA	4437	96.774	218	310	Positive	6.57e-38
				TRINITY_DN1053_c0_g1_i2	321	NC_003627.1 Maize chlorotic mottle virus genomic RNA	4437	96	368	417	Positive	4.65e-16
				TRINITY_DN1032_c1_g1_i1	309	NC_003627.1 Maize chlorotic mottle virus genomic RNA	4437	92.391	3788	3697	Negative	1.57e-30
				TRINITY_DN1094_c1_g1_i2	408	NC_003627.1 Maize chlorotic mottle virus genomic RNA	4437	96.721	4219	4340	Positive	1.23e-52
				TRINITY_DN1050_c0_g1_i1	244	NC_003627.1 Maize chlorotic mottle virus genomic RNA	4437	96.552	3859	3916	Positive	1.23e-20
				TRINITY_DN1294_c0_g1_i1	232	NC_003627.1 Maize chlorotic mottle virus genomic RNA	4437	95.122	2169	2209	Positive	3.29e-11
				TRINITY_DN1270_c0_g1_i1	427	NC_003627.1 Maize chlorotic mottle virus genomic RNA	4437	96.226	3027	2922	Negative	1.01e-43
				TRINITY_DN4274_c0_g1_i1	270	NC_003627.1 Maize chlorotic mottle virus genomic RNA	4437	95.918	818	915	Positive	1.73e-39
				TRINITY_DN5856_c0_g1_i1	264	NC_003627.1 Maize chlorotic mottle virus genomic RNA	4437	97.561	376	416	Positive	8.14e-13
				TRINITY_DN3410_c0_g1_i1	328	NC_003627.1 Maize chlorotic mottle virus genomic RNA	4437	93.421	2963	3038	Positive	6.07e-25
				TRINITY_DN638_c0_g1_i1	621	NC_003627.1 Maize chlorotic mottle virus genomic RNA	4437	93.617	1553	1646	Positive	1.51e-33
				TRINITY_DN5132_c0_g1_i1	406	NC_003627.1 Maize chlorotic mottle virus genomic RNA	4437	94.118	850	934	Positive	7.56e-30
				TRINITY_DN69_c0_g1_i1	449	NC_003627.1 Maize chlorotic mottle virus genomic RNA	4437	100	1010	980	Negative	1.12e-08
				TRINITY_DN519_c0_g1_i2	378	NC_003627.1 Maize chlorotic mottle virus genomic RNA	4437	97.5	442	481	Positive	4.31e-12
				TRINITY_DN4757_c0_g1_i1	281	NC_003627.1 Maize chlorotic mottle virus genomic RNA	4437	100	4217	4180	Negative	8.71e-13
				TRINITY_DN3184_c0_g1_i1	365	NC_003627.1 Maize chlorotic mottle virus genomic RNA	4437	92.105	2626	2700	Positive	3.16e-23
				TRINITY_DN7705_c0_g1_i1	203	NC_003627.1 Maize chlorotic mottle virus genomic RNA	4437	95.745	3222	3176	Negative	1.31e-14
				TRINITY_DN6281_c0_g1_i1	363	NC_003627.1 Maize chlorotic mottle virus genomic RNA	4437	90.909	318	242	Negative	4.07e-22
				TRINITY_DN783_c0_g1_i1	473	NC_003627.1 Maize chlorotic mottle virus genomic RNA	4437	92.784	3638	3543	Negative	4.09e-33
				TRINITY_DN765_c0_g1_i2	550	NC_003627.1 Maize chlorotic mottle virus genomic RNA	4437	95.276	2677	2802	Positive	2.17e-51
				Maize chlorotic mottle virus									Sugarcane mosaic virus									Maize streak virus
Sample	Host	Total	Total	Conting	Conting	Reference	Reference	%	Coordinates		Polarity	E	Conting	Conting	Reference	Reference	%	Coordinates		Polarity	E	Conting	Conting	Reference	Reference	%	Coordinates		Polarity	E
	Maize Leaf	Sequences	Contigs		Length		Length	identity	Start	End		value		Length		Length	identity	Start	End		value		Length		Length	identity	Start	End		value
14	592081	1019166	104881	TRINITY_DN9438_c0_g2_i1	304	NC_003627.1 Maize chlorotic mottle virus genomic RNA	4437	92.233	2766	2971	Positive	1.86e-79	TRINITY_DN56663_c0_g1_i1	454	NC_003398.1 Sugarcane mosaic virus	9596	84.086	2886	3304	Positive	4.53e-112	TRINITY_DN9661_c1_g2_i1	2186	NC_001346.2 Maize streak virus - A[Ama]	2689	98.719	1	1718	Positive	0
14				TRINITY_DN9438_c0_g2_i2	4404	NC_003627.1 Maize chlorotic mottle virus genomic RNA	4437	96.685	10	4413	Positive	0	TRINITY_DN9855_c0_g1_i1	1599	NC_003398.1 Sugarcane mosaic virus	9596	78.258	4222	2886	Negative	0	TRINITY_DN9661_c1_g2_i1	2186	NC_001346.2 Maize streak virus - A[Ama]	2689	98.239	2406	2689	Positive	2.81e-140
14													TRINITY_DN29232_c0_g1_i1	610	NC_003398.1 Sugarcane mosaic virus	9596	86.789	2373	2917	Positive	3.38e-174	TRINITY_DN9661_c1_g2_i1	2186	NC_001346.2 Maize streak virus - A[Ama]	2689	98.83	1548	1718	Positive	1.83e-82
14													TRINITY_DN6263_c0_g1_i1	457	NC_003398.1 Sugarcane mosaic virus	9596	93.677	8851	9277	Positive	0
14
14
14
14
				Maize chlorotic mottle virus									Sugarcane mosaic virus									Maize streak virus									Maize yellow dwarf virus-RMV
Sample	Host	Total	Total	Conting	Conting	Reference	Reference	%	Coordinates		Polarity	E	Conting	Conting	Reference	Reference	%	Coordinates		Polarity	E	Conting	Conting	Reference	Reference	%	Coordinates		Polarity	E	Conting	Conting	Reference	Reference	%	Coordinates		Polarity	E
	Maize Leaf	Sequences	Contigs		Length		Length	identity	Start	End		value		Length		Length	identity	Start	End		value		Length		Length	identity	Start	End		value		Length		Length	identity	Start	End		value
15		950703	16329	TRINITY_DN1480_c4_g2_i1	2913	NC_003627.1 Maize chlorotic mottle virus genomic RNA	4437	96.452	11	2799	Positive	0	TRINITY_DN1496_c1_g1_i7	9631	NC_003398.1 Sugarcane mosaic virus	9596	79.359	572	8401	Positive	0	TRINITY_DN159_c0_g1_i1	1263	NC_001346.2 Maize streak virus - A[Ama]	2689	98.654	1605	343	Negative	0	TRINITY_DN1471_c3_g2_i1	5608	MF974579.1 Maize yellow mosaic virus	5630	97.243	5590	8	Negative	0
15				TRINITY_DN1480_c4_g2_i2	4402	NC_003627.1 Maize chlorotic mottle virus genomic RNA	4437	96.683	11	4412	Positive	0	TRINITY_DN1496_c1_g1_i7	9631	NC_003398.1 Sugarcane mosaic virus	9596	87.984	8594	9596	Positive	0	TRINITY_DN9560_c0_g1_i1	330	NC_001346.2 Maize streak virus - A[Ama]	2689	98.266	173	1	Negative	9.38e-83	TRINITY_DN1471_c3_g2_i2	5515	MF974579.1 Maize yellow mosaic virus	5630	97.227	5341	8	Negative	0
15													TRINITY_DN1496_c2_g1_i1	485	NC_003398.1 Sugarcane mosaic virus	9596	84.407	3391	2913	Negative	1.31e-132	TRINITY_DN9560_c0_g1_i1	330	NC_001346.2 Maize streak virus - A[Ama]	2689	98.63	2689	2544	Negative	2.06e-69
15													TRINITY_DN5267_c0_g1_i1	536	NC_003398.1 Sugarcane mosaic virus	9596	90.485	899	1434	Positive	0
15													TRINITY_DN4524_c0_g1_i1	388	NC_003398.1 Sugarcane mosaic virus	9596	87.565	4867	4482	Negative	4.87e-126
15
15
15
				Maize chlorotic mottle virus									Sugarcane mosaic virus									Maize streak virus									Maize yellow dwarf virus-RMV
Sample	Host	Total	Total	Conting	Conting	Reference	Reference	%	Coordinates		Polarity	E	Conting	Conting	Reference	Reference	%	Coordinates		Polarity	E	Conting	Conting	Reference	Reference	%	Coordinates		Polarity	E	Conting	Conting	Reference	Reference	%	Coordinates		Polarity	E
	Maize Leaf	Sequences	Contigs		Length		Length	identity	Start	End		value		Length		Length	identity	Start	End		value		Length		Length	identity	Start	End		value		Length		Length	identity	Start	End		value
16		751589	64572	TRINITY_DN5563_c0_g1_i1	387	NC_003627.1 Maize chlorotic mottle virus genomic RNA	4437	93.478	920	875	Negative	1.59e-11	TRINITY_DN7666_c6_g1_i1	556	NC_003398.1 Sugarcane mosaic virus	9596	89.885	8664	9187	Positive	0	TRINITY_DN29041_c0_g1_i1	1954	NC_001346.2 Maize streak virus - A[Ama]	2689	98.501	1668	1	Negative	0	TRINITY_DN11105_c0_g1_i1	343	MF974579.1 Maize yellow mosaic virus	5630	97.085	3174	3516	Positive	1.45e-165
16				TRINITY_DN11001_c0_g1_i1	322	NC_003627.1 Maize chlorotic mottle virus genomic RNA	4437	100	4175	4254	Positive	4.53e-36	TRINITY_DN7666_c6_g1_i2	628	NC_003398.1 Sugarcane mosaic virus	9596	87.522	8613	9187	Positive	0	TRINITY_DN29041_c0_g1_i1	1954	NC_001346.2 Maize streak virus - A[Ama]	2689	97.909	2689	2403	Negative	2.51e-140	TRINITY_DN22762_c0_g1_i1	250	MF974579.1 Maize yellow mosaic virus	5630	95.082	1246	1428	Positive	1.95e-78
16				TRINITY_DN4339_c0_g1_i1	269	NC_003627.1 Maize chlorotic mottle virus genomic RNA	4437	97.917	925	878	Negative	1.07e-16	TRINITY_DN29649_c0_g1_i1	363	NC_003398.1 Sugarcane mosaic virus	9596	90.083	1791	2153	Positive	2.69e-133	TRINITY_DN22237_c0_g1_i1	312	NC_001346.2 Maize streak virus - A[Ama]	2689	96.429	1751	2058	Positive	1.74e-144
16				TRINITY_DN7644_c5_g4_i1	622	NC_003627.1 Maize chlorotic mottle virus genomic RNA	4437	96.25	1809	1730	Negative	9.11e-31	TRINITY_DN31696_c0_g1_i1	845	NC_003398.1 Sugarcane mosaic virus	9596	79.787	3467	4311	Positive	1.02e-175
16				TRINITY_DN8149_c1_g1_i4	223	NC_003627.1 Maize chlorotic mottle virus genomic RNA	4437	95.146	2324	2426	Positive	1.08e-40
16				TRINITY_DN8119_c12_g1_i1	209	NC_003627.1 Maize chlorotic mottle virus genomic RNA	4437	94.048	3132	3049	Negative	3.68e-30
16				TRINITY_DN8148_c7_g2_i1	321	NC_003627.1 Maize chlorotic mottle virus genomic RNA	4437	95.575	1561	1673	Positive	4.45e-46
16				TRINITY_DN3845_c0_g1_i1	294	NC_003627.1 Maize chlorotic mottle virus genomic RNA	4437	96.117	4237	4135	Negative	3.15e-42
				TRINITY_DN14717_c0_g1_i1	297	NC_003627.1 Maize chlorotic mottle virus genomic RNA	4437	95.455	921	878	Negative	3.33e-12
				TRINITY_DN6927_c0_g1_i1	256	NC_003627.1 Maize chlorotic mottle virus genomic RNA	4437	97.826	807	898	Positive	1.63e-39
				TRINITY_DN6927_c0_g1_i2	271	NC_003627.1 Maize chlorotic mottle virus genomic RNA	4437	98.291	807	923	Positive	2.2e-53
				TRINITY_DN8392_c23_g1_i1	344	NC_003627.1 Maize chlorotic mottle virus genomic RNA	4437	98.98	4319	4416	Positive	2.23e-44
				TRINITY_DN8361_c15_g1_i1	305	NC_003627.1 Maize chlorotic mottle virus genomic RNA	4437	95.213	572	385	Negative	4.01e-81
				TRINITY_DN8361_c15_g1_i2	248	NC_003627.1 Maize chlorotic mottle virus genomic RNA	4437	96.667	1456	1337	Negative	9.29e-52
				TRINITY_DN8361_c15_g1_i3	296	NC_003627.1 Maize chlorotic mottle virus genomic RNA	4437	96.907	2626	2434	Negative	6.41e-89
				TRINITY_DN8361_c15_g1_i4	2910	NC_003627.1 Maize chlorotic mottle virus genomic RNA	4437	96.409	2799	15	Negative	0
				TRINITY_DN8361_c15_g1_i5	332	NC_003627.1 Maize chlorotic mottle virus genomic RNA	4437	96.774	230	15	Negative	5.53e-100
				TRINITY_DN8361_c15_g1_i6	201	NC_003627.1 Maize chlorotic mottle virus genomic RNA	4437	98.718	839	762	Negative	1.63e-33
				TRINITY_DN8361_c15_g1_i7	222	NC_003627.1 Maize chlorotic mottle virus genomic RNA	4437	97.98	4414	4316	Negative	1.79e-43
				TRINITY_DN8361_c15_g1_i8	366	NC_003627.1 Maize chlorotic mottle virus genomic RNA	4437	94.969	919	762	Negative	4.98e-66
				TRINITY_DN8361_c15_g1_i9	262	NC_003627.1 Maize chlorotic mottle virus genomic RNA	4437	93.706	1927	1786	Negative	1.27e-55
				TRINITY_DN8361_c15_g1_i10	388	NC_003627.1 Maize chlorotic mottle virus genomic RNA	4437	94.585	2460	2185	Negative	6.34e-120
				TRINITY_DN8361_c15_g1_i11	204	NC_003627.1 Maize chlorotic mottle virus genomic RNA	4437	96.552	3125	3039	Negative	1.28e-34
				TRINITY_DN8361_c15_g1_i12	255	NC_003627.1 Maize chlorotic mottle virus genomic RNA	4437	93.548	3219	3097	Negative	9.65e-47
				TRINITY_DN8361_c15_g1_i13	280	NC_003627.1 Maize chlorotic mottle virus genomic RNA	4437	96.053	2036	1885	Negative	3.74e-66
				TRINITY_DN8361_c15_g1_i14	263	NC_003627.1 Maize chlorotic mottle virus genomic RNA	4437	99.346	1033	881	Negative	4.45e-75
				TRINITY_DN8361_c15_g1_i15	4094	NC_003627.1 Maize chlorotic mottle virus genomic RNA	4437	96.39	4002	15	Negative	0
				TRINITY_DN8361_c15_g1_i16	219	NC_003627.1 Maize chlorotic mottle virus genomic RNA	4437	98.198	312	202	Negative	3.77e-50
				TRINITY_DN8361_c15_g1_i17	373	NC_003627.1 Maize chlorotic mottle virus genomic RNA	4437	94.215	2426	2185	Negative	3.74e-102
				TRINITY_DN8361_c15_g1_i18	291	NC_003627.1 Maize chlorotic mottle virus genomic RNA	4437	97.122	2572	2434	Negative	3.03e-62
				TRINITY_DN8361_c15_g1_i19	329	NC_003627.1 Maize chlorotic mottle virus genomic RNA	4437	95.312	576	385	Negative	2.6e-83
				TRINITY_DN8361_c15_g1_i20	2892	NC_003627.1 Maize chlorotic mottle virus genomic RNA	4437	96.411	2800	15	Negative	0
				TRINITY_DN8361_c15_g1_i21	288	NC_003627.1 Maize chlorotic mottle virus genomic RNA	4437	96.875	4105	3978	Negative	1.41e-55
				TRINITY_DN8361_c15_g1_i22	1111	NC_003627.1 Maize chlorotic mottle virus genomic RNA	4437	95.54	3054	2046	Negative	0
				TRINITY_DN8361_c15_g1_i23	264	NC_003627.1 Maize chlorotic mottle virus genomic RNA	4437	96.711	1674	1523	Negative	7.53e-68
				TRINITY_DN8361_c15_g1_i24	384	NC_003627.1 Maize chlorotic mottle virus genomic RNA	4437	95.588	2456	2185	Negative	1.04e-122
				TRINITY_DN8361_c15_g1_i25	4077	NC_003627.1 Maize chlorotic mottle virus genomic RNA	4437	96.488	4000	15	Negative	0
				TRINITY_DN8361_c15_g7_i1	217	NC_003627.1 Maize chlorotic mottle virus genomic RNA	4437	90.361	1733	1652	Negative	5e-24
				TRINITY_DN8361_c15_g8_i1	347	NC_003627.1 Maize chlorotic mottle virus genomic RNA	4437	97.222	2690	2655	Negative	6.58e-10
				TRINITY_DN8361_c15_g1_i26	306	NC_003627.1 Maize chlorotic mottle virus genomic RNA	4437	97.17	307	202	Negative	1.52e-45
				TRINITY_DN8361_c15_g1_i28	899	NC_003627.1 Maize chlorotic mottle virus genomic RNA	4437	95.878	2797	2046	Negative	0
				TRINITY_DN8361_c15_g1_i29	3831	NC_003627.1 Maize chlorotic mottle virus genomic RNA	4437	96.574	4414	708	Negative	0
				TRINITY_DN8361_c15_g1_i30	307	NC_003627.1 Maize chlorotic mottle virus genomic RNA	4437	96.026	1359	1209	Negative	1.48e-65
				TRINITY_DN8361_c15_g1_i31	244	NC_003627.1 Maize chlorotic mottle virus genomic RNA	4437	96.296	2775	2668	Negative	4.28e-45
				TRINITY_DN8361_c15_g1_i33	2931	NC_003627.1 Maize chlorotic mottle virus genomic RNA	4437	96.391	2868	15	Negative	0
				TRINITY_DN8361_c15_g1_i34	4378	NC_003627.1 Maize chlorotic mottle virus genomic RNA	4437	96.517	4234	15	Negative	0
				TRINITY_DN8361_c15_g1_i35	288	NC_003627.1 Maize chlorotic mottle virus genomic RNA	4437	96.939	210	15	Negative	1.34e-90
				TRINITY_DN8361_c15_g1_i36	244	NC_003627.1 Maize chlorotic mottle virus genomic RNA	4437	94.41	2207	2047	Negative	3.21e-66
				TRINITY_DN8361_c15_g1_i37	3082	NC_003627.1 Maize chlorotic mottle virus genomic RNA	4437	96.423	3061	15	Negative	0
				TRINITY_DN8361_c15_g1_i38	316	NC_003627.1 Maize chlorotic mottle virus genomic RNA	4437	97.605	2600	2434	Negative	3.24e-77
				TRINITY_DN8361_c15_g1_i39	4378	NC_003627.1 Maize chlorotic mottle virus genomic RNA	4437	96.58	4224	15	Negative	0
				TRINITY_DN8361_c15_g1_i40	4014	NC_003627.1 Maize chlorotic mottle virus genomic RNA	4437	96.531	3906	15	Negative	0
				TRINITY_DN8361_c15_g1_i41	261	NC_003627.1 Maize chlorotic mottle virus genomic RNA	4437	96.774	1557	1434	Negative	2.11e-53
				TRINITY_DN8361_c15_g1_i42	472	NC_003627.1 Maize chlorotic mottle virus genomic RNA	4437	97.097	323	15	Negative	3.47e-148
				TRINITY_DN8361_c15_g1_i43	232	NC_003627.1 Maize chlorotic mottle virus genomic RNA	4437	96.063	2793	2668	Negative	1.86e-53
				TRINITY_DN8361_c15_g1_i44	220	NC_003627.1 Maize chlorotic mottle virus genomic RNA	4437	98.182	311	202	Negative	1.36e-49
				TRINITY_DN8361_c15_g1_i46	4417	NC_003627.1 Maize chlorotic mottle virus genomic RNA	4437	96.66	4415	15	Negative	0
				TRINITY_DN8398_c13_g3_i6	255	NC_003627.1 Maize chlorotic mottle virus genomic RNA	4437	93	2760	2858	Positive	4.55e-35
				TRINITY_DN1824_c0_g1_i1	220	NC_003627.1 Maize chlorotic mottle virus genomic RNA	4437	94.737	2032	2088	Positive	6.61e-18
				TRINITY_DN1851_c0_g1_i2	289	NC_003627.1 Maize chlorotic mottle virus genomic RNA	4437	98.649	4343	4415	Positive	1.46e-30
				TRINITY_DN225_c0_g2_i1	323	NC_003627.1 Maize chlorotic mottle virus genomic RNA	4437	98.551	973	1041	Positive	2.76e-28
				TRINITY_DN7043_c0_g1_i2	331	NC_003627.1 Maize chlorotic mottle virus genomic RNA	4437	92.063	3721	3660	Negative	1.03e-17
				TRINITY_DN17713_c0_g1_i1	273	NC_003627.1 Maize chlorotic mottle virus genomic RNA	4437	95.238	919	879	Negative	3.93e-11
				TRINITY_DN5881_c0_g1_i2	498	NC_003627.1 Maize chlorotic mottle virus genomic RNA	4437	98.077	1813	1762	Negative	1.23e-18
				TRINITY_DN18234_c0_g1_i1	299	NC_003627.1 Maize chlorotic mottle virus genomic RNA	4437	97.115	919	816	Negative	1.92e-44
				TRINITY_DN21880_c0_g1_i1	234	NC_003627.1 Maize chlorotic mottle virus genomic RNA	4437	100	915	879	Negative	2.57e-12
				TRINITY_DN1768_c0_g1_i1	259	NC_003627.1 Maize chlorotic mottle virus genomic RNA	4437	94.595	580	652	Positive	1.31e-25
				TRINITY_DN8287_c4_g2_i1	335	NC_003627.1 Maize chlorotic mottle virus genomic RNA	4437	100	3372	3414	Positive	1.75e-15
				TRINITY_DN8228_c6_g7_i2	1271	NC_003627.1 Maize chlorotic mottle virus genomic RNA	4437	95.161	2486	2607	Positive	2.38e-49
				TRINITY_DN25379_c0_g1_i1	270	NC_003627.1 Maize chlorotic mottle virus genomic RNA	4437	97.674	901	816	Negative	3.75e-36
				TRINITY_DN6038_c1_g1_i1	222	NC_003627.1 Maize chlorotic mottle virus genomic RNA	4437	100	2664	2698	Positive	3.13e-11
				TRINITY_DN4790_c0_g1_i1	228	NC_003627.1 Maize chlorotic mottle virus genomic RNA	4437	97.183	3645	3715	Positive	6.78e-28
				TRINITY_DN2677_c0_g2_i1	251	NC_003627.1 Maize chlorotic mottle virus genomic RNA	4437	98.077	2494	2443	Negative	5.91e-19
				TRINITY_DN6816_c0_g1_i1	341	NC_003627.1 Maize chlorotic mottle virus genomic RNA	4437	90.667	2262	2189	Negative	4.92e-21
				TRINITY_DN6816_c1_g1_i1	308	NC_003627.1 Maize chlorotic mottle virus genomic RNA	4437	98.305	1754	1812	Positive	9.49e-23
				TRINITY_DN8048_c1_g3_i1	461	NC_003627.1 Maize chlorotic mottle virus genomic RNA	4437	95.714	3415	3483	Positive	8.68e-25
				TRINITY_DN7783_c6_g5_i3	238	NC_003627.1 Maize chlorotic mottle virus genomic RNA	4437	96.552	2679	2794	Positive	1.49e-49
				TRINITY_DN7859_c2_g1_i13	344	NC_003627.1 Maize chlorotic mottle virus genomic RNA	4437	95	2399	2458	Positive	6.43e-20
				Maize chlorotic mottle virus									Sugarcane mosaic virus									Maize streak virus
Sample	Host	Total	Total	Conting	Conting	Reference	Reference	%	Coordinates		Polarity	E	Conting	Conting	Reference	Reference	%	Coordinates		Polarity	E	Conting	Conting	Reference	Reference	%	Coordinates		Polarity	E
	Maize Leaf	Sequences	Contigs		Length		Length	identity	Start	End		value		Length		Length	identity	Start	End		value		Length		Length	identity	Start	End		value
17		791822	39076	TRINITY_DN3667_c3_g1_i2	2152	NC_003627.1 Maize chlorotic mottle virus genomic RNA	4437	96.794	4410	2259	Negative	0	TRINITY_DN14568_c0_g1_i1	354	NC_003398.1 Sugarcane mosaic virus	9596	90.935	738	1090	Positive	2.03e-134	TRINITY_DN3522_c2_g2_i6	1533	NC_001346.2 Maize streak virus - A[Ama]	2689	97.5	1562	163	Negative	0
17				TRINITY_DN3667_c3_g1_i1	1875	NC_003627.1 Maize chlorotic mottle virus genomic RNA	4437	96.856	4410	2598	Negative	0	TRINITY_DN21786_c0_g1_i1	285	NC_003398.1 Sugarcane mosaic virus	9596	83.158	2817	3101	Positive	4.89e-70	TRINITY_DN3522_c2_g2_i5	1470	NC_001346.2 Maize streak virus - A[Ama]	2689	97.628	1616	269	Negative	0
17				TRINITY_DN3189_c0_g1_i1	1728	NC_003627.1 Maize chlorotic mottle virus genomic RNA	4437	96.685	16	1674	Positive	0	TRINITY_DN4905_c0_g1_i1	264	NC_003398.1 Sugarcane mosaic virus	9596	89.394	5645	5908	Positive	9.4e-92	TRINITY_DN3522_c2_g2_i1	1454	NC_001346.2 Maize streak virus - A[Ama]	2689	97.868	1616	163	Negative	0
17				TRINITY_DN3667_c3_g3_i2	614	NC_003627.1 Maize chlorotic mottle virus genomic RNA	4437	96.091	1670	2283	Positive	0										TRINITY_DN3522_c2_g2_i8	1334	NC_001346.2 Maize streak virus - A[Ama]	2689	97.797	1342	163	Negative	0
17				TRINITY_DN3667_c3_g3_i1	226	NC_003627.1 Maize chlorotic mottle virus genomic RNA	4437	97.423	1670	1863	Positive	2.85e-91										TRINITY_DN3522_c2_g2_i7	738	NC_001346.2 Maize streak virus - A[Ama]	2689	97.983	1616	1022	Negative	0
17																						TRINITY_DN3522_c2_g3_i1	711	NC_001346.2 Maize streak virus - A[Ama]	2689	95.372	2633	1921	Negative	0
17																						TRINITY_DN3522_c2_g2_i2	666	NC_001346.2 Maize streak virus - A[Ama]	2689	98.428	1616	1108	Negative	0
17																						TRINITY_DN3522_c2_g2_i12	643	NC_001346.2 Maize streak virus - A[Ama]	2689	98.168	1616	1071	Negative	0
																						TRINITY_DN3522_c2_g2_i11	539	NC_001346.2 Maize streak virus - A[Ama]	2689	99.078	379	163	Negative	1.17e-108
																						TRINITY_DN3522_c2_g2_i11	539	NC_001346.2 Maize streak virus - A[Ama]	2689	96.61	1	177	Positive	9.46e-80
																						TRINITY_DN3522_c2_g2_i11	539	NC_001346.2 Maize streak virus - A[Ama]	2689	92.667	2633	2484	Negative	7.58e-56
																						TRINITY_DN3522_c2_g2_i9	505	NC_001346.2 Maize streak virus - A[Ama]	2689	99.13	2575	2689	Positive	1.18e-53
																						TRINITY_DN3522_c2_g2_i4	441	NC_001346.2 Maize streak virus - A[Ama]	2689	98.423	1616	1300	Negative	2.46e-159
																						TRINITY_DN3522_c2_g1_i1	354	NC_001346.2 Maize streak virus - A[Ama]	2689	97.734	1592	1944	Positive	1.91e-174
																						TRINITY_DN14461_c0_g1_i1	326	NC_001346.2 Maize streak virus - A[Ama]	2689	94.545	1256	1310	Positive	3.65e-17
																						TRINITY_DN14461_c0_g1_i1	326	NC_001346.2 Maize streak virus - A[Ama]	2689	100	1004	973	Negative	2.21e-09
																						TRINITY_DN12573_c0_g1_i1	306	NC_001346.2 Maize streak virus - A[Ama]	2689	98.305	1338	1280	Negative	9.42e-23
																						TRINITY_DN3522_c2_g7_i1	298	NC_001346.2 Maize streak virus - A[Ama]	2689	98.876	251	163	Negative	1.93e-39
																						TRINITY_DN3522_c2_g2_i13	296	NC_001346.2 Maize streak virus - A[Ama]	2689	98.305	1616	1441	Negative	1.79e-84
																						TRINITY_DN3522_c2_g2_i3	268	NC_001346.2 Maize streak virus - A[Ama]	2689	96.791	1	187	Positive	1.25e-85
																						TRINITY_DN3522_c2_g2_i3	268	NC_001346.2 Maize streak virus - A[Ama]	2689	96.341	2608	2689	Positive	1.04e-31
																						TRINITY_DN3522_c2_g1_i2	241	NC_001346.2 Maize streak virus - A[Ama]	2689	95.858	1614	1782	Positive	5.23e-74
																						TRINITY_DN3522_c2_g2_i10	230	NC_001346.2 Maize streak virus - A[Ama]	2689	98.347	1616	1496	Negative	1.1e-55
				Maize chlorotic mottle virus									Sugarcane mosaic virus									Maize streak virus
Sample	Host	Total	Total	Conting	Conting	Reference	Reference	%	Coordinates		Polarity	E	Conting	Conting	Reference	Reference	%	Coordinates		Polarity	E	Conting	Conting	Reference	Reference	%	Coordinates		Polarity	E
	Maize Leaf	Sequences	Contigs		Length		Length	identity	Start	End		value		Length		Length	identity	Start	End		value		Length		Length	identity	Start	End		value
18		658945	2486	TRINITY_DN223_c1_g2_i1	353	NC_003627.1 Maize chlorotic mottle virus genomic RNA	4437	95.694	2798	2590	Negative	9.94e-93	TRINITY_DN1639_c0_g1_i1	230	NC_003398.1 Sugarcane mosaic virus	9596	91.304	5032	5261	Positive	2.93e-86	TRINITY_DN626_c0_g1_i1	1828	NC_001346.2 Maize streak virus - A[Ama]	2689	98.436	1	1662	Positive	0
18				TRINITY_DN223_c1_g2_i2	432	NC_003627.1 Maize chlorotic mottle virus genomic RNA	4437	97.087	1807	1499	Negative	3.17e-148	TRINITY_DN1610_c0_g1_i1	237	NC_003398.1 Sugarcane mosaic virus	9596	90.558	5785	5553	Negative	1.41e-84	TRINITY_DN626_c0_g1_i1	1828	NC_001346.2 Maize streak virus - A[Ama]	2689	98.204	2523	2689	Positive	1.19e-78
18				TRINITY_DN223_c1_g2_i3	4163	NC_003627.1 Maize chlorotic mottle virus genomic RNA	4437	96.545	4097	17	Negative	0	TRINITY_DN222_c0_g1_i1	2222	NC_003398.1 Sugarcane mosaic virus	9596	79.738	3489	5695	Positive	0
18				TRINITY_DN223_c1_g2_i4	4396	NC_003627.1 Maize chlorotic mottle virus genomic RNA	4437	96.679	4412	17	Negative	0	TRINITY_DN222_c0_g1_i2	338	NC_003398.1 Sugarcane mosaic virus	9596	82.848	3489	3796	Positive	2.1e-74
18				TRINITY_DN94_c0_g1_i1	242	NC_003627.1 Maize chlorotic mottle virus genomic RNA	4437	98.592	647	717	Positive	1.56e-29	TRINITY_DN222_c0_g1_i3	2287	NC_003398.1 Sugarcane mosaic virus	9596	79.982	3487	5729	Positive	0
18													TRINITY_DN222_c0_g1_i4	2370	NC_003398.1 Sugarcane mosaic virus	9596	80.297	3489	5840	Positive	0
18													TRINITY_DN222_c0_g2_i1	333	NC_003398.1 Sugarcane mosaic virus	9596	87.725	2787	3118	Positive	9.15e-108
18													TRINITY_DN226_c1_g1_i1	9586	NC_003398.1 Sugarcane mosaic virus	9596	79.969	8474	660	Negative	0
													TRINITY_DN226_c1_g1_i1	9586	NC_003398.1 Sugarcane mosaic virus	9596	87.654	9578	8613	Negative	0
													TRINITY_DN209_c0_g1_i2	1315	NC_003398.1 Sugarcane mosaic virus	9596	74.962	16	1309	Positive	2.71e-163
													TRINITY_DN212_c0_g1_i1	1314	NC_003398.1 Sugarcane mosaic virus	9596	81.397	1613	2926	Positive	0
													TRINITY_DN519_c0_g1_i1	203	NC_003398.1 Sugarcane mosaic virus	9596	91.089	367	567	Positive	1.56e-73
				Maize chlorotic mottle virus									Sugarcane mosaic virus									Maize streak virus
Sample	Host	Total	Total	Conting	Conting	Reference	Reference	%	Coordinates		Polarity	E	Conting	Conting	Reference	Reference	%	Coordinates		Polarity	E	Conting	Conting	Reference	Reference	%	Coordinates		Polarity	E
	Maize Leaf	Sequences	Contigs		Length		Length	identity	Start	End		value		Length		Length	identity	Start	End		value		Length		Length	identity	Start	End		value
19		856119	12313	TRINITY_DN1000_c1_g9_i1	4395	NC_003627.1 Maize chlorotic mottle virus genomic RNA	4437	96.61	17	4410	Positive	0	TRINITY_DN1060_c0_g1_i1	6999	NC_003398.1 Sugarcane mosaic virus	9596	79.607	7664	669	Negative	0	TRINITY_DN1000_c2_g1_i1	1435	NC_001346.2 Maize streak virus - A[Ama]	2689	98.342	1	1206	Positive	0
19													TRINITY_DN1035_c0_g1_i1	3308	NC_003398.1 Sugarcane mosaic virus	9596	87.692	8613	9580	Positive	0	TRINITY_DN1000_c2_g1_i1	1435	NC_001346.2 Maize streak virus - A[Ama]	2689	94.203	2483	2689	Positive	1.99e-85
19													TRINITY_DN1035_c0_g1_i2	2385	NC_003398.1 Sugarcane mosaic virus	9596	87.692	8613	9580	Positive	0	TRINITY_DN5777_c0_g1_i1	335	NC_001346.2 Maize streak virus - A[Ama]	2689	99.104	1273	1607	Positive	8.4e-173
19													TRINITY_DN1035_c0_g1_i3	2316	NC_003398.1 Sugarcane mosaic virus	9596	88.29	8594	9554	Positive	0
19													TRINITY_DN3430_c0_g1_i1	318	NC_003398.1 Sugarcane mosaic virus	9596	92.308	2833	2769	Negative	2.13e-19
19													TRINITY_DN2052_c0_g1_i1	253	NC_003398.1 Sugarcane mosaic virus	9596	100	9242	9293	Positive	1.28e-20
19													TRINITY_DN6049_c0_g1_i1	241	NC_003398.1 Sugarcane mosaic virus	9596	92.398	1383	1213	Negative	4.1e-65
19
				Maize chlorotic mottle virus									Sugarcane mosaic virus									Maize streak virus
Sample	Host	Total	Total	Conting	Conting	Reference	Reference	%	Coordinates		Polarity	E	Conting	Conting	Reference	Reference	%	Coordinates		Polarity	E	Conting	Conting	Reference	Reference	%	Coordinates		Polarity	E
	Maize Leaf	Sequences	Contigs		Length		Length	identity	Start	End		value		Length		Length	identity	Start	End		value		Length		Length	identity	Start	End		value
20		615872	36305	TRINITY_DN3374_c0_g2_i1	3487	NC_003627.1 Maize chlorotic mottle virus genomic RNA	4437	96.559	4411	925	Negative	0	TRINITY_DN21994_c0_g1_i1	530	NC_003398.1 Sugarcane mosaic virus	9596	84.688	3114	3642	Positive	2.34e-150	TRINITY_DN3571_c0_g1_i5	2221	NC_001346.2 Maize streak virus - A[Ama]	2689	98.199	2506	286	Negative	0
20				TRINITY_DN3374_c0_g1_i1	936	NC_003627.1 Maize chlorotic mottle virus genomic RNA	4437	97.329	14	949	Positive	0	TRINITY_DN17717_c0_g1_i1	439	NC_003398.1 Sugarcane mosaic virus	9596	78.311	3313	2881	Negative	9.94e-74	TRINITY_DN3571_c0_g1_i2	2048	NC_001346.2 Maize streak virus - A[Ama]	2689	97.776	2506	484	Negative	0
20													TRINITY_DN4808_c0_g1_i1	384	NC_003398.1 Sugarcane mosaic virus	9596	86.007	8647	8939	Positive	5.1e-86	TRINITY_DN3571_c0_g1_i2	2048	NC_001346.2 Maize streak virus - A[Ama]	2689	100	278	310	Positive	4.1e-09
20													TRINITY_DN21147_c0_g1_i1	341	NC_003398.1 Sugarcane mosaic virus	9596	94.649	9411	9116	Negative	5.45e-130	TRINITY_DN3571_c0_g1_i1	1638	NC_001346.2 Maize streak virus - A[Ama]	2689	97.973	2506	928	Negative	0
20													TRINITY_DN15689_c0_g1_i1	288	NC_003398.1 Sugarcane mosaic virus	9596	90.592	808	1094	Positive	3.64e-106	TRINITY_DN3571_c0_g1_i3	1496	NC_001346.2 Maize streak virus - A[Ama]	2689	98.937	1602	286	Negative	0
20													TRINITY_DN8230_c0_g1_i1	251	NC_003398.1 Sugarcane mosaic virus	9596	90.837	5534	5784	Positive	6.88e-93	TRINITY_DN3571_c0_g1_i4	927	NC_001346.2 Maize streak virus - A[Ama]	2689	98.443	1862	1285	Negative	0
20																						TRINITY_DN3571_c0_g1_i4	927	NC_001346.2 Maize streak virus - A[Ama]	2689	100	426	286	Negative	1.68e-69
20																						TRINITY_DN3571_c0_g2_i2	518	NC_001346.2 Maize streak virus - A[Ama]	2689	99.032	1	310	Positive	1.05e-158
				Maize chlorotic mottle virus									Sugarcane mosaic virus									Maize streak virus
Sample	Host	Total	Total	Conting	Conting	Reference	Reference	%	Coordinates		Polarity	E	Conting	Conting	Reference	Reference	%	Coordinates		Polarity	E	Conting	Conting	Reference	Reference	%	Coordinates		Polarity	E
	Maize Leaf	Sequences	Contigs		Length		Length	identity	Start	End		value		Length		Length	identity	Start	End		value		Length		Length	identity	Start	End		value
21		688119	56850	TRINITY_DN15621_c0_g1_i1	362	NC_003627.1 Maize chlorotic mottle virus genomic RNA	4437	94.186	2434	2349	Negative	1.86e-30	TRINITY_DN5769_c3_g1_i1	838	NC_003398.1 Sugarcane mosaic virus	9596	81.081	4069	3479	Negative	6.43e-133	TRINITY_DN6041_c15_g1_i1	1890	NC_001346.2 Maize streak virus - A[Ama]	2689	98.426	1588	1	Negative	0
21				TRINITY_DN15694_c0_g1_i1	399	NC_003627.1 Maize chlorotic mottle virus genomic RNA	4437	96.923	4168	4232	Positive	9.67e-24	TRINITY_DN5769_c3_g1_i2	730	NC_003398.1 Sugarcane mosaic virus	9596	80.251	4033	3479	Negative	2.65e-116		1890	NC_001346.2 Maize streak virus - A[Ama]	2689	97.619	2689	2397	Negative	5.22e-142
21				TRINITY_DN5910_c5_g1_i4	279	NC_003627.1 Maize chlorotic mottle virus genomic RNA	4437	95.588	1922	1855	Negative	1.83e-24	TRINITY_DN5769_c3_g1_i3	8872	NC_003398.1 Sugarcane mosaic virus	9596	79.273	8468	572	Negative	0
21				TRINITY_DN5971_c9_g1_i1	240	NC_003627.1 Maize chlorotic mottle virus genomic RNA	4437	99.123	4408	4295	Negative	1.93e-53	TRINITY_DN5769_c3_g1_i3	8872	NC_003398.1 Sugarcane mosaic virus	9596	84.52	8932	8613	Negative	1.24e-84
21				TRINITY_DN5916_c5_g1_i5	225	NC_003627.1 Maize chlorotic mottle virus genomic RNA	4437	95.614	1701	1812	Positive	3.02e-46	TRINITY_DN5769_c3_g1_i5	1984	NC_003398.1 Sugarcane mosaic virus	9596	80.4	3098	1256	Negative	0
21				TRINITY_DN5961_c5_g1_i1	212	NC_003627.1 Maize chlorotic mottle virus genomic RNA	4437	97.619	2440	2357	Negative	3.71e-35	TRINITY_DN5769_c3_g1_i6	8774	NC_003398.1 Sugarcane mosaic virus	9596	79.273	8468	572	Negative	0
21				TRINITY_DN5961_c5_g1_i2	269	NC_003627.1 Maize chlorotic mottle virus genomic RNA	4437	96.203	2435	2357	Negative	1.35e-30	TRINITY_DN5769_c3_g1_i6	8774	NC_003398.1 Sugarcane mosaic virus	9596	82.008	8848	8613	Negative	1.29e-49
21				TRINITY_DN5942_c6_g2_i4	528	NC_003627.1 Maize chlorotic mottle virus genomic RNA	4437	97.581	718	841	Positive	2.67e-55	TRINITY_DN5769_c3_g1_i7	1937	NC_003398.1 Sugarcane mosaic virus	9596	80.415	3079	1256	Negative	0
				TRINITY_DN5566_c3_g1_i5	209	NC_003627.1 Maize chlorotic mottle virus genomic RNA	4437	100	631	587	Negative	8.08e-17	TRINITY_DN5769_c3_g1_i8	2982	NC_003398.1 Sugarcane mosaic virus	9596	79.574	6382	3479	Negative	0
				TRINITY_DN5551_c3_g1_i29	277	NC_003627.1 Maize chlorotic mottle virus genomic RNA	4437	96.471	845	929	Positive	6.45e-34	TRINITY_DN5769_c3_g1_i9	7116	NC_003398.1 Sugarcane mosaic virus	9596	79.202	7214	572	Negative	0
				TRINITY_DN5588_c6_g1_i2	212	NC_003627.1 Maize chlorotic mottle virus genomic RNA	4437	94.118	2800	2716	Negative	1.04e-30	TRINITY_DN5769_c3_g1_i10	8596	NC_003398.1 Sugarcane mosaic virus	9596	79.273	8468	572	Negative	0
				TRINITY_DN5525_c8_g1_i3	242	NC_003627.1 Maize chlorotic mottle virus genomic RNA	4437	96.154	827	930	Positive	7.09e-43	TRINITY_DN5769_c3_g1_i12	9126	NC_003398.1 Sugarcane mosaic virus	9596	79.273	8468	572	Negative	0
				TRINITY_DN5545_c9_g1_i24	254	NC_003627.1 Maize chlorotic mottle virus genomic RNA	4437	91.304	2571	2684	Positive	2.09e-38	TRINITY_DN5769_c3_g1_i12	9126	NC_003398.1 Sugarcane mosaic virus	9596	88.657	9279	8613	Negative	0
				TRINITY_DN5577_c11_g1_i1	352	NC_003627.1 Maize chlorotic mottle virus genomic RNA	4437	95.833	1301	1372	Positive	1.41e-26	TRINITY_DN5769_c3_g1_i13	1066	NC_003398.1 Sugarcane mosaic virus	9596	79.446	4343	3479	Negative	1.67e-174
				TRINITY_DN5542_c5_g1_i1	238	NC_003627.1 Maize chlorotic mottle virus genomic RNA	4437	97.561	4298	4338	Positive	7.27e-13	TRINITY_DN5769_c3_g1_i14	7117	NC_003398.1 Sugarcane mosaic virus	9596	79.192	7230	572	Negative	0
				TRINITY_DN13045_c0_g1_i1	309	NC_003627.1 Maize chlorotic mottle virus genomic RNA	4437	96.512	4152	4237	Positive	7.26e-34	TRINITY_DN5769_c3_g1_i15	1612	NC_003398.1 Sugarcane mosaic virus	9596	79.905	4735	3479	Negative	0
				TRINITY_DN22166_c0_g1_i1	263	NC_003627.1 Maize chlorotic mottle virus genomic RNA	4437	97.826	3027	2982	Negative	1.35e-15	TRINITY_DN5769_c3_g1_i16	8860	NC_003398.1 Sugarcane mosaic virus	9596	79.273	8468	572	Negative	0
				TRINITY_DN20313_c0_g1_i1	282	NC_003627.1 Maize chlorotic mottle virus genomic RNA	4437	95.181	2949	3030	Positive	1.42e-30	TRINITY_DN5769_c3_g1_i16	8860	NC_003398.1 Sugarcane mosaic virus	9596	84.424	8930	8613	Negative	1.61e-83
				TRINITY_DN11350_c0_g1_i1	375	NC_003627.1 Maize chlorotic mottle virus genomic RNA	4437	95.652	1710	1665	Negative	3.3e-13	TRINITY_DN5769_c3_g1_i17	7645	NC_003398.1 Sugarcane mosaic virus	9596	79.292	7772	572	Negative	0
				TRINITY_DN4875_c0_g1_i1	292	NC_003627.1 Maize chlorotic mottle virus genomic RNA	4437	97.59	4262	4344	Positive	1.9e-34	TRINITY_DN24393_c0_g1_i1	202	NC_003398.1 Sugarcane mosaic virus	9596	91	369	567	Positive	2e-72
				TRINITY_DN1139_c0_g1_i3	288	NC_003627.1 Maize chlorotic mottle virus genomic RNA	4437	96.154	2145	2248	Positive	8.58e-43
				TRINITY_DN1143_c0_g1_i1	287	NC_003627.1 Maize chlorotic mottle virus genomic RNA	4437	95	3215	3136	Negative	1.88e-29
				TRINITY_DN1143_c0_g2_i1	228	NC_003627.1 Maize chlorotic mottle virus genomic RNA	4437	96.429	3219	3136	Negative	1.87e-33
				TRINITY_DN1138_c0_g1_i1	247	NC_003627.1 Maize chlorotic mottle virus genomic RNA	4437	97.222	1372	1301	Negative	2.06e-28
				TRINITY_DN24008_c0_g1_i1	248	NC_003627.1 Maize chlorotic mottle virus genomic RNA	4437	96.429	1882	1964	Positive	7.39e-33
				TRINITY_DN22543_c0_g1_i1	237	NC_003627.1 Maize chlorotic mottle virus genomic RNA	4437	86.765	214	150	Negative	2.01e-13
				TRINITY_DN6671_c0_g1_i1	349	NC_003627.1 Maize chlorotic mottle virus genomic RNA	4437	98.333	3372	3431	Positive	3.02e-23
				TRINITY_DN6640_c0_g1_i1	261	NC_003627.1 Maize chlorotic mottle virus genomic RNA	4437	96.721	310	250	Negative	2.85e-22
				TRINITY_DN16596_c0_g1_i1	278	NC_003627.1 Maize chlorotic mottle virus genomic RNA	4437	97.561	2122	2162	Positive	8.61e-13
				TRINITY_DN16531_c0_g1_i1	261	NC_003627.1 Maize chlorotic mottle virus genomic RNA	4437	97.436	844	921	Positive	1.01e-31
				TRINITY_DN8203_c0_g1_i1	293	NC_003627.1 Maize chlorotic mottle virus genomic RNA	4437	97.368	1029	956	Negative	5.33e-30
				TRINITY_DN3849_c0_g1_i1	341	NC_003627.1 Maize chlorotic mottle virus genomic RNA	4437	90.099	1822	1917	Positive	2.26e-29
				TRINITY_DN3845_c0_g2_i1	284	NC_003627.1 Maize chlorotic mottle virus genomic RNA	4437	92.793	2680	2571	Negative	1.83e-39
				TRINITY_DN5006_c1_g1_i1	211	NC_003627.1 Maize chlorotic mottle virus genomic RNA	4437	99.029	4413	4311	Negative	2.18e-47
				TRINITY_DN5046_c0_g1_i2	360	NC_003627.1 Maize chlorotic mottle virus genomic RNA	4437	94.937	2735	2813	Positive	8.61e-29
				TRINITY_DN5014_c0_g1_i1	213	NC_003627.1 Maize chlorotic mottle virus genomic RNA	4437	98.592	4204	4134	Negative	1.35e-29
				TRINITY_DN5014_c1_g1_i1	230	NC_003627.1 Maize chlorotic mottle virus genomic RNA	4437	97.436	4182	4220	Positive	3.26e-11
				TRINITY_DN21030_c0_g1_i1	227	NC_003627.1 Maize chlorotic mottle virus genomic RNA	4437	95.238	882	922	Positive	3.21e-11
				TRINITY_DN19217_c0_g1_i1	264	NC_003627.1 Maize chlorotic mottle virus genomic RNA	4437	95.588	2237	2170	Negative	1.73e-24
				TRINITY_DN6987_c0_g1_i2	317	NC_003627.1 Maize chlorotic mottle virus genomic RNA	4437	95.833	1809	1762	Negative	5.93e-15
				TRINITY_DN2374_c0_g1_i2	418	NC_003627.1 Maize chlorotic mottle virus genomic RNA	4437	100	978	1022	Positive	1.71e-16
				TRINITY_DN2347_c0_g1_i2	218	NC_003627.1 Maize chlorotic mottle virus genomic RNA	4437	96.721	4233	4173	Negative	2.34e-22
				TRINITY_DN2754_c0_g1_i1	464	NC_003627.1 Maize chlorotic mottle virus genomic RNA	4437	100	4313	4411	Positive	1.83e-46
				TRINITY_DN2743_c1_g1_i1	217	NC_003627.1 Maize chlorotic mottle virus genomic RNA	4437	98.182	3080	3134	Positive	1.08e-20
				TRINITY_DN15777_c0_g1_i1	238	NC_003627.1 Maize chlorotic mottle virus genomic RNA	4437	100	3470	3434	Negative	2.61e-12
				TRINITY_DN15726_c0_g1_i1	250	NC_003627.1 Maize chlorotic mottle virus genomic RNA	4437	97.143	4170	4204	Positive	1.66e-09
				TRINITY_DN28065_c0_g1_i1	210	NC_003627.1 Maize chlorotic mottle virus genomic RNA	4437	96.104	3024	2949	Negative	4.79e-29
				TRINITY_DN19735_c0_g1_i1	225	NC_003627.1 Maize chlorotic mottle virus genomic RNA	4437	91.111	922	879	Negative	5.32e-09
				TRINITY_DN5248_c0_g1_i1	394	NC_003627.1 Maize chlorotic mottle virus genomic RNA	4437	98.182	3539	3593	Positive	2.06e-20
				TRINITY_DN7132_c0_g1_i1	271	NC_003627.1 Maize chlorotic mottle virus genomic RNA	4437	96	4174	4223	Positive	3.87e-16
				TRINITY_DN8574_c0_g1_i2	381	NC_003627.1 Maize chlorotic mottle virus genomic RNA	4437	92.982	3861	3916	Positive	5.58e-16
				TRINITY_DN26143_c0_g1_i1	272	NC_003627.1 Maize chlorotic mottle virus genomic RNA	4437	97.403	3025	2949	Negative	3.8e-31
				TRINITY_DN1893_c0_g1_i1	304	NC_003627.1 Maize chlorotic mottle virus genomic RNA	4437	98.077	4230	4179	Negative	2.62e-18
				TRINITY_DN4674_c0_g1_i1	383	NC_003627.1 Maize chlorotic mottle virus genomic RNA	4437	100	567	531	Negative	4.37e-12
				TRINITY_DN13514_c0_g1_i1	220	NC_003627.1 Maize chlorotic mottle virus genomic RNA	4437	97.436	1547	1509	Negative	8.62e-12
				TRINITY_DN13515_c0_g1_i1	265	NC_003627.1 Maize chlorotic mottle virus genomic RNA	4437	97.5	3311	3390	Positive	7.95e-33
				TRINITY_DN25900_c0_g1_i1	226	NC_003627.1 Maize chlorotic mottle virus genomic RNA	4437	97.531	922	842	Negative	1.85e-33
				TRINITY_DN12596_c0_g1_i1	287	NC_003627.1 Maize chlorotic mottle virus genomic RNA	4437	98.592	959	1029	Positive	1.88e-29
				TRINITY_DN4598_c2_g1_i2	291	NC_003627.1 Maize chlorotic mottle virus genomic RNA	4437	94.545	4239	4348	Positive	3.12e-42
				TRINITY_DN454_c0_g1_i1	207	NC_003627.1 Maize chlorotic mottle virus genomic RNA	4437	92.453	137	85	Negative	1.34e-14
				TRINITY_DN5471_c6_g3_i1	511	NC_003627.1 Maize chlorotic mottle virus genomic RNA	4437	96.552	3394	3450	Positive	9.74e-20
				TRINITY_DN5496_c6_g1_i1	252	NC_003627.1 Maize chlorotic mottle virus genomic RNA	4437	100	4307	4414	Positive	9.46e-52
				TRINITY_DN17355_c0_g1_i1	255	NC_003627.1 Maize chlorotic mottle virus genomic RNA	4437	100	653	697	Positive	1.01e-16
				TRINITY_DN5691_c8_g2_i6	681	NC_003627.1 Maize chlorotic mottle virus genomic RNA	4437	96.875	3146	3209	Positive	1.69e-23
				TRINITY_DN5628_c2_g1_i1	203	NC_003627.1 Maize chlorotic mottle virus genomic RNA	4437	98.276	878	935	Positive	2.16e-22
				TRINITY_DN5694_c9_g1_i8	224	NC_003627.1 Maize chlorotic mottle virus genomic RNA	4437	99.02	4414	4313	Negative	8.37e-47
				TRINITY_DN5699_c3_g1_i1	212	NC_003627.1 Maize chlorotic mottle virus genomic RNA	4437	96.396	2623	2733	Positive	7.87e-47
				TRINITY_DN5699_c3_g1_i2	310	NC_003627.1 Maize chlorotic mottle virus genomic RNA	4437	95.288	2623	2813	Positive	8.77e-83
				TRINITY_DN5630_c0_g2_i9	223	NC_003627.1 Maize chlorotic mottle virus genomic RNA	4437	94.203	3146	3213	Positive	6.67e-23
				TRINITY_DN2803_c0_g1_i1	273	NC_003627.1 Maize chlorotic mottle virus genomic RNA	4437	95.238	2862	2800	Negative	1.08e-21
				TRINITY_DN1682_c0_g1_i1	368	NC_003627.1 Maize chlorotic mottle virus genomic RNA	4437	95.833	2418	2347	Negative	1.47e-26
				TRINITY_DN15015_c0_g1_i1	222	NC_003627.1 Maize chlorotic mottle virus genomic RNA	4437	95.122	3420	3380	Negative	3.13e-11
				TRINITY_DN6386_c0_g1_i1	228	NC_003627.1 Maize chlorotic mottle virus genomic RNA	4437	100	4059	4097	Positive	1.93e-13
				TRINITY_DN30082_c0_g1_i1	480	NC_003627.1 Maize chlorotic mottle virus genomic RNA	4437	99.123	508	620	Positive	1.45e-52
				TRINITY_DN10511_c0_g1_i1	259	NC_003627.1 Maize chlorotic mottle virus genomic RNA	4437	100	951	1026	Positive	5.99e-34
				TRINITY_DN18376_c0_g1_i1	272	NC_003627.1 Maize chlorotic mottle virus genomic RNA	4437	86.567	356	290	Negative	2.34e-13
				TRINITY_DN7082_c0_g1_i2	255	NC_003627.1 Maize chlorotic mottle virus genomic RNA	4437	96.04	3340	3438	Positive	1.26e-40
				TRINITY_DN26310_c0_g1_i1	267	NC_003627.1 Maize chlorotic mottle virus genomic RNA	4437	95.294	1611	1695	Positive	2.88e-32
				TRINITY_DN9969_c0_g1_i1	213	NC_003627.1 Maize chlorotic mottle virus genomic RNA	4437	94.872	3389	3426	Positive	1.39e-09
				TRINITY_DN11170_c0_g1_i1	252	NC_003627.1 Maize chlorotic mottle virus genomic RNA	4437	97.727	2085	2042	Negative	1.66e-14
				TRINITY_DN7478_c0_g1_i1	283	NC_003627.1 Maize chlorotic mottle virus genomic RNA	4437	93.651	2782	2844	Positive	5.21e-20
				TRINITY_DN29166_c0_g1_i1	237	NC_003627.1 Maize chlorotic mottle virus genomic RNA	4437	91.667	2968	3038	Positive	3.32e-21
				TRINITY_DN1359_c0_g1_i1	260	NC_003627.1 Maize chlorotic mottle virus genomic RNA	4437	99.099	638	528	Negative	9.79e-52
				TRINITY_DN1359_c0_g1_i2	248	NC_003627.1 Maize chlorotic mottle virus genomic RNA	4437	100	619	528	Negative	7.29e-43
				TRINITY_DN1373_c0_g1_i1	254	NC_003627.1 Maize chlorotic mottle virus genomic RNA	4437	97.297	914	879	Negative	4.7e-10
				TRINITY_DN1344_c0_g1_i2	266	NC_003627.1 Maize chlorotic mottle virus genomic RNA	4437	93.75	3212	3118	Negative	1.72e-34
				TRINITY_DN1264_c0_g1_i1	222	NC_003627.1 Maize chlorotic mottle virus genomic RNA	4437	91.379	2864	2753	Negative	1.81e-38
				TRINITY_DN1264_c0_g1_i2	286	NC_003627.1 Maize chlorotic mottle virus genomic RNA	4437	91.818	2861	2753	Negative	3.08e-37
				TRINITY_DN6109_c0_g1_i1	224	NC_003627.1 Maize chlorotic mottle virus genomic RNA	4437	97.959	3169	3217	Positive	2.43e-17
				TRINITY_DN5316_c1_g1_i5	454	NC_003627.1 Maize chlorotic mottle virus genomic RNA	4437	96.296	2990	3043	Positive	1.44e-17
				TRINITY_DN5374_c0_g1_i1	205	NC_003627.1 Maize chlorotic mottle virus genomic RNA	4437	97.872	3283	3376	Positive	9.87e-41
				TRINITY_DN5374_c0_g1_i2	216	NC_003627.1 Maize chlorotic mottle virus genomic RNA	4437	96.396	3283	3391	Positive	2.89e-46
				TRINITY_DN5374_c0_g1_i3	208	NC_003627.1 Maize chlorotic mottle virus genomic RNA	4437	97.059	3283	3384	Positive	1.67e-43
				TRINITY_DN5374_c0_g2_i1	234	NC_003627.1 Maize chlorotic mottle virus genomic RNA	4437	94.186	3283	3368	Positive	1.16e-30
				TRINITY_DN5367_c0_g1_i1	415	NC_003627.1 Maize chlorotic mottle virus genomic RNA	4437	96	150	223	Positive	1.29e-27
				TRINITY_DN16081_c0_g1_i1	290	NC_003627.1 Maize chlorotic mottle virus genomic RNA	4437	92.135	2823	2735	Negative	6.82e-29
				TRINITY_DN4261_c0_g1_i1	220	NC_003627.1 Maize chlorotic mottle virus genomic RNA	4437	96.875	903	809	Negative	1.38e-39
				TRINITY_DN4261_c0_g2_i1	251	NC_003627.1 Maize chlorotic mottle virus genomic RNA	4437	96.97	842	777	Negative	4.54e-25
				TRINITY_DN4261_c0_g1_i2	345	NC_003627.1 Maize chlorotic mottle virus genomic RNA	4437	93.007	914	777	Negative	1.03e-52
				TRINITY_DN5866_c3_g2_i1	441	NC_003627.1 Maize chlorotic mottle virus genomic RNA	4437	94.545	2271	2325	Positive	5.02e-17
				TRINITY_DN5866_c3_g6_i6	575	NC_003627.1 Maize chlorotic mottle virus genomic RNA	4437	95.699	120	212	Positive	2.32e-36
				TRINITY_DN5894_c4_g2_i7	326	NC_003627.1 Maize chlorotic mottle virus genomic RNA	4437	94.393	3775	3669	Negative	4.56e-41
				TRINITY_DN5863_c3_g8_i2	367	NC_003627.1 Maize chlorotic mottle virus genomic RNA	4437	94.444	931	842	Negative	3.14e-33
				TRINITY_DN5820_c1_g1_i7	404	NC_003627.1 Maize chlorotic mottle virus genomic RNA	4437	97.059	539	571	Positive	3.6e-08
				TRINITY_DN5852_c11_g4_i1	240	NC_003627.1 Maize chlorotic mottle virus genomic RNA	4437	96.203	497	574	Positive	4.29e-30
				TRINITY_DN5823_c12_g2_i1	334	NC_003627.1 Maize chlorotic mottle virus genomic RNA	4437	98.851	2531	2445	Negative	2.82e-38
				TRINITY_DN5842_c18_g1_i2	727	NC_003627.1 Maize chlorotic mottle virus genomic RNA	4437	96.386	814	896	Positive	2.3e-32
				TRINITY_DN5856_c6_g1_i3	544	NC_003627.1 Maize chlorotic mottle virus genomic RNA	4437	96.241	4419	4288	Negative	2.13e-56
				TRINITY_DN5846_c3_g1_i15	420	NC_003627.1 Maize chlorotic mottle virus genomic RNA	4437	100	4340	4412	Positive	4.68e-32
				TRINITY_DN18422_c0_g1_i1	280	NC_003627.1 Maize chlorotic mottle virus genomic RNA	4437	92.857	3126	3086	Negative	1.88e-09
				TRINITY_DN10900_c0_g1_i1	222	NC_003627.1 Maize chlorotic mottle virus genomic RNA	4437	100	4398	4358	Negative	1.45e-14
				TRINITY_DN10221_c0_g1_i1	326	NC_003627.1 Maize chlorotic mottle virus genomic RNA	4437	100	817	845	Positive	1.03e-07
				TRINITY_DN18946_c0_g1_i1	364	NC_003627.1 Maize chlorotic mottle virus genomic RNA	4437	96.552	797	883	Positive	6.68e-35
				TRINITY_DN18298_c0_g1_i2	318	NC_003627.1 Maize chlorotic mottle virus genomic RNA	4437	92.727	2626	2572	Negative	5.95e-15
				TRINITY_DN23855_c0_g1_i1	223	NC_003627.1 Maize chlorotic mottle virus genomic RNA	4437	97.778	134	90	Negative	4.04e-15
				TRINITY_DN23897_c0_g1_i1	272	NC_003627.1 Maize chlorotic mottle virus genomic RNA	4437	90.769	250	314	Positive	3e-17
				TRINITY_DN29244_c0_g1_i1	379	NC_003627.1 Maize chlorotic mottle virus genomic RNA	4437	95.89	2786	2858	Positive	4.23e-27
				TRINITY_DN11433_c0_g1_i1	257	NC_003627.1 Maize chlorotic mottle virus genomic RNA	4437	97.778	4168	4212	Positive	4.72e-15
				TRINITY_DN3405_c0_g1_i1	221	NC_003627.1 Maize chlorotic mottle virus genomic RNA	4437	95.238	3036	2954	Negative	3.03e-31
				TRINITY_DN4916_c0_g1_i1	294	NC_003627.1 Maize chlorotic mottle virus genomic RNA	4437	95.385	146	17	Negative	6.68e-54
				TRINITY_DN4980_c0_g3_i1	333	NC_003627.1 Maize chlorotic mottle virus genomic RNA	4437	95.349	130	215	Positive	1.02e-32
				TRINITY_DN26652_c0_g1_i1	262	NC_003627.1 Maize chlorotic mottle virus genomic RNA	4437	98.969	4394	4298	Negative	5.98e-44
				TRINITY_DN18022_c0_g1_i1	311	NC_003627.1 Maize chlorotic mottle virus genomic RNA	4437	93.162	2735	2851	Positive	2.59e-43
				TRINITY_DN5705_c6_g1_i1	207	NC_003627.1 Maize chlorotic mottle virus genomic RNA	4437	96.25	1826	1905	Positive	2.81e-31
				TRINITY_DN5740_c0_g1_i2	245	NC_003627.1 Maize chlorotic mottle virus genomic RNA	4437	100	947	1017	Positive	3.39e-31
				TRINITY_DN5767_c4_g2_i1	263	NC_003627.1 Maize chlorotic mottle virus genomic RNA	4437	94.175	2938	3039	Positive	2.18e-38
				TRINITY_DN5768_c25_g1_i1	204	NC_003627.1 Maize chlorotic mottle virus genomic RNA	4437	100	1774	1807	Positive	1.02e-10
				TRINITY_DN20064_c0_g1_i1	272	NC_003627.1 Maize chlorotic mottle virus genomic RNA	4437	98.649	2954	3027	Positive	3.8e-31
				TRINITY_DN673_c1_g1_i1	253	NC_003627.1 Maize chlorotic mottle virus genomic RNA	4437	95.294	814	898	Positive	2.72e-32
				TRINITY_DN697_c1_g1_i1	206	NC_003627.1 Maize chlorotic mottle virus genomic RNA	4437	95.604	2704	2794	Positive	1e-35
				TRINITY_DN5193_c0_g2_i1	461	NC_003627.1 Maize chlorotic mottle virus genomic RNA	4437	94.667	234	308	Positive	1.87e-26
				TRINITY_DN17697_c0_g1_i1	292	NC_003627.1 Maize chlorotic mottle virus genomic RNA	4437	95.604	1629	1719	Positive	1.47e-35
				TRINITY_DN27212_c0_g1_i1	246	NC_003627.1 Maize chlorotic mottle virus genomic RNA	4437	95.062	1828	1908	Positive	4.41e-30
				TRINITY_DN27222_c0_g1_i1	416	NC_003627.1 Maize chlorotic mottle virus genomic RNA	4437	95.122	4101	4222	Positive	2.71e-49
				TRINITY_DN180_c0_g1_i1	236	NC_003627.1 Maize chlorotic mottle virus genomic RNA	4437	98.901	4108	4198	Positive	1.15e-40
				TRINITY_DN24877_c0_g1_i1	397	NC_003627.1 Maize chlorotic mottle virus genomic RNA	4437	100	3429	3376	Negative	1.61e-21
				TRINITY_DN9534_c0_g1_i1	258	NC_003627.1 Maize chlorotic mottle virus genomic RNA	4437	96.667	856	915	Positive	1.01e-21
				TRINITY_DN19380_c0_g1_i1	557	NC_003627.1 Maize chlorotic mottle virus genomic RNA	4437	95	2011	1912	Negative	1.34e-38
				TRINITY_DN29330_c0_g1_i1	362	NC_003627.1 Maize chlorotic mottle virus genomic RNA	4437	94.4	2850	2974	Positive	2.34e-49
				TRINITY_DN21535_c0_g1_i1	260	NC_003627.1 Maize chlorotic mottle virus genomic RNA	4437	100	1360	1324	Negative	2.88e-12
				TRINITY_DN16001_c0_g1_i1	232	NC_003627.1 Maize chlorotic mottle virus genomic RNA	4437	97.674	551	509	Negative	5.46e-14
				TRINITY_DN6029_c2_g1_i1	770	NC_003627.1 Maize chlorotic mottle virus genomic RNA	4437	96.842	1933	1839	Negative	5.21e-39
				TRINITY_DN6062_c4_g4_i3	286	NC_003627.1 Maize chlorotic mottle virus genomic RNA	4437	97.619	1361	1320	Negative	2.47e-13
				TRINITY_DN6041_c14_g1_i34	436	NC_003627.1 Maize chlorotic mottle virus genomic RNA	4437	97.436	2317	2279	Negative	1.8e-11
				TRINITY_DN6009_c20_g1_i1	321	NC_003627.1 Maize chlorotic mottle virus genomic RNA	4437	90.164	2989	3046	Positive	2.16e-14
				TRINITY_DN6072_c12_g1_i3	782	NC_003627.1 Maize chlorotic mottle virus genomic RNA	4437	97.872	973	1019	Positive	1.18e-15
				TRINITY_DN6060_c12_g3_i4	396	NC_003627.1 Maize chlorotic mottle virus genomic RNA	4437	97.403	882	806	Negative	5.69e-31
				TRINITY_DN6078_c12_g3_i1	258	NC_003627.1 Maize chlorotic mottle virus genomic RNA	4437	94.915	2192	2309	Positive	2.72e-47
				TRINITY_DN6036_c7_g4_i7	276	NC_003627.1 Maize chlorotic mottle virus genomic RNA	4437	97.938	815	911	Positive	2.95e-42
				TRINITY_DN6076_c3_g6_i4	239	NC_003627.1 Maize chlorotic mottle virus genomic RNA	4437	94.253	2288	2202	Negative	9.18e-32
				TRINITY_DN6081_c8_g1_i20	241	NC_003627.1 Maize chlorotic mottle virus genomic RNA	4437	92.784	4133	4229	Positive	1.99e-33
				TRINITY_DN6096_c48_g1_i1	267	NC_003627.1 Maize chlorotic mottle virus genomic RNA	4437	97.619	929	804	Negative	1e-56
				TRINITY_DN6096_c48_g1_i2	212	NC_003627.1 Maize chlorotic mottle virus genomic RNA	4437	100	1023	902	Negative	1.29e-59
				TRINITY_DN6096_c48_g2_i1	232	NC_003627.1 Maize chlorotic mottle virus genomic RNA	4437	94.118	1389	1323	Negative	2.51e-22
				TRINITY_DN6096_c48_g3_i1	225	NC_003627.1 Maize chlorotic mottle virus genomic RNA	4437	94.382	4067	3980	Negative	8.59e-32
				TRINITY_DN6096_c48_g1_i3	238	NC_003627.1 Maize chlorotic mottle virus genomic RNA	4437	100	1026	902	Negative	3.15e-61
				TRINITY_DN6096_c48_g1_i4	239	NC_003627.1 Maize chlorotic mottle virus genomic RNA	4437	98.519	2567	2433	Negative	1.89e-63
				TRINITY_DN6096_c48_g1_i5	1321	NC_003627.1 Maize chlorotic mottle virus genomic RNA	4437	97.183	4415	3280	Negative	0
				TRINITY_DN6096_c48_g1_i6	4468	NC_003627.1 Maize chlorotic mottle virus genomic RNA	4437	96.661	4415	14	Negative	0
				TRINITY_DN6096_c48_g1_i7	233	NC_003627.1 Maize chlorotic mottle virus genomic RNA	4437	96.117	1458	1356	Negative	2.45e-42
				TRINITY_DN6096_c48_g1_i8	332	NC_003627.1 Maize chlorotic mottle virus genomic RNA	4437	97.11	335	164	Negative	7.35e-79
				TRINITY_DN6096_c48_g1_i9	656	NC_003627.1 Maize chlorotic mottle virus genomic RNA	4437	97.973	4415	3972	Negative	0
				TRINITY_DN6096_c48_g1_i10	227	NC_003627.1 Maize chlorotic mottle virus genomic RNA	4437	97.059	1811	1710	Negative	1.84e-43
				TRINITY_DN6096_c48_g4_i1	203	NC_003627.1 Maize chlorotic mottle virus genomic RNA	4437	97.059	230	164	Negative	9.97e-26
				TRINITY_DN6096_c48_g1_i11	980	NC_003627.1 Maize chlorotic mottle virus genomic RNA	4437	96.588	4415	3566	Negative	0
				TRINITY_DN6096_c48_g1_i12	3555	NC_003627.1 Maize chlorotic mottle virus genomic RNA	4437	96.57	3424	14	Negative	0
				TRINITY_DN6096_c48_g1_i13	4560	NC_003627.1 Maize chlorotic mottle virus genomic RNA	4437	96.659	4413	14	Negative	0
				TRINITY_DN6096_c48_g1_i14	242	NC_003627.1 Maize chlorotic mottle virus genomic RNA	4437	96.97	1808	1710	Negative	9.18e-42
				TRINITY_DN20508_c0_g1_i1	408	NC_003627.1 Maize chlorotic mottle virus genomic RNA	4437	94.595	575	465	Negative	3.46e-43
				TRINITY_DN3155_c0_g1_i1	259	NC_003627.1 Maize chlorotic mottle virus genomic RNA	4437	97.03	4110	4010	Negative	7.64e-43
				TRINITY_DN2646_c0_g1_i1	212	NC_003627.1 Maize chlorotic mottle virus genomic RNA	4437	95.238	4194	4235	Positive	2.97e-11
				TRINITY_DN14097_c0_g1_i1	257	NC_003627.1 Maize chlorotic mottle virus genomic RNA	4437	94.203	3303	3371	Positive	2.17e-23
				TRINITY_DN3247_c2_g1_i1	201	NC_003627.1 Maize chlorotic mottle virus genomic RNA	4437	100	3428	3381	Negative	1.66e-18
				TRINITY_DN1541_c0_g1_i1	290	NC_003627.1 Maize chlorotic mottle virus genomic RNA	4437	98	1297	1346	Positive	8.95e-18
				TRINITY_DN23694_c0_g1_i1	480	NC_003627.1 Maize chlorotic mottle virus genomic RNA	4437	98.165	4307	4415	Positive	1.13e-48
				TRINITY_DN21394_c0_g1_i1	414	NC_003627.1 Maize chlorotic mottle virus genomic RNA	4437	94.318	2289	2202	Negative	4.61e-32
				TRINITY_DN2096_c0_g1_i1	225	NC_003627.1 Maize chlorotic mottle virus genomic RNA	4437	94.595	574	539	Negative	1.91e-08
				TRINITY_DN2093_c0_g1_i1	236	NC_003627.1 Maize chlorotic mottle virus genomic RNA	4437	97.368	878	915	Positive	3.35e-11
				TRINITY_DN19637_c0_g1_i1	342	NC_003627.1 Maize chlorotic mottle virus genomic RNA	4437	94.444	2458	2388	Negative	2.28e-24
				TRINITY_DN6264_c0_g1_i1	320	NC_003627.1 Maize chlorotic mottle virus genomic RNA	4437	95.283	1706	1601	Negative	3.46e-42
				TRINITY_DN15196_c0_g1_i1	254	NC_003627.1 Maize chlorotic mottle virus genomic RNA	4437	91.139	2247	2325	Positive	2.14e-23
				TRINITY_DN3925_c0_g1_i1	244	NC_003627.1 Maize chlorotic mottle virus genomic RNA	4437	97.279	2572	2428	Negative	3.21e-66
				TRINITY_DN3925_c0_g1_i2	206	NC_003627.1 Maize chlorotic mottle virus genomic RNA	4437	100	2532	2428	Negative	3.52e-50
				TRINITY_DN715_c0_g1_i1	224	NC_003627.1 Maize chlorotic mottle virus genomic RNA	4437	94.545	4342	4288	Negative	2.43e-17
				TRINITY_DN715_c0_g2_i1	202	NC_003627.1 Maize chlorotic mottle virus genomic RNA	4437	96.063	4414	4288	Negative	4.42e-54
				TRINITY_DN26831_c0_g1_i1	267	NC_003627.1 Maize chlorotic mottle virus genomic RNA	4437	100	923	886	Negative	8.24e-13
				Maize chlorotic mottle virus									Sugarcane mosaic virus									Maize streak virus									Maize yellow dwarf virus-RMV
Sample	Host	Total	Total	Conting	Conting	Reference	Reference	%	Coordinates		Polarity	E	Conting	Conting	Reference	Reference	%	Coordinates		Polarity	E	Conting	Conting	Reference	Reference	%	Coordinates		Polarity	E	Conting	Conting	Reference	Reference	%	Coordinates		Polarity	E
	Maize Leaf	Sequences	Contigs		Length		Length	identity	Start	End		value		Length		Length	identity	Start	End		value		Length		Length	identity	Start	End		value		Length		Length	identity	Start	End		value
22		682940	737	TRINITY_DN59_c1_g5_i1	2810	NC_003627.1 Maize chlorotic mottle virus genomic RNA	4437	96.619	4409	1600	Negative	0	TRINITY_DN348_c0_g1_i1	446	NC_003398.1 Sugarcane mosaic virus	9596	84.884	9041	8613	Negative	1.58e-121	TRINITY_DN66_c0_g1_i1	1953	NC_001346.2 Maize streak virus - A[Ama]	2689	98.452	1680	1	Negative	0	TRINITY_DN135_c0_g1_i1	1518	MF974579.1 Maize yellow mosaic virus	5630	97.76	292	1809	Positive	0
22				TRINITY_DN59_c1_g4_i1	1611	NC_003627.1 Maize chlorotic mottle virus genomic RNA	4437	96.772	14	1624	Positive	0	TRINITY_DN389_c0_g1_i1	225	NC_003398.1 Sugarcane mosaic virus	9596	88.889	4686	4462	Negative	3.75e-75	TRINITY_DN66_c0_g1_i1	1953	NC_001346.2 Maize streak virus - A[Ama]	2689	98.162	2689	2418	Negative	1.18e-133	TRINITY_DN133_c0_g1_i1	878	MF974579.1 Maize yellow mosaic virus	5630	95.553	4521	5397	Positive	0
22				TRINITY_DN59_c1_g4_i2	301	NC_003627.1 Maize chlorotic mottle virus genomic RNA	4437	98.851	1433	1606	Positive	5.08e-85																			TRINITY_DN347_c0_g1_i1	481	MF974579.1 Maize yellow mosaic virus	5630	98.129	3169	3649	Positive	0
22																															TRINITY_DN365_c0_g1_i1	388	MF974579.1 Maize yellow mosaic virus	5630	97.68	2168	2555	Positive	0
22																															TRINITY_DN329_c0_g1_i1	254	MF974579.1 Maize yellow mosaic virus	5630	93.701	4203	4456	Positive	3.17e-106
22																															TRINITY_DN211_c0_g1_i1	234	MF974579.1 Maize yellow mosaic virus	5630	99.138	2892	3123	Positive	2.21e-117
22
22
				Maize chlorotic mottle virus									Sugarcane mosaic virus									Maize streak virus									Maize yellow dwarf virus-RMV
Sample	Host	Total	Total	Conting	Conting	Reference	Reference	%	Coordinates		Polarity	E	Conting	Conting	Reference	Reference	%	Coordinates		Polarity	E	Conting	Conting	Reference	Reference	%	Coordinates		Polarity	E	Conting	Conting	Reference	Reference	%	Coordinates		Polarity	E
	Maize Leaf	Sequences	Contigs		Length		Length	identity	Start	End		value		Length		Length	identity	Start	End		value		Length		Length	identity	Start	End		value		Length		Length	identity	Start	End		value
23		959933	50159	TRINITY_DN15632_c0_g1_i1	229	NC_003627.1 Maize chlorotic mottle virus genomic RNA	4437	94.34	930	879	Negative	1.16e-15	TRINITY_DN6683_c1_g1_i2	3036	NC_003398.1 Sugarcane mosaic virus	9596	87.777	9554	8613	Negative	0	TRINITY_DN14138_c0_g1_i1	793	NC_001346.2 Maize streak virus - A[Ama]	2689	97.913	1	623	Positive	0	TRINITY_DN14764_c0_g1_i1	330	MF974579.1 Maize yellow mosaic virus	5630	97.576	2135	2464	Positive	1.08e-161
23				TRINITY_DN5970_c1_g3_i1	326	NC_003627.1 Maize chlorotic mottle virus genomic RNA	4437	93.617	1900	1945	Positive	3.68e-12	TRINITY_DN6683_c1_g1_i4	2698	NC_003398.1 Sugarcane mosaic virus	9596	87.342	9554	8613	Negative	0	TRINITY_DN14138_c0_g1_i1	793	NC_001346.2 Maize streak virus - A[Ama]	2689	98.235	2520	2689	Positive	1.09e-80	TRINITY_DN6153_c5_g1_i1	479	MF974579.1 Maize yellow mosaic virus	5630	97.525	2549	2750	Positive	8.18e-95
23				TRINITY_DN5970_c1_g5_i1	326	NC_003627.1 Maize chlorotic mottle virus genomic RNA	4437	93.617	1945	1900	Negative	3.68e-12	TRINITY_DN6683_c1_g1_i5	6598	NC_003398.1 Sugarcane mosaic virus	9596	84.266	8474	2983	Negative	0	TRINITY_DN15122_c0_g1_i1	661	NC_001346.2 Maize streak virus - A[Ama]	2689	98.036	1837	1176	Negative	0	TRINITY_DN15804_c0_g1_i1	745	MF974579.1 Maize yellow mosaic virus	5630	93.423	4622	3885	Negative	0
23				TRINITY_DN5926_c0_g1_i2	436	NC_003627.1 Maize chlorotic mottle virus genomic RNA	4437	98.507	3401	3335	Negative	4.89e-27	TRINITY_DN6683_c1_g1_i5	6598	NC_003398.1 Sugarcane mosaic virus	9596	87.777	9554	8613	Negative	0	TRINITY_DN7363_c0_g1_i1	520	NC_001346.2 Maize streak virus - A[Ama]	2689	99.231	663	1182	Positive	0	TRINITY_DN14699_c0_g1_i1	450	MF974579.1 Maize yellow mosaic virus	5630	97.996	1741	1293	Negative	0
23				TRINITY_DN5948_c1_g1_i1	235	NC_003627.1 Maize chlorotic mottle virus genomic RNA	4437	95.876	909	813	Negative	5.35e-39	TRINITY_DN6683_c1_g1_i6	2588	NC_003398.1 Sugarcane mosaic virus	9596	87.342	9554	8613	Negative	0										TRINITY_DN12103_c0_g1_i1	233	MF974579.1 Maize yellow mosaic virus	5630	97.854	1785	2017	Positive	6.16e-113
23				TRINITY_DN5948_c1_g1_i2	219	NC_003627.1 Maize chlorotic mottle virus genomic RNA	4437	97.753	901	813	Negative	6.4e-38	TRINITY_DN6683_c1_g2_i1	4696	NC_003398.1 Sugarcane mosaic virus	9596	78.215	18	4713	Positive	0										TRINITY_DN9748_c0_g1_i1	462	MF974579.1 Maize yellow mosaic virus	5630	98.052	3628	3167	Negative	0
23				TRINITY_DN5948_c1_g1_i3	345	NC_003627.1 Maize chlorotic mottle virus genomic RNA	4437	97.368	926	813	Negative	6.18e-50	TRINITY_DN6683_c1_g2_i2	745	NC_003398.1 Sugarcane mosaic virus	9596	88.934	2262	3002	Positive	0										TRINITY_DN3919_c0_g1_i1	874	MF974579.1 Maize yellow mosaic virus	5630	95.995	4633	5506	Positive	0
23				TRINITY_DN5948_c1_g1_i4	226	NC_003627.1 Maize chlorotic mottle virus genomic RNA	4437	97.619	896	813	Negative	3.99e-35	TRINITY_DN6683_c1_g1_i10	250	NC_003398.1 Sugarcane mosaic virus	9596	84.848	8840	8676	Negative	9.51e-42
				TRINITY_DN5948_c2_g1_i1	233	NC_003627.1 Maize chlorotic mottle virus genomic RNA	4437	95.556	791	702	Negative	1.48e-34	TRINITY_DN6683_c1_g1_i12	4891	NC_003398.1 Sugarcane mosaic virus	9596	87.777	9554	8613	Negative	0
				TRINITY_DN5965_c2_g6_i2	250	NC_003627.1 Maize chlorotic mottle virus genomic RNA	4437	98.901	2949	3039	Positive	1.23e-40	TRINITY_DN5374_c0_g1_i1	838	NC_003398.1 Sugarcane mosaic virus	9596	92.109	28	798	Positive	0
				TRINITY_DN5575_c1_g2_i1	204	NC_003627.1 Maize chlorotic mottle virus genomic RNA	4437	96.907	4031	4127	Positive	9.82e-41	TRINITY_DN5374_c0_g1_i2	2270	NC_003398.1 Sugarcane mosaic virus	9596	90.961	28	2294	Positive	0
				TRINITY_DN5573_c0_g1_i2	444	NC_003627.1 Maize chlorotic mottle virus genomic RNA	4437	94.253	2288	2202	Negative	1.78e-31	TRINITY_DN1779_c0_g1_i1	440	NC_003398.1 Sugarcane mosaic virus	9596	92.727	8830	9269	Positive	0
				TRINITY_DN18724_c0_g1_i1	309	NC_003627.1 Maize chlorotic mottle virus genomic RNA	4437	95.798	926	810	Negative	7.1e-49
				TRINITY_DN19453_c0_g1_i1	238	NC_003627.1 Maize chlorotic mottle virus genomic RNA	4437	96.364	856	910	Positive	5.58e-19
				TRINITY_DN6413_c4_g1_i1	700	NC_003627.1 Maize chlorotic mottle virus genomic RNA	4437	97.6	210	334	Positive	9.94e-56
				TRINITY_DN6413_c10_g1_i1	224	NC_003627.1 Maize chlorotic mottle virus genomic RNA	4437	96.296	2316	2396	Positive	8.55e-32
				TRINITY_DN6446_c5_g1_i2	249	NC_003627.1 Maize chlorotic mottle virus genomic RNA	4437	100	1779	1807	Positive	7.69e-08
				TRINITY_DN6446_c7_g1_i1	203	NC_003627.1 Maize chlorotic mottle virus genomic RNA	4437	100	3423	3380	Negative	2.81e-16
				TRINITY_DN6429_c1_g1_i1	342	NC_003627.1 Maize chlorotic mottle virus genomic RNA	4437	95.238	2205	2288	Positive	1.35e-31
				TRINITY_DN6493_c1_g1_i1	288	NC_003627.1 Maize chlorotic mottle virus genomic RNA	4437	96.429	2972	3055	Positive	2.42e-33
				TRINITY_DN6412_c5_g1_i1	204	NC_003627.1 Maize chlorotic mottle virus genomic RNA	4437	94.059	2798	2699	Negative	2.13e-37
				TRINITY_DN6450_c5_g2_i2	256	NC_003627.1 Maize chlorotic mottle virus genomic RNA	4437	96.364	1875	1821	Negative	6.04e-19
				TRINITY_DN6438_c3_g1_i1	218	NC_003627.1 Maize chlorotic mottle virus genomic RNA	4437	95.522	1677	1544	Negative	2.88e-56
				TRINITY_DN6415_c8_g1_i1	553	NC_003627.1 Maize chlorotic mottle virus genomic RNA	4437	95.455	2228	2271	Positive	1.78e-12
				TRINITY_DN6427_c2_g1_i1	232	NC_003627.1 Maize chlorotic mottle virus genomic RNA	4437	96.809	3137	3044	Negative	5.27e-39
				TRINITY_DN6477_c7_g1_i1	223	NC_003627.1 Maize chlorotic mottle virus genomic RNA	4437	96.396	4157	4047	Negative	8.32e-47
				TRINITY_DN6477_c7_g2_i1	246	NC_003627.1 Maize chlorotic mottle virus genomic RNA	4437	100	4227	4186	Negative	4.5e-15
				TRINITY_DN6477_c7_g3_i1	283	NC_003627.1 Maize chlorotic mottle virus genomic RNA	4437	97.727	4215	4128	Negative	3.05e-37
				TRINITY_DN6478_c2_g5_i1	234	NC_003627.1 Maize chlorotic mottle virus genomic RNA	4437	100	4351	4411	Positive	1.17e-25
				TRINITY_DN6422_c9_g1_i8	330	NC_003627.1 Maize chlorotic mottle virus genomic RNA	4437	96.512	1553	1638	Positive	7.79e-34
				TRINITY_DN935_c0_g1_i1	391	NC_003627.1 Maize chlorotic mottle virus genomic RNA	4437	95.455	369	412	Positive	1.24e-12
				TRINITY_DN11371_c0_g1_i1	257	NC_003627.1 Maize chlorotic mottle virus genomic RNA	4437	98.148	4288	4235	Negative	4.69e-20
				TRINITY_DN19527_c0_g1_i1	351	NC_003627.1 Maize chlorotic mottle virus genomic RNA	4437	93.939	1708	1643	Negative	1.41e-21
				TRINITY_DN1416_c1_g1_i1	206	NC_003627.1 Maize chlorotic mottle virus genomic RNA	4437	96.774	1908	1785	Negative	4.52e-54
				TRINITY_DN1428_c0_g2_i1	240	NC_003627.1 Maize chlorotic mottle virus genomic RNA	4437	98.4	4286	4410	Positive	6.88e-58
				TRINITY_DN1456_c0_g1_i1	316	NC_003627.1 Maize chlorotic mottle virus genomic RNA	4437	92.222	4031	4117	Positive	7.49e-29
				TRINITY_DN2128_c0_g1_i1	233	NC_003627.1 Maize chlorotic mottle virus genomic RNA	4437	100	4356	4399	Positive	3.28e-16
				TRINITY_DN7254_c0_g1_i1	255	NC_003627.1 Maize chlorotic mottle virus genomic RNA	4437	94.382	3134	3046	Negative	7.62e-33
				TRINITY_DN4884_c1_g1_i1	332	NC_003627.1 Maize chlorotic mottle virus genomic RNA	4437	90.909	2748	2856	Positive	6.06e-35
				TRINITY_DN4856_c0_g2_i1	321	NC_003627.1 Maize chlorotic mottle virus genomic RNA	4437	98.78	3350	3431	Positive	1.62e-35
				TRINITY_DN4810_c1_g1_i1	366	NC_003627.1 Maize chlorotic mottle virus genomic RNA	4437	95.652	2332	2423	Positive	5.2e-36
				TRINITY_DN4857_c0_g1_i1	219	NC_003627.1 Maize chlorotic mottle virus genomic RNA	4437	98.851	2952	3038	Positive	1.78e-38
				TRINITY_DN4871_c0_g1_i2	247	NC_003627.1 Maize chlorotic mottle virus genomic RNA	4437	94.521	954	1026	Positive	4.46e-25
				TRINITY_DN1106_c0_g1_i1	384	NC_003627.1 Maize chlorotic mottle virus genomic RNA	4437	94.253	3658	3744	Positive	5.51e-31
				TRINITY_DN3311_c0_g1_i1	262	NC_003627.1 Maize chlorotic mottle virus genomic RNA	4437	94.231	1338	1389	Positive	1.34e-15
				TRINITY_DN12873_c0_g1_i1	296	NC_003627.1 Maize chlorotic mottle virus genomic RNA	4437	95.238	1290	1207	Negative	1.16e-31
				TRINITY_DN12034_c0_g1_i1	285	NC_003627.1 Maize chlorotic mottle virus genomic RNA	4437	93.421	2778	2852	Positive	5.21e-25
				TRINITY_DN6673_c4_g1_i1	307	NC_003627.1 Maize chlorotic mottle virus genomic RNA	4437	97.222	1740	1811	Positive	2.61e-28
				TRINITY_DN6669_c3_g1_i2	230	NC_003627.1 Maize chlorotic mottle virus genomic RNA	4437	93.023	3036	2953	Negative	1.9e-28
				TRINITY_DN6669_c4_g2_i5	416	NC_003627.1 Maize chlorotic mottle virus genomic RNA	4437	98.113	1267	1372	Positive	4.54e-47
				TRINITY_DN6632_c6_g7_i1	234	NC_003627.1 Maize chlorotic mottle virus genomic RNA	4437	96.739	783	692	Negative	6.88e-38
				TRINITY_DN6671_c4_g3_i1	217	NC_003627.1 Maize chlorotic mottle virus genomic RNA	4437	95.699	3646	3737	Positive	2.95e-36
				TRINITY_DN6671_c4_g3_i4	239	NC_003627.1 Maize chlorotic mottle virus genomic RNA	4437	96.703	3646	3736	Positive	2.53e-37
				TRINITY_DN6655_c9_g5_i1	574	NC_003627.1 Maize chlorotic mottle virus genomic RNA	4437	98.02	3334	3433	Positive	1.37e-43
				TRINITY_DN6666_c0_g1_i2	340	NC_003627.1 Maize chlorotic mottle virus genomic RNA	4437	96.296	821	901	Positive	1.35e-31
				TRINITY_DN6610_c0_g2_i1	267	NC_003627.1 Maize chlorotic mottle virus genomic RNA	4437	97.059	901	800	Negative	2.2e-43
				TRINITY_DN6663_c4_g3_i2	262	NC_003627.1 Maize chlorotic mottle virus genomic RNA	4437	98.913	2648	2739	Positive	3.6e-41
				TRINITY_DN6602_c5_g5_i1	322	NC_003627.1 Maize chlorotic mottle virus genomic RNA	4437	95.181	2844	2762	Negative	4.56e-31
				TRINITY_DN6660_c4_g1_i9	221	NC_003627.1 Maize chlorotic mottle virus genomic RNA	4437	100	912	878	Negative	3.11e-11
				TRINITY_DN6615_c6_g3_i1	227	NC_003627.1 Maize chlorotic mottle virus genomic RNA	4437	95.192	2202	2305	Positive	3.08e-41
				TRINITY_DN6652_c1_g1_i1	485	NC_003627.1 Maize chlorotic mottle virus genomic RNA	4437	98.913	4204	4113	Negative	6.93e-41
				TRINITY_DN6652_c4_g2_i1	205	NC_003627.1 Maize chlorotic mottle virus genomic RNA	4437	97.826	1786	1877	Positive	1.28e-39
				TRINITY_DN6667_c4_g2_i1	260	NC_003627.1 Maize chlorotic mottle virus genomic RNA	4437	100	4178	4255	Positive	4.65e-35
				TRINITY_DN6667_c7_g1_i1	312	NC_003627.1 Maize chlorotic mottle virus genomic RNA	4437	93.421	3136	3211	Positive	1.6e-25
				TRINITY_DN6657_c4_g1_i9	395	NC_003627.1 Maize chlorotic mottle virus genomic RNA	4437	97.368	4184	4220	Positive	2.1e-10
				TRINITY_DN6657_c4_g1_i17	443	NC_003627.1 Maize chlorotic mottle virus genomic RNA	4437	100	2707	2739	Positive	8.5e-10
				TRINITY_DN6625_c7_g2_i5	244	NC_003627.1 Maize chlorotic mottle virus genomic RNA	4437	94.366	4343	4413	Positive	5.69e-24
				TRINITY_DN6665_c5_g3_i2	1158	NC_003627.1 Maize chlorotic mottle virus genomic RNA	4437	94.318	2202	2289	Positive	1.33e-31
				TRINITY_DN6603_c3_g1_i18	351	NC_003627.1 Maize chlorotic mottle virus genomic RNA	4437	98.611	3020	2949	Negative	6.48e-30
				TRINITY_DN6685_c6_g7_i1	352	NC_003627.1 Maize chlorotic mottle virus genomic RNA	4437	89.474	2779	2854	Positive	6.59e-20
				TRINITY_DN6636_c4_g1_i12	590	NC_003627.1 Maize chlorotic mottle virus genomic RNA	4437	96.512	1832	1917	Positive	3.98e-34
				TRINITY_DN6637_c3_g1_i7	213	NC_003627.1 Maize chlorotic mottle virus genomic RNA	4437	100	4397	4345	Negative	2.95e-21
				TRINITY_DN10394_c0_g1_i1	273	NC_003627.1 Maize chlorotic mottle virus genomic RNA	4437	100	2186	2156	Negative	6.57e-09
				TRINITY_DN3854_c0_g1_i1	227	NC_003627.1 Maize chlorotic mottle virus genomic RNA	4437	92.958	2348	2279	Negative	2.45e-22
				TRINITY_DN3854_c0_g1_i2	453	NC_003627.1 Maize chlorotic mottle virus genomic RNA	4437	93.243	2348	2202	Negative	1.76e-56
				TRINITY_DN8897_c0_g1_i1	244	NC_003627.1 Maize chlorotic mottle virus genomic RNA	4437	100	1774	1809	Positive	9.66e-12
				TRINITY_DN16648_c0_g1_i1	308	NC_003627.1 Maize chlorotic mottle virus genomic RNA	4437	100	1809	1776	Negative	1.61e-10
				TRINITY_DN5074_c0_g1_i2	344	NC_003627.1 Maize chlorotic mottle virus genomic RNA	4437	96.591	4227	4314	Positive	1.75e-35
				TRINITY_DN5002_c0_g1_i1	338	NC_003627.1 Maize chlorotic mottle virus genomic RNA	4437	98.333	3435	3494	Positive	2.91e-23
				TRINITY_DN5057_c0_g1_i1	425	NC_003627.1 Maize chlorotic mottle virus genomic RNA	4437	97.059	3645	3678	Positive	1.06e-08
				TRINITY_DN5045_c0_g1_i2	347	NC_003627.1 Maize chlorotic mottle virus genomic RNA	4437	91.176	3394	3294	Negative	3.82e-32
				TRINITY_DN19153_c0_g1_i1	452	NC_003627.1 Maize chlorotic mottle virus genomic RNA	4437	95.238	2677	2802	Positive	1.76e-51
				TRINITY_DN14759_c0_g1_i1	358	NC_003627.1 Maize chlorotic mottle virus genomic RNA	4437	94.545	2840	2786	Negative	4.04e-17
				TRINITY_DN2202_c0_g1_i1	583	NC_003627.1 Maize chlorotic mottle virus genomic RNA	4437	96.203	3031	2955	Negative	1.1e-29
				TRINITY_DN3754_c0_g1_i1	241	NC_003627.1 Maize chlorotic mottle virus genomic RNA	4437	95.89	1832	1904	Positive	2.59e-27
				TRINITY_DN3792_c0_g1_i1	242	NC_003627.1 Maize chlorotic mottle virus genomic RNA	4437	100	1921	1949	Positive	7.45e-08
				TRINITY_DN12728_c0_g1_i1	380	NC_003627.1 Maize chlorotic mottle virus genomic RNA	4437	93.684	4118	4024	Negative	2.52e-34
				TRINITY_DN2335_c0_g1_i2	261	NC_003627.1 Maize chlorotic mottle virus genomic RNA	4437	93.548	2460	2338	Negative	9.9e-47
				TRINITY_DN12275_c0_g1_i1	245	NC_003627.1 Maize chlorotic mottle virus genomic RNA	4437	100	3420	3380	Negative	1.61e-14
				TRINITY_DN15718_c0_g1_i1	291	NC_003627.1 Maize chlorotic mottle virus genomic RNA	4437	99.029	4400	4298	Negative	3.1e-47
				TRINITY_DN19719_c0_g1_i1	310	NC_003627.1 Maize chlorotic mottle virus genomic RNA	4437	97.03	4317	4217	Negative	9.29e-43
				TRINITY_DN5204_c1_g1_i1	298	NC_003627.1 Maize chlorotic mottle virus genomic RNA	4437	96.25	922	843	Negative	4.2e-31
				TRINITY_DN5267_c0_g1_i1	239	NC_003627.1 Maize chlorotic mottle virus genomic RNA	4437	95.588	856	923	Positive	1.55e-24
				TRINITY_DN3555_c0_g1_i1	250	NC_003627.1 Maize chlorotic mottle virus genomic RNA	4437	97.59	229	311	Positive	1.6e-34
				TRINITY_DN4033_c0_g2_i1	242	NC_003627.1 Maize chlorotic mottle virus genomic RNA	4437	100	615	571	Negative	9.51e-17
				TRINITY_DN8509_c0_g1_i1	388	NC_003627.1 Maize chlorotic mottle virus genomic RNA	4437	97.059	4347	4414	Positive	5.61e-26
				TRINITY_DN8513_c0_g1_i1	254	NC_003627.1 Maize chlorotic mottle virus genomic RNA	4437	93.182	1812	1769	Negative	3.63e-11
				TRINITY_DN1822_c0_g1_i1	222	NC_003627.1 Maize chlorotic mottle virus genomic RNA	4437	97.541	1391	1270	Negative	1.37e-54
				TRINITY_DN9341_c0_g1_i1	347	NC_003627.1 Maize chlorotic mottle virus genomic RNA	4437	100	893	920	Positive	3.96e-07
				TRINITY_DN9388_c0_g1_i1	346	NC_003627.1 Maize chlorotic mottle virus genomic RNA	4437	96.875	3214	3151	Negative	8.31e-24
				TRINITY_DN348_c0_g1_i1	397	NC_003627.1 Maize chlorotic mottle virus genomic RNA	4437	96.591	3020	2933	Negative	2.04e-35
				TRINITY_DN4535_c1_g1_i1	361	NC_003627.1 Maize chlorotic mottle virus genomic RNA	4437	93.75	1794	1888	Positive	2.38e-34
				TRINITY_DN447_c0_g1_i1	226	NC_003627.1 Maize chlorotic mottle virus genomic RNA	4437	95	334	275	Negative	4.07e-20
				TRINITY_DN447_c0_g2_i1	226	NC_003627.1 Maize chlorotic mottle virus genomic RNA	4437	98.182	329	275	Negative	1.13e-20
				TRINITY_DN466_c0_g1_i1	213	NC_003627.1 Maize chlorotic mottle virus genomic RNA	4437	97.08	2621	2485	Negative	2.79e-61
				TRINITY_DN15344_c0_g1_i1	278	NC_003627.1 Maize chlorotic mottle virus genomic RNA	4437	97.561	4195	4235	Positive	8.61e-13
				TRINITY_DN5413_c0_g1_i1	367	NC_003627.1 Maize chlorotic mottle virus genomic RNA	4437	97.619	2961	3043	Positive	2.42e-34
				TRINITY_DN5674_c1_g1_i4	341	NC_003627.1 Maize chlorotic mottle virus genomic RNA	4437	98.113	4304	4409	Positive	3.67e-47
				TRINITY_DN5666_c0_g1_i1	240	NC_003627.1 Maize chlorotic mottle virus genomic RNA	4437	96.364	1655	1709	Positive	5.63e-19
				TRINITY_DN5666_c0_g2_i1	383	NC_003627.1 Maize chlorotic mottle virus genomic RNA	4437	96.154	1655	1732	Positive	7.1e-30
				TRINITY_DN5630_c0_g1_i2	443	NC_003627.1 Maize chlorotic mottle virus genomic RNA	4437	95.575	1673	1561	Negative	6.25e-46
				TRINITY_DN11742_c0_g1_i1	343	NC_003627.1 Maize chlorotic mottle virus genomic RNA	4437	100	949	1020	Positive	1.36e-31
				TRINITY_DN4124_c0_g2_i1	402	NC_003627.1 Maize chlorotic mottle virus genomic RNA	4437	96.296	898	818	Negative	1.61e-31
				TRINITY_DN4201_c0_g1_i1	207	NC_003627.1 Maize chlorotic mottle virus genomic RNA	4437	97.727	4222	4179	Negative	1.34e-14
				TRINITY_DN4151_c0_g1_i3	292	NC_003627.1 Maize chlorotic mottle virus genomic RNA	4437	95.714	957	888	Negative	1.49e-25
				TRINITY_DN6517_c6_g2_i1	215	NC_003627.1 Maize chlorotic mottle virus genomic RNA	4437	96.429	702	785	Positive	1.75e-33
				TRINITY_DN6519_c6_g4_i1	304	NC_003627.1 Maize chlorotic mottle virus genomic RNA	4437	98	4210	4161	Negative	9.42e-18
				TRINITY_DN6544_c7_g1_i9	445	NC_003627.1 Maize chlorotic mottle virus genomic RNA	4437	93.458	3447	3342	Negative	1.06e-38
				TRINITY_DN6577_c4_g3_i4	231	NC_003627.1 Maize chlorotic mottle virus genomic RNA	4437	96.226	4232	4182	Negative	2.51e-17
				TRINITY_DN6585_c3_g4_i12	604	NC_003627.1 Maize chlorotic mottle virus genomic RNA	4437	96.639	1693	1811	Positive	8.59e-51
				TRINITY_DN6545_c6_g2_i4	805	NC_003627.1 Maize chlorotic mottle virus genomic RNA	4437	93.939	818	915	Positive	1.18e-35
				TRINITY_DN6572_c0_g1_i1	245	NC_003627.1 Maize chlorotic mottle virus genomic RNA	4437	99.107	634	523	Negative	2.55e-52
				TRINITY_DN6552_c3_g1_i12	405	NC_003627.1 Maize chlorotic mottle virus genomic RNA	4437	100	3469	3433	Negative	4.63e-12
				TRINITY_DN6549_c8_g5_i1	644	NC_003627.1 Maize chlorotic mottle virus genomic RNA	4437	98	1027	978	Negative	2.07e-17
				TRINITY_DN6523_c8_g5_i1	284	NC_003627.1 Maize chlorotic mottle virus genomic RNA	4437	94.828	3137	3080	Negative	6.77e-19
				TRINITY_DN6510_c4_g1_i1	277	NC_003627.1 Maize chlorotic mottle virus genomic RNA	4437	96.154	1544	1673	Positive	1.35e-55
				TRINITY_DN6579_c4_g1_i1	211	NC_003627.1 Maize chlorotic mottle virus genomic RNA	4437	96.154	2555	2632	Positive	3.72e-30
				TRINITY_DN6579_c4_g2_i1	233	NC_003627.1 Maize chlorotic mottle virus genomic RNA	4437	94.118	2612	2696	Positive	1.15e-30
				TRINITY_DN6579_c4_g3_i1	239	NC_003627.1 Maize chlorotic mottle virus genomic RNA	4437	95.364	2630	2780	Positive	5.26e-64
				TRINITY_DN6579_c4_g1_i2	220	NC_003627.1 Maize chlorotic mottle virus genomic RNA	4437	93.443	2555	2676	Positive	2.95e-46
				TRINITY_DN6348_c2_g1_i15	254	NC_003627.1 Maize chlorotic mottle virus genomic RNA	4437	100	3066	3005	Negative	3.55e-26
				TRINITY_DN6357_c7_g4_i5	368	NC_003627.1 Maize chlorotic mottle virus genomic RNA	4437	97.059	145	212	Positive	5.3e-26
				TRINITY_DN6327_c11_g1_i2	516	NC_003627.1 Maize chlorotic mottle virus genomic RNA	4437	93.458	3112	3218	Positive	1.24e-38
				TRINITY_DN6338_c1_g4_i1	243	NC_003627.1 Maize chlorotic mottle virus genomic RNA	4437	97.315	1025	879	Negative	2.47e-67
				TRINITY_DN6338_c1_g4_i2	279	NC_003627.1 Maize chlorotic mottle virus genomic RNA	4437	100	1029	879	Negative	1.32e-75
				TRINITY_DN6338_c1_g4_i3	284	NC_003627.1 Maize chlorotic mottle virus genomic RNA	4437	98.374	1001	879	Negative	1.07e-56
				TRINITY_DN6338_c3_g1_i1	222	NC_003627.1 Maize chlorotic mottle virus genomic RNA	4437	93.204	3747	3646	Negative	8.4e-37
				TRINITY_DN6306_c2_g1_i10	254	NC_003627.1 Maize chlorotic mottle virus genomic RNA	4437	95	574	517	Negative	1.67e-19
				TRINITY_DN6361_c4_g1_i8	288	NC_003627.1 Maize chlorotic mottle virus genomic RNA	4437	97.778	4146	4235	Positive	8.64e-38
				TRINITY_DN6401_c9_g1_i2	280	NC_003627.1 Maize chlorotic mottle virus genomic RNA	4437	96.552	856	913	Positive	1.43e-20
				TRINITY_DN6381_c0_g10_i1	351	NC_003627.1 Maize chlorotic mottle virus genomic RNA	4437	98.765	3343	3423	Positive	6.43e-35
				TRINITY_DN6396_c0_g1_i1	208	NC_003627.1 Maize chlorotic mottle virus genomic RNA	4437	93.458	2185	2291	Positive	1.3e-39
				TRINITY_DN6396_c0_g1_i2	257	NC_003627.1 Maize chlorotic mottle virus genomic RNA	4437	92.92	2185	2296	Positive	1.27e-40
				TRINITY_DN6396_c7_g1_i1	264	NC_003627.1 Maize chlorotic mottle virus genomic RNA	4437	94.937	2145	2223	Positive	2.22e-28
				TRINITY_DN6330_c7_g3_i1	854	NC_003627.1 Maize chlorotic mottle virus genomic RNA	4437	96.97	1713	1811	Positive	3.47e-41
				TRINITY_DN298_c0_g1_i1	232	NC_003627.1 Maize chlorotic mottle virus genomic RNA	4437	100	4195	4230	Positive	9.14e-12
				TRINITY_DN237_c0_g2_i1	316	NC_003627.1 Maize chlorotic mottle virus genomic RNA	4437	96.364	3430	3376	Negative	7.59e-19
				TRINITY_DN9677_c0_g1_i1	331	NC_003627.1 Maize chlorotic mottle virus genomic RNA	4437	96.33	2934	3042	Positive	1.66e-45
				TRINITY_DN9669_c0_g1_i1	229	NC_003627.1 Maize chlorotic mottle virus genomic RNA	4437	90.909	3471	3418	Negative	1.94e-13
				TRINITY_DN9684_c0_g1_i1	224	NC_003627.1 Maize chlorotic mottle virus genomic RNA	4437	88.889	4358	4419	Positive	5.25e-14
				TRINITY_DN7047_c0_g1_i1	401	NC_003627.1 Maize chlorotic mottle virus genomic RNA	4437	93.137	2698	2798	Positive	2.06e-35
				TRINITY_DN20253_c0_g1_i1	363	NC_003627.1 Maize chlorotic mottle virus genomic RNA	4437	98.485	3532	3467	Negative	1.45e-26
				TRINITY_DN20209_c0_g1_i1	274	NC_003627.1 Maize chlorotic mottle virus genomic RNA	4437	97.778	1810	1766	Negative	5.07e-15
				TRINITY_DN11159_c0_g1_i1	270	NC_003627.1 Maize chlorotic mottle virus genomic RNA	4437	95.652	912	844	Negative	4.92e-25
				TRINITY_DN17138_c0_g1_i1	274	NC_003627.1 Maize chlorotic mottle virus genomic RNA	4437	93.056	2856	2786	Negative	8.36e-23
				TRINITY_DN1006_c0_g1_i1	406	NC_003627.1 Maize chlorotic mottle virus genomic RNA	4437	98.113	180	232	Positive	2.76e-19
				TRINITY_DN1254_c0_g1_i1	219	NC_003627.1 Maize chlorotic mottle virus genomic RNA	4437	97.826	2768	2813	Positive	1.1e-15
				TRINITY_DN1231_c0_g2_i1	321	NC_003627.1 Maize chlorotic mottle virus genomic RNA	4437	96.341	4336	4416	Positive	1.26e-31
				TRINITY_DN1216_c0_g2_i1	401	NC_003627.1 Maize chlorotic mottle virus genomic RNA	4437	94.366	4175	4245	Positive	9.72e-24
				TRINITY_DN6106_c14_g1_i1	241	NC_003627.1 Maize chlorotic mottle virus genomic RNA	4437	97.826	265	310	Positive	1.22e-15
				TRINITY_DN6107_c6_g3_i2	304	NC_003627.1 Maize chlorotic mottle virus genomic RNA	4437	95.181	2274	2192	Negative	4.29e-31
				TRINITY_DN6154_c3_g1_i5	333	NC_003627.1 Maize chlorotic mottle virus genomic RNA	4437	96.063	1550	1676	Positive	7.64e-54
				TRINITY_DN6108_c7_g2_i1	269	NC_003627.1 Maize chlorotic mottle virus genomic RNA	4437	96.364	4175	4229	Positive	6.38e-19
				TRINITY_DN6179_c3_g3_i6	623	NC_003627.1 Maize chlorotic mottle virus genomic RNA	4437	96.552	969	1026	Positive	3.33e-20
				TRINITY_DN6186_c66_g1_i1	4455	NC_003627.1 Maize chlorotic mottle virus genomic RNA	4437	96.729	4415	14	Negative	0
				TRINITY_DN6186_c66_g1_i2	879	NC_003627.1 Maize chlorotic mottle virus genomic RNA	4437	96.513	3062	2346	Negative	0
				TRINITY_DN6186_c66_g1_i3	1387	NC_003627.1 Maize chlorotic mottle virus genomic RNA	4437	96.817	3633	2346	Negative	0
				TRINITY_DN6186_c66_g1_i4	2970	NC_003627.1 Maize chlorotic mottle virus genomic RNA	4437	96.495	2866	14	Negative	0
				TRINITY_DN6159_c5_g8_i1	251	NC_003627.1 Maize chlorotic mottle virus genomic RNA	4437	98.936	4214	4121	Negative	2.66e-42
				TRINITY_DN6105_c2_g1_i2	286	NC_003627.1 Maize chlorotic mottle virus genomic RNA	4437	97.778	908	864	Negative	5.31e-15
				TRINITY_DN6155_c5_g1_i1	314	NC_003627.1 Maize chlorotic mottle virus genomic RNA	4437	91.304	2895	2986	Positive	7.43e-29
				TRINITY_DN6104_c1_g3_i1	364	NC_003627.1 Maize chlorotic mottle virus genomic RNA	4437	95.041	2213	2332	Positive	3.04e-48
				TRINITY_DN6189_c3_g2_i1	212	NC_003627.1 Maize chlorotic mottle virus genomic RNA	4437	91.057	3608	3728	Positive	2.85e-41
				TRINITY_DN6117_c10_g4_i1	347	NC_003627.1 Maize chlorotic mottle virus genomic RNA	4437	100	566	630	Positive	1.07e-27
				TRINITY_DN6129_c0_g1_i1	246	NC_003627.1 Maize chlorotic mottle virus genomic RNA	4437	95.455	2685	2794	Positive	1.55e-44
				TRINITY_DN6124_c5_g1_i14	555	NC_003627.1 Maize chlorotic mottle virus genomic RNA	4437	96.825	3599	3537	Negative	4.9e-23
				TRINITY_DN6158_c12_g1_i1	263	NC_003627.1 Maize chlorotic mottle virus genomic RNA	4437	100	4182	4249	Positive	1.71e-29
				TRINITY_DN6152_c6_g2_i8	244	NC_003627.1 Maize chlorotic mottle virus genomic RNA	4437	96.97	2962	3027	Positive	1.58e-24
				TRINITY_DN6119_c9_g1_i1	216	NC_003627.1 Maize chlorotic mottle virus genomic RNA	4437	100	639	588	Negative	1.08e-20
				TRINITY_DN6140_c4_g1_i1	223	NC_003627.1 Maize chlorotic mottle virus genomic RNA	4437	100	2255	2226	Negative	1.89e-08
				TRINITY_DN6145_c0_g1_i1	337	NC_003627.1 Maize chlorotic mottle virus genomic RNA	4437	96.842	4314	4408	Positive	7.91e-39
				TRINITY_DN10495_c0_g1_i2	252	NC_003627.1 Maize chlorotic mottle virus genomic RNA	4437	95.789	2340	2434	Positive	7.47e-38
				TRINITY_DN17703_c0_g1_i1	203	NC_003627.1 Maize chlorotic mottle virus genomic RNA	4437	97.938	2156	2252	Positive	2.1e-42
				TRINITY_DN5388_c0_g1_i2	357	NC_003627.1 Maize chlorotic mottle virus genomic RNA	4437	96.97	1342	1407	Positive	6.64e-25
				TRINITY_DN5312_c1_g1_i1	278	NC_003627.1 Maize chlorotic mottle virus genomic RNA	4437	89.831	2212	2325	Positive	3.87e-36
				TRINITY_DN16064_c0_g1_i1	364	NC_003627.1 Maize chlorotic mottle virus genomic RNA	4437	91.463	1915	1835	Negative	6.78e-25
				TRINITY_DN4293_c0_g1_i2	358	NC_003627.1 Maize chlorotic mottle virus genomic RNA	4437	95.556	2156	2290	Positive	1.37e-56
				TRINITY_DN5890_c2_g2_i1	214	NC_003627.1 Maize chlorotic mottle virus genomic RNA	4437	91.837	1352	1304	Negative	8.36e-12
				TRINITY_DN10883_c0_g1_i1	285	NC_003627.1 Maize chlorotic mottle virus genomic RNA	4437	93.182	562	519	Negative	4.12e-11
				TRINITY_DN10276_c0_g1_i1	330	NC_003627.1 Maize chlorotic mottle virus genomic RNA	4437	98.824	2953	3037	Positive	3.6e-37
				TRINITY_DN18267_c0_g1_i2	277	NC_003627.1 Maize chlorotic mottle virus genomic RNA	4437	96.694	3282	3402	Positive	1.05e-51
				TRINITY_DN6717_c3_g1_i1	330	NC_003627.1 Maize chlorotic mottle virus genomic RNA	4437	92.308	2287	2223	Negative	2.21e-19
				TRINITY_DN6706_c10_g1_i1	201	NC_003627.1 Maize chlorotic mottle virus genomic RNA	4437	94.949	2702	2800	Positive	1.62e-38
				TRINITY_DN6716_c5_g2_i1	498	NC_003627.1 Maize chlorotic mottle virus genomic RNA	4437	91.837	1372	1275	Negative	5.59e-32
				TRINITY_DN6729_c32_g2_i4	205	NC_003627.1 Maize chlorotic mottle virus genomic RNA	4437	98.214	1301	1356	Positive	2.82e-21
				TRINITY_DN6714_c2_g1_i1	252	NC_003627.1 Maize chlorotic mottle virus genomic RNA	4437	97.802	1985	1895	Negative	5.77e-39
				TRINITY_DN6702_c2_g5_i2	236	NC_003627.1 Maize chlorotic mottle virus genomic RNA	4437	95.918	2980	3028	Positive	4.3e-15
				TRINITY_DN6747_c0_g1_i1	256	NC_003627.1 Maize chlorotic mottle virus genomic RNA	4437	100	644	582	Negative	9.97e-27
				TRINITY_DN6725_c9_g4_i4	206	NC_003627.1 Maize chlorotic mottle virus genomic RNA	4437	94.545	1295	1349	Positive	2.21e-17
				TRINITY_DN6727_c8_g3_i10	202	NC_003627.1 Maize chlorotic mottle virus genomic RNA	4437	94.937	2363	2285	Negative	4.58e-29
				TRINITY_DN4936_c0_g1_i2	581	NC_003627.1 Maize chlorotic mottle virus genomic RNA	4437	100	3366	3430	Positive	1.84e-27
				TRINITY_DN10773_c0_g1_i1	237	NC_003627.1 Maize chlorotic mottle virus genomic RNA	4437	97.727	4415	4372	Negative	1.55e-14
				TRINITY_DN18013_c0_g1_i1	255	NC_003627.1 Maize chlorotic mottle virus genomic RNA	4437	94.697	4282	4413	Positive	2.06e-53
				TRINITY_DN14945_c0_g1_i1	304	NC_003627.1 Maize chlorotic mottle virus genomic RNA	4437	95.726	1674	1558	Negative	2.51e-48
				TRINITY_DN10081_c0_g1_i1	282	NC_003627.1 Maize chlorotic mottle virus genomic RNA	4437	98	1811	1762	Negative	8.68e-18
				TRINITY_DN17601_c0_g1_i1	208	NC_003627.1 Maize chlorotic mottle virus genomic RNA	4437	100	3037	3010	Negative	2.27e-07
				TRINITY_DN17574_c0_g1_i1	305	NC_003627.1 Maize chlorotic mottle virus genomic RNA	4437	95.918	1646	1549	Negative	1.98e-39
				TRINITY_DN1741_c0_g1_i1	266	NC_003627.1 Maize chlorotic mottle virus genomic RNA	4437	97.561	3871	3790	Negative	6.17e-34
				TRINITY_DN1720_c0_g1_i1	207	NC_003627.1 Maize chlorotic mottle virus genomic RNA	4437	97.5	1828	1947	Positive	1.64e-53
				TRINITY_DN5729_c2_g1_i1	230	NC_003627.1 Maize chlorotic mottle virus genomic RNA	4437	95.146	3748	3646	Negative	1.12e-40
				TRINITY_DN662_c0_g1_i2	234	NC_003627.1 Maize chlorotic mottle virus genomic RNA	4437	95.652	4302	4416	Positive	3.16e-46
				TRINITY_DN670_c1_g1_i1	219	NC_003627.1 Maize chlorotic mottle virus genomic RNA	4437	96.899	910	1035	Positive	1.04e-55
				TRINITY_DN165_c0_g1_i1	262	NC_003627.1 Maize chlorotic mottle virus genomic RNA	4437	91.358	3150	3230	Positive	1.71e-24
				TRINITY_DN9513_c0_g1_i1	225	NC_003627.1 Maize chlorotic mottle virus genomic RNA	4437	100	575	617	Positive	1.13e-15
				TRINITY_DN8450_c0_g1_i1	288	NC_003627.1 Maize chlorotic mottle virus genomic RNA	4437	95.238	607	648	Positive	4.16e-11
				TRINITY_DN19381_c0_g1_i1	252	NC_003627.1 Maize chlorotic mottle virus genomic RNA	4437	97.222	1921	1956	Positive	4.66e-10
				TRINITY_DN96_c0_g1_i1	289	NC_003627.1 Maize chlorotic mottle virus genomic RNA	4437	91.803	4175	4235	Positive	3.21e-17
				TRINITY_DN8997_c0_g1_i1	267	NC_003627.1 Maize chlorotic mottle virus genomic RNA	4437	93.204	3425	3323	Negative	1.03e-36
				TRINITY_DN15933_c0_g1_i1	226	NC_003627.1 Maize chlorotic mottle virus genomic RNA	4437	97.479	811	929	Positive	6.49e-53
				TRINITY_DN6075_c6_g3_i2	262	NC_003627.1 Maize chlorotic mottle virus genomic RNA	4437	93.617	923	878	Negative	2.9e-12
				TRINITY_DN6010_c5_g5_i2	271	NC_003627.1 Maize chlorotic mottle virus genomic RNA	4437	100	1807	1773	Negative	3.9e-11
				TRINITY_DN6039_c0_g4_i3	246	NC_003627.1 Maize chlorotic mottle virus genomic RNA	4437	98.592	4161	4231	Positive	1.59e-29
				TRINITY_DN6005_c6_g1_i1	246	NC_003627.1 Maize chlorotic mottle virus genomic RNA	4437	98.438	721	784	Positive	1.23e-25
				TRINITY_DN6089_c15_g3_i1	207	NC_003627.1 Maize chlorotic mottle virus genomic RNA	4437	97.468	784	706	Negative	2.18e-32
				TRINITY_DN6074_c8_g5_i4	273	NC_003627.1 Maize chlorotic mottle virus genomic RNA	4437	95.726	1558	1674	Positive	2.23e-48
				TRINITY_DN6074_c8_g4_i2	525	NC_003627.1 Maize chlorotic mottle virus genomic RNA	4437	96.899	2795	2667	Negative	2.05e-56
				TRINITY_DN20172_c0_g1_i1	261	NC_003627.1 Maize chlorotic mottle virus genomic RNA	4437	98.148	1754	1807	Positive	4.77e-20
				TRINITY_DN20160_c0_g1_i1	300	NC_003627.1 Maize chlorotic mottle virus genomic RNA	4437	91.667	856	925	Positive	1.54e-20
				TRINITY_DN4750_c0_g1_i1	402	NC_003627.1 Maize chlorotic mottle virus genomic RNA	4437	98.276	294	237	Negative	4.53e-22
				TRINITY_DN3148_c0_g2_i1	366	NC_003627.1 Maize chlorotic mottle virus genomic RNA	4437	97.297	4374	4410	Positive	1.94e-10
				TRINITY_DN2675_c0_g1_i1	232	NC_003627.1 Maize chlorotic mottle virus genomic RNA	4437	97.101	1643	1711	Positive	8.95e-27
				TRINITY_DN2668_c0_g1_i1	424	NC_003627.1 Maize chlorotic mottle virus genomic RNA	4437	98.529	743	810	Positive	1.32e-27
				TRINITY_DN3204_c0_g1_i1	266	NC_003627.1 Maize chlorotic mottle virus genomic RNA	4437	98.214	4397	4286	Negative	1.3e-50
				TRINITY_DN3243_c0_g1_i1	275	NC_003627.1 Maize chlorotic mottle virus genomic RNA	4437	97.98	3332	3430	Positive	2.27e-43
				TRINITY_DN3300_c0_g1_i1	205	NC_003627.1 Maize chlorotic mottle virus genomic RNA	4437	97.872	3324	3417	Positive	9.87e-41
				TRINITY_DN9760_c0_g1_i1	275	NC_003627.1 Maize chlorotic mottle virus genomic RNA	4437	95.714	853	921	Positive	5.01e-25
				TRINITY_DN9723_c0_g1_i1	279	NC_003627.1 Maize chlorotic mottle virus genomic RNA	4437	98.276	2981	3038	Positive	3.07e-22
				TRINITY_DN9714_c0_g1_i1	245	NC_003627.1 Maize chlorotic mottle virus genomic RNA	4437	89.873	2336	2258	Negative	9.57e-22
				TRINITY_DN18835_c0_g1_i2	291	NC_003627.1 Maize chlorotic mottle virus genomic RNA	4437	100	4315	4402	Positive	1.45e-40
				TRINITY_DN1968_c0_g1_i1	216	NC_003627.1 Maize chlorotic mottle virus genomic RNA	4437	95.506	1482	1394	Negative	1.36e-34
				TRINITY_DN15551_c0_g1_i1	217	NC_003627.1 Maize chlorotic mottle virus genomic RNA	4437	92.157	3430	3380	Negative	1.82e-13
				TRINITY_DN17209_c0_g1_i1	241	NC_003627.1 Maize chlorotic mottle virus genomic RNA	4437	100	1029	980	Negative	1.57e-19
				TRINITY_DN17011_c0_g1_i1	217	NC_003627.1 Maize chlorotic mottle virus genomic RNA	4437	95.556	2610	2522	Negative	1.37e-34
				TRINITY_DN14900_c0_g1_i1	230	NC_003627.1 Maize chlorotic mottle virus genomic RNA	4437	100	912	879	Negative	1.17e-10
				TRINITY_DN6251_c2_g2_i1	225	NC_003627.1 Maize chlorotic mottle virus genomic RNA	4437	94.737	3147	3203	Positive	1.89e-18
				TRINITY_DN6251_c4_g1_i21	211	NC_003627.1 Maize chlorotic mottle virus genomic RNA	4437	97.826	829	874	Positive	1.06e-15
				TRINITY_DN6207_c10_g2_i2	283	NC_003627.1 Maize chlorotic mottle virus genomic RNA	4437	87.5	4238	4184	Negative	1.47e-10
				TRINITY_DN6203_c13_g1_i2	314	NC_003627.1 Maize chlorotic mottle virus genomic RNA	4437	95.312	4338	4275	Negative	3.48e-22
				TRINITY_DN6290_c2_g1_i15	234	NC_003627.1 Maize chlorotic mottle virus genomic RNA	4437	95.833	824	919	Positive	6.88e-38
				TRINITY_DN6250_c3_g1_i13	203	NC_003627.1 Maize chlorotic mottle virus genomic RNA	4437	98	1915	1964	Positive	6.05e-18
				TRINITY_DN6230_c9_g3_i2	340	NC_003627.1 Maize chlorotic mottle virus genomic RNA	4437	96.721	4163	4223	Positive	1.36e-21
				TRINITY_DN6230_c10_g1_i4	304	NC_003627.1 Maize chlorotic mottle virus genomic RNA	4437	94.937	844	922	Positive	7.18e-29
				TRINITY_DN6211_c2_g2_i1	289	NC_003627.1 Maize chlorotic mottle virus genomic RNA	4437	96.825	2555	2617	Positive	2.46e-23
				TRINITY_DN6240_c3_g1_i1	228	NC_003627.1 Maize chlorotic mottle virus genomic RNA	4437	97.414	2462	2347	Negative	3.05e-51
				TRINITY_DN6260_c2_g1_i2	269	NC_003627.1 Maize chlorotic mottle virus genomic RNA	4437	96.97	3434	3370	Negative	1.76e-24
				TRINITY_DN6257_c5_g2_i3	229	NC_003627.1 Maize chlorotic mottle virus genomic RNA	4437	98.182	867	921	Positive	1.15e-20
				TRINITY_DN6283_c11_g1_i1	216	NC_003627.1 Maize chlorotic mottle virus genomic RNA	4437	96.875	4111	4016	Negative	3.76e-40
				TRINITY_DN6268_c7_g8_i1	297	NC_003627.1 Maize chlorotic mottle virus genomic RNA	4437	96.429	4049	4104	Positive	1.97e-19
				TRINITY_DN6271_c4_g1_i4	576	NC_003627.1 Maize chlorotic mottle virus genomic RNA	4437	97.183	4262	4403	Positive	1.34e-63
				TRINITY_DN6216_c2_g1_i7	302	NC_003627.1 Maize chlorotic mottle virus genomic RNA	4437	97.826	3430	3385	Negative	1.57e-15
				TRINITY_DN7883_c0_g1_i1	247	NC_003627.1 Maize chlorotic mottle virus genomic RNA	4437	95.946	3660	3733	Positive	7.41e-28
				TRINITY_DN7875_c0_g1_i1	301	NC_003627.1 Maize chlorotic mottle virus genomic RNA	4437	95.238	2303	2220	Negative	1.18e-31
				TRINITY_DN15134_c0_g1_i1	237	NC_003627.1 Maize chlorotic mottle virus genomic RNA	4437	100	2416	2459	Positive	3.34e-16
				TRINITY_DN15128_c0_g1_i1	253	NC_003627.1 Maize chlorotic mottle virus genomic RNA	4437	92.391	3809	3719	Negative	1.26e-30
				TRINITY_DN3967_c0_g2_i1	206	NC_003627.1 Maize chlorotic mottle virus genomic RNA	4437	100	246	207	Negative	4.79e-14
				TRINITY_DN3937_c0_g1_i1	217	NC_003627.1 Maize chlorotic mottle virus genomic RNA	4437	94.828	147	90	Negative	5.04e-19
				TRINITY_DN713_c0_g1_i1	401	NC_003627.1 Maize chlorotic mottle virus genomic RNA	4437	94	1737	1639	Negative	1.59e-36
				TRINITY_DN788_c0_g1_i1	293	NC_003627.1 Maize chlorotic mottle virus genomic RNA	4437	95.604	2961	3048	Positive	1.9e-34
				TRINITY_DN12614_c0_g1_i1	242	NC_003627.1 Maize chlorotic mottle virus genomic RNA	4437	100	4351	4408	Positive	5.64e-24
				Maize chlorotic mottle virus									Sugarcane mosaic virus									Maize streak virus
Sample	Host	Total	Total	Conting	Conting	Reference	Reference	%	Coordinates		Polarity	E	Conting	Conting	Reference	Reference	%	Coordinates		Polarity	E	Conting	Conting	Reference	Reference	%	Coordinates		Polarity	E
	Maize Leaf	Sequences	Contigs		Length		Length	identity	Start	End		value		Length		Length	identity	Start	End		value		Length		Length	identity	Start	End		value
24		921952	76211	TRINITY_DN15663_c1_g1_i1	313	NC_003627.1 Maize chlorotic mottle virus genomic RNA	4437	89.655	2971	3055	Positive	7.46e-24	TRINITY_DN7625_c0_g1_i1	2857	NC_003398.1 Sugarcane mosaic virus	9596	81.481	5453	2600	Negative	0	TRINITY_DN27093_c0_g1_i1	2082	NC_001346.2 Maize streak virus - A[Ama]	2689	98.546	1	1719	Positive	0
24				TRINITY_DN5919_c0_g1_i1	341	NC_003627.1 Maize chlorotic mottle virus genomic RNA	4437	96.396	1550	1660	Positive	1.32e-46	TRINITY_DN7625_c0_g1_i2	210	NC_003398.1 Sugarcane mosaic virus	9596	89.524	2809	2600	Negative	7.52e-72	TRINITY_DN27093_c0_g1_i1	2082	NC_001346.2 Maize streak virus - A[Ama]	2689	97.324	2391	2689	Positive	1.24e-143
24				TRINITY_DN5548_c0_g2_i1	228	NC_003627.1 Maize chlorotic mottle virus genomic RNA	4437	97.368	3024	2949	Negative	1.13e-30	TRINITY_DN7625_c0_g1_i3	2576	NC_003398.1 Sugarcane mosaic virus	9596	81.531	4969	2600	Negative	0
24				TRINITY_DN13064_c0_g1_i1	287	NC_003627.1 Maize chlorotic mottle virus genomic RNA	4437	97	4311	4410	Positive	1.11e-41	TRINITY_DN7625_c1_g1_i1	720	NC_003398.1 Sugarcane mosaic virus	9596	89.722	873	1592	Positive	0
24				TRINITY_DN41771_c0_g1_i1	388	NC_003627.1 Maize chlorotic mottle virus genomic RNA	4437	100	1809	1777	Negative	7.41e-10	TRINITY_DN7097_c0_g1_i1	463	NC_003398.1 Sugarcane mosaic virus	9596	81.345	3662	3204	Negative	3.62e-103
24				TRINITY_DN6498_c1_g1_i1	318	NC_003627.1 Maize chlorotic mottle virus genomic RNA	4437	97.794	4202	4067	Negative	3.34e-62	TRINITY_DN7092_c0_g1_i1	562	NC_003398.1 Sugarcane mosaic virus	9596	79.189	2836	3396	Positive	2.05e-106
24				TRINITY_DN6412_c0_g1_i1	528	NC_003627.1 Maize chlorotic mottle virus genomic RNA	4437	97.368	1774	1924	Positive	1.21e-68	TRINITY_DN7092_c0_g1_i2	271	NC_003398.1 Sugarcane mosaic virus	9596	83.333	2836	3106	Positive	1.3e-65
24				TRINITY_DN6412_c0_g1_i2	215	NC_003627.1 Maize chlorotic mottle virus genomic RNA	4437	97.087	1774	1876	Positive	4.81e-44	TRINITY_DN7443_c2_g2_i1	1205	NC_003398.1 Sugarcane mosaic virus	9596	89.823	9288	8611	Negative	0
				TRINITY_DN13773_c0_g1_i1	236	NC_003627.1 Maize chlorotic mottle virus genomic RNA	4437	97.619	376	417	Positive	2e-13	TRINITY_DN7443_c2_g2_i2	537	NC_003398.1 Sugarcane mosaic virus	9596	93.145	9288	8793	Negative	0
				TRINITY_DN16238_c0_g1_i1	221	NC_003627.1 Maize chlorotic mottle virus genomic RNA	4437	97.826	924	879	Negative	1.11e-15	TRINITY_DN1792_c0_g1_i1	283	NC_003398.1 Sugarcane mosaic virus	9596	90.813	5480	5198	Negative	1.28e-105
				TRINITY_DN33190_c0_g1_i1	251	NC_003627.1 Maize chlorotic mottle virus genomic RNA	4437	96.97	3326	3391	Positive	4.54e-25	TRINITY_DN7867_c6_g2_i1	2278	NC_003398.1 Sugarcane mosaic virus	9596	88.192	8594	9546	Positive	0
				TRINITY_DN31412_c0_g1_i1	250	NC_003627.1 Maize chlorotic mottle virus genomic RNA	4437	98.361	4355	4415	Positive	5.85e-24	TRINITY_DN7867_c6_g2_i3	257	NC_003398.1 Sugarcane mosaic virus	9596	85.816	9270	9546	Positive	2.02e-73
				TRINITY_DN1483_c0_g1_i1	392	NC_003627.1 Maize chlorotic mottle virus genomic RNA	4437	95	2776	2855	Positive	2.62e-29	TRINITY_DN7867_c7_g1_i1	5070	NC_003398.1 Sugarcane mosaic virus	9596	79.709	1644	6511	Positive	0
				TRINITY_DN4328_c0_g2_i1	261	NC_003627.1 Maize chlorotic mottle virus genomic RNA	4437	94.444	4180	4233	Positive	1.03e-16	TRINITY_DN7867_c7_g1_i4	5727	NC_003398.1 Sugarcane mosaic virus	9596	79.749	1644	7369	Positive	0
				TRINITY_DN7255_c10_g3_i1	253	NC_003627.1 Maize chlorotic mottle virus genomic RNA	4437	95.161	981	1042	Positive	3.56e-21
				TRINITY_DN7247_c2_g5_i1	220	NC_003627.1 Maize chlorotic mottle virus genomic RNA	4437	96.429	2799	2688	Negative	2.28e-47
				TRINITY_DN7269_c4_g15_i1	206	NC_003627.1 Maize chlorotic mottle virus genomic RNA	4437	100	206	245	Positive	4.79e-14
				TRINITY_DN7264_c7_g2_i4	222	NC_003627.1 Maize chlorotic mottle virus genomic RNA	4437	96.809	1548	1641	Positive	5.02e-39
				TRINITY_DN4872_c0_g1_i1	265	NC_003627.1 Maize chlorotic mottle virus genomic RNA	4437	100	3378	3429	Positive	1.35e-20
				TRINITY_DN3318_c0_g1_i1	708	NC_003627.1 Maize chlorotic mottle virus genomic RNA	4437	98.039	2698	2648	Negative	6.36e-18
				TRINITY_DN3318_c0_g2_i1	431	NC_003627.1 Maize chlorotic mottle virus genomic RNA	4437	98.936	2741	2648	Negative	4.74e-42
				TRINITY_DN45875_c0_g1_i1	269	NC_003627.1 Maize chlorotic mottle virus genomic RNA	4437	96.154	1813	1762	Negative	2.97e-17
				TRINITY_DN45836_c0_g1_i1	218	NC_003627.1 Maize chlorotic mottle virus genomic RNA	4437	97.727	921	878	Negative	1.42e-14
				TRINITY_DN38095_c0_g1_i1	258	NC_003627.1 Maize chlorotic mottle virus genomic RNA	4437	98.039	1810	1760	Negative	2.19e-18
				TRINITY_DN7699_c4_g1_i11	360	NC_003627.1 Maize chlorotic mottle virus genomic RNA	4437	100	784	743	Negative	6.79e-15
				TRINITY_DN7650_c8_g1_i1	351	NC_003627.1 Maize chlorotic mottle virus genomic RNA	4437	92.063	4180	4242	Positive	1.1e-17
				TRINITY_DN7689_c1_g3_i2	274	NC_003627.1 Maize chlorotic mottle virus genomic RNA	4437	100	3021	2990	Negative	1.84e-09
				TRINITY_DN7644_c4_g1_i10	422	NC_003627.1 Maize chlorotic mottle virus genomic RNA	4437	98.182	921	867	Negative	2.22e-20
				TRINITY_DN7633_c11_g1_i1	239	NC_003627.1 Maize chlorotic mottle virus genomic RNA	4437	98.795	4326	4408	Positive	3.28e-36
				TRINITY_DN7700_c0_g4_i1	257	NC_003627.1 Maize chlorotic mottle virus genomic RNA	4437	96.364	4182	4235	Positive	2.18e-18
				TRINITY_DN7639_c3_g6_i1	355	NC_003627.1 Maize chlorotic mottle virus genomic RNA	4437	93.056	2619	2549	Negative	1.1e-22
				TRINITY_DN7623_c7_g1_i2	380	NC_003627.1 Maize chlorotic mottle virus genomic RNA	4437	95.238	4232	4192	Negative	5.6e-11
				TRINITY_DN7698_c1_g2_i8	500	NC_003627.1 Maize chlorotic mottle virus genomic RNA	4437	94.444	856	909	Positive	2.06e-16
				TRINITY_DN6671_c0_g2_i1	230	NC_003627.1 Maize chlorotic mottle virus genomic RNA	4437	93.878	2192	2289	Positive	3.14e-36
				TRINITY_DN6626_c3_g1_i1	208	NC_003627.1 Maize chlorotic mottle virus genomic RNA	4437	100	187	215	Positive	6.3e-08
				TRINITY_DN46056_c0_g1_i1	257	NC_003627.1 Maize chlorotic mottle virus genomic RNA	4437	93.333	72	146	Positive	4.66e-25
				TRINITY_DN36942_c0_g1_i1	262	NC_003627.1 Maize chlorotic mottle virus genomic RNA	4437	95.918	1810	1762	Negative	4.82e-15
				TRINITY_DN46162_c0_g1_i1	369	NC_003627.1 Maize chlorotic mottle virus genomic RNA	4437	100	4234	4182	Negative	5.35e-21
				TRINITY_DN10309_c0_g1_i1	266	NC_003627.1 Maize chlorotic mottle virus genomic RNA	4437	100	4253	4180	Negative	7.98e-33
				TRINITY_DN10357_c0_g1_i1	281	NC_003627.1 Maize chlorotic mottle virus genomic RNA	4437	100	517	557	Positive	1.87e-14
				TRINITY_DN8172_c0_g1_i1	269	NC_003627.1 Maize chlorotic mottle virus genomic RNA	4437	98.649	3035	2962	Negative	3.76e-31
				TRINITY_DN9203_c0_g1_i1	318	NC_003627.1 Maize chlorotic mottle virus genomic RNA	4437	94.545	3388	3442	Positive	1.28e-16
				TRINITY_DN16604_c0_g1_i1	298	NC_003627.1 Maize chlorotic mottle virus genomic RNA	4437	100	921	879	Negative	1.54e-15
				TRINITY_DN21052_c0_g1_i1	209	NC_003627.1 Maize chlorotic mottle virus genomic RNA	4437	96.226	4184	4236	Positive	6.25e-18
				TRINITY_DN42155_c0_g1_i1	276	NC_003627.1 Maize chlorotic mottle virus genomic RNA	4437	100	755	787	Positive	5.14e-10
				TRINITY_DN39177_c0_g1_i1	297	NC_003627.1 Maize chlorotic mottle virus genomic RNA	4437	93.182	3040	3083	Positive	1.55e-10
				TRINITY_DN39144_c0_g1_i1	284	NC_003627.1 Maize chlorotic mottle virus genomic RNA	4437	91.011	3699	3787	Positive	8.63e-28
				TRINITY_DN6967_c2_g1_i1	258	NC_003627.1 Maize chlorotic mottle virus genomic RNA	4437	93.023	2344	2428	Positive	6.01e-29
				TRINITY_DN6916_c1_g1_i4	290	NC_003627.1 Maize chlorotic mottle virus genomic RNA	4437	95.495	2690	2800	Positive	5.16e-45
				TRINITY_DN6968_c0_g1_i1	255	NC_003627.1 Maize chlorotic mottle virus genomic RNA	4437	97.468	842	920	Positive	2.74e-32
				TRINITY_DN12726_c0_g1_i1	328	NC_003627.1 Maize chlorotic mottle virus genomic RNA	4437	100	957	1027	Positive	4.66e-31
				TRINITY_DN39736_c0_g1_i1	291	NC_003627.1 Maize chlorotic mottle virus genomic RNA	4437	97.561	1274	1355	Positive	6.8e-34
				TRINITY_DN2355_c0_g1_i1	217	NC_003627.1 Maize chlorotic mottle virus genomic RNA	4437	100	4180	4232	Positive	3.01e-21
				TRINITY_DN2719_c0_g2_i1	349	NC_003627.1 Maize chlorotic mottle virus genomic RNA	4437	97.619	858	817	Negative	3.06e-13
				TRINITY_DN22010_c0_g1_i1	318	NC_003627.1 Maize chlorotic mottle virus genomic RNA	4437	96.364	982	1035	Positive	2.75e-18
				TRINITY_DN35141_c0_g1_i1	201	NC_003627.1 Maize chlorotic mottle virus genomic RNA	4437	100	4235	4180	Negative	5.94e-23
				TRINITY_DN5221_c0_g1_i1	271	NC_003627.1 Maize chlorotic mottle virus genomic RNA	4437	97.619	869	910	Positive	2.33e-13
				TRINITY_DN30220_c0_g1_i1	436	NC_003627.1 Maize chlorotic mottle virus genomic RNA	4437	96.842	1809	1715	Negative	2.88e-39
				TRINITY_DN3534_c0_g3_i1	214	NC_003627.1 Maize chlorotic mottle virus genomic RNA	4437	97.778	908	864	Negative	3.86e-15
				TRINITY_DN7176_c5_g2_i3	658	NC_003627.1 Maize chlorotic mottle virus genomic RNA	4437	96.203	2961	3037	Positive	1.25e-29
				TRINITY_DN7159_c1_g1_i3	252	NC_003627.1 Maize chlorotic mottle virus genomic RNA	4437	98.734	3027	2949	Negative	5.81e-34
				TRINITY_DN7169_c1_g2_i2	305	NC_003627.1 Maize chlorotic mottle virus genomic RNA	4437	96.078	870	920	Positive	1.22e-16
				TRINITY_DN29604_c0_g1_i1	274	NC_003627.1 Maize chlorotic mottle virus genomic RNA	4437	100	3651	3679	Positive	8.54e-08
				TRINITY_DN21268_c0_g1_i1	321	NC_003627.1 Maize chlorotic mottle virus genomic RNA	4437	97.753	1631	1543	Negative	9.71e-38
				TRINITY_DN30914_c0_g1_i1	259	NC_003627.1 Maize chlorotic mottle virus genomic RNA	4437	98.148	920	867	Negative	4.73e-20
				TRINITY_DN38204_c0_g1_i1	271	NC_003627.1 Maize chlorotic mottle virus genomic RNA	4437	98.667	4414	4340	Negative	1.05e-31
				TRINITY_DN25812_c0_g1_i1	344	NC_003627.1 Maize chlorotic mottle virus genomic RNA	4437	91.667	4182	4238	Positive	1.8e-15
				TRINITY_DN12531_c0_g1_i1	236	NC_003627.1 Maize chlorotic mottle virus genomic RNA	4437	100	1324	1356	Positive	4.33e-10
				TRINITY_DN37632_c0_g1_i1	270	NC_003627.1 Maize chlorotic mottle virus genomic RNA	4437	95	928	869	Negative	4.95e-20
				TRINITY_DN5458_c0_g1_i1	275	NC_003627.1 Maize chlorotic mottle virus genomic RNA	4437	100	1809	1776	Negative	1.42e-10
				TRINITY_DN17390_c0_g1_i1	285	NC_003627.1 Maize chlorotic mottle virus genomic RNA	4437	100	912	879	Negative	1.48e-10
				TRINITY_DN45207_c0_g1_i1	302	NC_003627.1 Maize chlorotic mottle virus genomic RNA	4437	97.015	908	842	Negative	1.54e-25
				TRINITY_DN5615_c0_g1_i1	660	NC_003627.1 Maize chlorotic mottle virus genomic RNA	4437	100	928	1029	Positive	5.67e-48
				TRINITY_DN5616_c0_g1_i1	207	NC_003627.1 Maize chlorotic mottle virus genomic RNA	4437	100	4198	4235	Positive	6.22e-13
				TRINITY_DN39585_c0_g1_i1	260	NC_003627.1 Maize chlorotic mottle virus genomic RNA	4437	93.939	149	85	Negative	3.67e-21
				TRINITY_DN2821_c0_g1_i1	225	NC_003627.1 Maize chlorotic mottle virus genomic RNA	4437	95.918	869	917	Positive	4.08e-15
				TRINITY_DN2821_c0_g2_i1	247	NC_003627.1 Maize chlorotic mottle virus genomic RNA	4437	95.833	869	916	Positive	1.63e-14
				TRINITY_DN45640_c0_g1_i1	309	NC_003627.1 Maize chlorotic mottle virus genomic RNA	4437	100	1358	1326	Negative	5.81e-10
				TRINITY_DN13903_c0_g1_i1	316	NC_003627.1 Maize chlorotic mottle virus genomic RNA	4437	95.238	4031	4134	Positive	4.41e-41
				TRINITY_DN32855_c0_g1_i1	230	NC_003627.1 Maize chlorotic mottle virus genomic RNA	4437	95.556	4187	4230	Positive	7e-13
				TRINITY_DN11798_c0_g1_i1	318	NC_003627.1 Maize chlorotic mottle virus genomic RNA	4437	98.182	275	329	Positive	1.64e-20
				TRINITY_DN6502_c0_g1_i3	362	NC_003627.1 Maize chlorotic mottle virus genomic RNA	4437	94.737	871	926	Positive	1.14e-17
				TRINITY_DN218_c1_g1_i1	247	NC_003627.1 Maize chlorotic mottle virus genomic RNA	4437	100	2428	2456	Positive	7.62e-08
				TRINITY_DN222_c0_g1_i1	283	NC_003627.1 Maize chlorotic mottle virus genomic RNA	4437	96.721	1301	1422	Positive	8.3e-53
				TRINITY_DN209_c0_g1_i1	244	NC_003627.1 Maize chlorotic mottle virus genomic RNA	4437	94.231	2559	2662	Positive	1.55e-39
				TRINITY_DN35789_c1_g1_i1	206	NC_003627.1 Maize chlorotic mottle virus genomic RNA	4437	100	1538	1508	Negative	4.82e-09
				TRINITY_DN28840_c0_g1_i1	264	NC_003627.1 Maize chlorotic mottle virus genomic RNA	4437	93.103	4180	4237	Positive	2.91e-17
				TRINITY_DN7487_c6_g2_i6	258	NC_003627.1 Maize chlorotic mottle virus genomic RNA	4437	97.917	1809	1762	Negative	1.02e-16
				TRINITY_DN7429_c7_g1_i14	958	NC_003627.1 Maize chlorotic mottle virus genomic RNA	4437	91.2	1666	1543	Negative	1.08e-41
				TRINITY_DN7432_c15_g1_i1	226	NC_003627.1 Maize chlorotic mottle virus genomic RNA	4437	98.507	1034	968	Negative	2.42e-27
				TRINITY_DN7474_c1_g1_i1	252	NC_003627.1 Maize chlorotic mottle virus genomic RNA	4437	100	567	532	Negative	1e-11
				TRINITY_DN7500_c0_g1_i1	206	NC_003627.1 Maize chlorotic mottle virus genomic RNA	4437	97.701	844	930	Positive	7.73e-37
				TRINITY_DN7420_c6_g1_i1	229	NC_003627.1 Maize chlorotic mottle virus genomic RNA	4437	95.918	4230	4182	Negative	4.16e-15
				TRINITY_DN7403_c3_g1_i15	228	NC_003627.1 Maize chlorotic mottle virus genomic RNA	4437	97.436	2708	2671	Negative	3.22e-11
				TRINITY_DN28307_c0_g1_i1	264	NC_003627.1 Maize chlorotic mottle virus genomic RNA	4437	97.015	1807	1741	Negative	1.33e-25
				TRINITY_DN8672_c0_g1_i1	283	NC_003627.1 Maize chlorotic mottle virus genomic RNA	4437	94.898	2760	2857	Positive	3.05e-37
				TRINITY_DN21986_c0_g1_i1	285	NC_003627.1 Maize chlorotic mottle virus genomic RNA	4437	88.889	2670	2712	Positive	3.2e-07
				TRINITY_DN1275_c0_g1_i1	255	NC_003627.1 Maize chlorotic mottle virus genomic RNA	4437	97.938	3335	3430	Positive	9.72e-42
				TRINITY_DN19021_c0_g1_i1	229	NC_003627.1 Maize chlorotic mottle virus genomic RNA	4437	100	879	911	Positive	4.19e-10
				TRINITY_DN19033_c0_g1_i1	261	NC_003627.1 Maize chlorotic mottle virus genomic RNA	4437	96.154	4180	4230	Positive	1.03e-16
				TRINITY_DN43180_c0_g1_i1	296	NC_003627.1 Maize chlorotic mottle virus genomic RNA	4437	100	3016	3052	Positive	3.32e-12
				TRINITY_DN44710_c0_g1_i1	253	NC_003627.1 Maize chlorotic mottle virus genomic RNA	4437	98.214	2971	3026	Positive	3.56e-21
				TRINITY_DN43825_c0_g1_i1	269	NC_003627.1 Maize chlorotic mottle virus genomic RNA	4437	95.192	4078	4181	Positive	3.71e-41
				TRINITY_DN43822_c0_g1_i1	310	NC_003627.1 Maize chlorotic mottle virus genomic RNA	4437	96.341	783	702	Negative	3.39e-32
				TRINITY_DN16710_c0_g1_i1	255	NC_003627.1 Maize chlorotic mottle virus genomic RNA	4437	94.03	3746	3681	Negative	1e-21
				TRINITY_DN28706_c0_g1_i1	237	NC_003627.1 Maize chlorotic mottle virus genomic RNA	4437	98.113	281	333	Positive	1.54e-19
				TRINITY_DN14697_c0_g1_i1	224	NC_003627.1 Maize chlorotic mottle virus genomic RNA	4437	97.561	921	881	Negative	6.8e-13
				TRINITY_DN35644_c0_g1_i1	404	NC_003627.1 Maize chlorotic mottle virus genomic RNA	4437	97.297	880	915	Positive	7.73e-10
				TRINITY_DN16014_c0_g1_i1	229	NC_003627.1 Maize chlorotic mottle virus genomic RNA	4437	100	3024	2990	Negative	3.24e-11
				TRINITY_DN5866_c0_g1_i1	214	NC_003627.1 Maize chlorotic mottle virus genomic RNA	4437	95.714	3653	3721	Positive	3.81e-25
				TRINITY_DN18463_c0_g1_i1	376	NC_003627.1 Maize chlorotic mottle virus genomic RNA	4437	97.959	4211	4163	Negative	4.25e-17
				TRINITY_DN18406_c0_g1_i1	280	NC_003627.1 Maize chlorotic mottle virus genomic RNA	4437	96.296	870	923	Positive	2.4e-18
				TRINITY_DN35812_c0_g1_i1	268	NC_003627.1 Maize chlorotic mottle virus genomic RNA	4437	100	1447	1481	Positive	3.85e-11
				TRINITY_DN35855_c0_g1_i1	305	NC_003627.1 Maize chlorotic mottle virus genomic RNA	4437	96.721	2621	2561	Negative	3.38e-22
				TRINITY_DN34356_c0_g1_i2	202	NC_003627.1 Maize chlorotic mottle virus genomic RNA	4437	100	914	878	Negative	2.18e-12
				TRINITY_DN18913_c0_g1_i1	265	NC_003627.1 Maize chlorotic mottle virus genomic RNA	4437	98.361	4174	4233	Positive	2.24e-23
				TRINITY_DN29251_c0_g1_i1	261	NC_003627.1 Maize chlorotic mottle virus genomic RNA	4437	100	2188	2140	Negative	6.17e-19
				TRINITY_DN6790_c1_g1_i1	412	NC_003627.1 Maize chlorotic mottle virus genomic RNA	4437	93.443	2270	2330	Positive	1.01e-18
				TRINITY_DN20844_c0_g1_i1	263	NC_003627.1 Maize chlorotic mottle virus genomic RNA	4437	94.643	2571	2626	Positive	2.9e-17
				TRINITY_DN10738_c0_g1_i1	278	NC_003627.1 Maize chlorotic mottle virus genomic RNA	4437	98.438	1296	1359	Positive	1.41e-25
				TRINITY_DN18026_c0_g1_i1	304	NC_003627.1 Maize chlorotic mottle virus genomic RNA	4437	94.34	920	869	Negative	1.58e-15
				TRINITY_DN38829_c0_g1_i1	299	NC_003627.1 Maize chlorotic mottle virus genomic RNA	4437	100	4314	4344	Positive	7.25e-09
				TRINITY_DN10022_c0_g1_i1	294	NC_003627.1 Maize chlorotic mottle virus genomic RNA	4437	97.959	867	915	Positive	3.27e-17
				TRINITY_DN1796_c0_g1_i1	237	NC_003627.1 Maize chlorotic mottle virus genomic RNA	4437	90	4116	4047	Negative	5.55e-19
				TRINITY_DN23967_c0_g1_i1	300	NC_003627.1 Maize chlorotic mottle virus genomic RNA	4437	92.683	923	842	Negative	1.18e-26
				TRINITY_DN14191_c0_g1_i1	468	NC_003627.1 Maize chlorotic mottle virus genomic RNA	4437	97.101	715	783	Positive	1.9e-26
				TRINITY_DN5737_c1_g1_i1	263	NC_003627.1 Maize chlorotic mottle virus genomic RNA	4437	98.485	4343	4408	Positive	1.03e-26
				TRINITY_DN43557_c0_g1_i1	285	NC_003627.1 Maize chlorotic mottle virus genomic RNA	4437	98.413	2980	3042	Positive	5.21e-25
				TRINITY_DN41456_c0_g1_i1	253	NC_003627.1 Maize chlorotic mottle virus genomic RNA	4437	100	4216	4186	Negative	6.05e-09
				TRINITY_DN679_c1_g1_i1	203	NC_003627.1 Maize chlorotic mottle virus genomic RNA	4437	100	2581	2611	Positive	4.74e-09
				TRINITY_DN27346_c0_g1_i1	339	NC_003627.1 Maize chlorotic mottle virus genomic RNA	4437	98.148	4175	4227	Positive	2.28e-19
				TRINITY_DN45389_c0_g1_i1	304	NC_003627.1 Maize chlorotic mottle virus genomic RNA	4437	97.468	784	706	Negative	3.32e-32
				TRINITY_DN30434_c0_g1_i1	244	NC_003627.1 Maize chlorotic mottle virus genomic RNA	4437	98.387	3027	2966	Negative	1.58e-24
				TRINITY_DN17491_c0_g1_i2	250	NC_003627.1 Maize chlorotic mottle virus genomic RNA	4437	98.276	3429	3373	Negative	9.78e-22
				TRINITY_DN21405_c0_g1_i1	319	NC_003627.1 Maize chlorotic mottle virus genomic RNA	4437	95	2307	2268	Negative	1.67e-10
				TRINITY_DN44083_c0_g1_i1	266	NC_003627.1 Maize chlorotic mottle virus genomic RNA	4437	100	1026	910	Negative	9.96e-57
				TRINITY_DN7593_c8_g1_i1	258	NC_003627.1 Maize chlorotic mottle virus genomic RNA	4437	97.222	181	216	Positive	4.78e-10
				TRINITY_DN7569_c3_g1_i4	603	NC_003627.1 Maize chlorotic mottle virus genomic RNA	4437	96.078	3527	3477	Negative	2.51e-16
				TRINITY_DN7556_c0_g1_i9	463	NC_003627.1 Maize chlorotic mottle virus genomic RNA	4437	97.917	1807	1760	Negative	1.9e-16
				TRINITY_DN25327_c0_g1_i1	478	NC_003627.1 Maize chlorotic mottle virus genomic RNA	4437	100	3493	3465	Negative	1.54e-07
				TRINITY_DN42798_c0_g1_i1	277	NC_003627.1 Maize chlorotic mottle virus genomic RNA	4437	88.889	2575	2627	Positive	1.44e-10
				TRINITY_DN42746_c0_g1_i1	262	NC_003627.1 Maize chlorotic mottle virus genomic RNA	4437	97.872	596	642	Positive	3.73e-16
				TRINITY_DN20517_c0_g1_i1	308	NC_003627.1 Maize chlorotic mottle virus genomic RNA	4437	95	2980	3038	Positive	2.05e-19
				TRINITY_DN3109_c0_g1_i1	225	NC_003627.1 Maize chlorotic mottle virus genomic RNA	4437	94.286	2225	2156	Negative	5.2e-24
				TRINITY_DN4463_c0_g1_i2	266	NC_003627.1 Maize chlorotic mottle virus genomic RNA	4437	94.805	2549	2625	Positive	8.04e-28
				TRINITY_DN3212_c0_g1_i1	206	NC_003627.1 Maize chlorotic mottle virus genomic RNA	4437	94.937	4262	4340	Positive	4.68e-29
				TRINITY_DN24210_c0_g2_i1	383	NC_003627.1 Maize chlorotic mottle virus genomic RNA	4437	97.531	1035	955	Negative	1.18e-32
				TRINITY_DN33511_c0_g1_i2	207	NC_003627.1 Maize chlorotic mottle virus genomic RNA	4437	93.939	142	77	Negative	7.94e-22
				TRINITY_DN27841_c0_g1_i1	258	NC_003627.1 Maize chlorotic mottle virus genomic RNA	4437	97.917	1760	1807	Positive	1.02e-16
				TRINITY_DN23287_c0_g1_i1	424	NC_003627.1 Maize chlorotic mottle virus genomic RNA	4437	97.321	2685	2796	Positive	9.95e-49
				TRINITY_DN34182_c0_g1_i1	242	NC_003627.1 Maize chlorotic mottle virus genomic RNA	4437	96.97	1326	1358	Positive	2.07e-08
				TRINITY_DN19611_c0_g1_i1	303	NC_003627.1 Maize chlorotic mottle virus genomic RNA	4437	94.697	1352	1482	Positive	8.93e-53
				TRINITY_DN31087_c0_g1_i1	394	NC_003627.1 Maize chlorotic mottle virus genomic RNA	4437	98.182	867	921	Positive	2.06e-20
				TRINITY_DN14849_c0_g1_i1	231	NC_003627.1 Maize chlorotic mottle virus genomic RNA	4437	94.937	1464	1386	Negative	5.32e-29
				TRINITY_DN16957_c0_g1_i1	350	NC_003627.1 Maize chlorotic mottle virus genomic RNA	4437	95.192	4235	4132	Negative	1.77e-40
				TRINITY_DN11624_c0_g1_i1	224	NC_003627.1 Maize chlorotic mottle virus genomic RNA	4437	100	2694	2667	Negative	2.46e-07
				TRINITY_DN7741_c7_g1_i14	292	NC_003627.1 Maize chlorotic mottle virus genomic RNA	4437	96.386	702	784	Positive	8.83e-33
				TRINITY_DN7750_c6_g1_i1	292	NC_003627.1 Maize chlorotic mottle virus genomic RNA	4437	95	2342	2284	Negative	1.94e-19
				TRINITY_DN7750_c31_g1_i1	2767	NC_003627.1 Maize chlorotic mottle virus genomic RNA	4437	96.68	4414	1885	Negative	0
				TRINITY_DN7750_c31_g1_i2	208	NC_003627.1 Maize chlorotic mottle virus genomic RNA	4437	97.059	571	505	Negative	1.03e-25
				TRINITY_DN7750_c31_g1_i3	371	NC_003627.1 Maize chlorotic mottle virus genomic RNA	4437	96.33	231	14	Negative	2.24e-99
				TRINITY_DN7750_c31_g1_i4	245	NC_003627.1 Maize chlorotic mottle virus genomic RNA	4437	96.032	1906	1782	Negative	7.09e-53
				TRINITY_DN7750_c31_g1_i5	341	NC_003627.1 Maize chlorotic mottle virus genomic RNA	4437	97.49	252	14	Negative	2e-114
				TRINITY_DN7750_c31_g1_i6	251	NC_003627.1 Maize chlorotic mottle virus genomic RNA	4437	98.969	3499	3403	Negative	2.05e-43
				TRINITY_DN7750_c31_g1_i7	260	NC_003627.1 Maize chlorotic mottle virus genomic RNA	4437	100	642	545	Negative	3.55e-46
				TRINITY_DN7750_c31_g1_i8	289	NC_003627.1 Maize chlorotic mottle virus genomic RNA	4437	93.75	513	370	Negative	1.09e-56
				TRINITY_DN7750_c31_g1_i9	2836	NC_003627.1 Maize chlorotic mottle virus genomic RNA	4437	96.681	4415	1885	Negative	0
				TRINITY_DN7750_c31_g1_i10	221	NC_003627.1 Maize chlorotic mottle virus genomic RNA	4437	93.805	1346	1234	Negative	6.42e-43
				TRINITY_DN7750_c31_g1_i12	251	NC_003627.1 Maize chlorotic mottle virus genomic RNA	4437	96.032	1359	1234	Negative	2.02e-53
				TRINITY_DN7750_c31_g1_i13	279	NC_003627.1 Maize chlorotic mottle virus genomic RNA	4437	94.304	527	370	Negative	1.73e-64
				TRINITY_DN7750_c31_g1_i14	227	NC_003627.1 Maize chlorotic mottle virus genomic RNA	4437	95.283	3047	2943	Negative	8.55e-42
				TRINITY_DN7750_c31_g1_i15	264	NC_003627.1 Maize chlorotic mottle virus genomic RNA	4437	98	329	230	Negative	6.03e-44
				TRINITY_DN7750_c31_g1_i16	278	NC_003627.1 Maize chlorotic mottle virus genomic RNA	4437	97.581	3133	3010	Negative	1.35e-55
				TRINITY_DN7750_c31_g1_i17	285	NC_003627.1 Maize chlorotic mottle virus genomic RNA	4437	97.059	755	620	Negative	1.38e-60
				TRINITY_DN7750_c31_g5_i1	205	NC_003627.1 Maize chlorotic mottle virus genomic RNA	4437	97.561	1379	1339	Negative	6.16e-13
				TRINITY_DN7750_c31_g1_i18	207	NC_003627.1 Maize chlorotic mottle virus genomic RNA	4437	96.875	715	620	Negative	3.59e-40
				TRINITY_DN7750_c31_g1_i19	265	NC_003627.1 Maize chlorotic mottle virus genomic RNA	4437	96.8	3134	3010	Negative	1.66e-54
				TRINITY_DN7750_c31_g1_i20	254	NC_003627.1 Maize chlorotic mottle virus genomic RNA	4437	92.308	2418	2316	Negative	1.26e-35
				TRINITY_DN7750_c31_g1_i21	262	NC_003627.1 Maize chlorotic mottle virus genomic RNA	4437	95	1372	1234	Negative	2.72e-57
				TRINITY_DN7750_c31_g1_i22	351	NC_003627.1 Maize chlorotic mottle virus genomic RNA	4437	93.627	573	370	Negative	3.61e-82
				TRINITY_DN7750_c31_g1_i23	212	NC_003627.1 Maize chlorotic mottle virus genomic RNA	4437	95.146	790	689	Negative	3.69e-40
				TRINITY_DN7750_c31_g1_i24	290	NC_003627.1 Maize chlorotic mottle virus genomic RNA	4437	93.038	1390	1234	Negative	5.06e-60
				TRINITY_DN7750_c31_g1_i25	4514	NC_003627.1 Maize chlorotic mottle virus genomic RNA	4437	96.705	4414	14	Negative	0
				TRINITY_DN7750_c31_g1_i26	278	NC_003627.1 Maize chlorotic mottle virus genomic RNA	4437	98.165	1890	1782	Negative	6.34e-49
				TRINITY_DN7750_c31_g1_i27	4583	NC_003627.1 Maize chlorotic mottle virus genomic RNA	4437	96.706	4415	14	Negative	0
				TRINITY_DN7750_c31_g1_i28	205	NC_003627.1 Maize chlorotic mottle virus genomic RNA	4437	97.273	4045	3936	Negative	5.86e-48
				TRINITY_DN7750_c31_g1_i29	297	NC_003627.1 Maize chlorotic mottle virus genomic RNA	4437	96.97	3604	3473	Negative	2.41e-58
				TRINITY_DN7757_c1_g2_i5	494	NC_003627.1 Maize chlorotic mottle virus genomic RNA	4437	98.148	3043	2990	Negative	9.4e-20
				TRINITY_DN7796_c1_g2_i5	222	NC_003627.1 Maize chlorotic mottle virus genomic RNA	4437	100	2459	2411	Negative	5.16e-19
				TRINITY_DN7743_c9_g1_i1	282	NC_003627.1 Maize chlorotic mottle virus genomic RNA	4437	95.192	4111	4008	Negative	3.9e-41
				TRINITY_DN7760_c4_g1_i11	891	NC_003627.1 Maize chlorotic mottle virus genomic RNA	4437	97.015	4352	4418	Positive	1.72e-24
				TRINITY_DN7760_c4_g6_i2	218	NC_003627.1 Maize chlorotic mottle virus genomic RNA	4437	98.077	4180	4231	Positive	5.06e-19
				TRINITY_DN7753_c3_g4_i1	368	NC_003627.1 Maize chlorotic mottle virus genomic RNA	4437	96.117	1646	1544	Negative	4.01e-42
				TRINITY_DN7753_c3_g1_i19	252	NC_003627.1 Maize chlorotic mottle virus genomic RNA	4437	94.355	1666	1544	Negative	2.05e-48
				TRINITY_DN7749_c12_g1_i1	425	NC_003627.1 Maize chlorotic mottle virus genomic RNA	4437	98.182	4234	4180	Negative	2.24e-20
				TRINITY_DN7774_c3_g1_i21	246	NC_003627.1 Maize chlorotic mottle virus genomic RNA	4437	91.892	146	73	Negative	7.43e-23
				TRINITY_DN7801_c2_g1_i1	377	NC_003627.1 Maize chlorotic mottle virus genomic RNA	4437	98.667	2953	3027	Positive	1.5e-31
				TRINITY_DN7795_c2_g1_i9	599	NC_003627.1 Maize chlorotic mottle virus genomic RNA	4437	99	4313	4412	Positive	3.09e-45
				TRINITY_DN24376_c0_g1_i1	337	NC_003627.1 Maize chlorotic mottle virus genomic RNA	4437	96.154	1013	962	Negative	3.78e-17
				TRINITY_DN24383_c0_g1_i2	301	NC_003627.1 Maize chlorotic mottle virus genomic RNA	4437	94.681	2157	2250	Positive	1.52e-35
				TRINITY_DN24390_c0_g1_i1	256	NC_003627.1 Maize chlorotic mottle virus genomic RNA	4437	100	4219	4254	Positive	1.02e-11
				TRINITY_DN7834_c11_g3_i1	339	NC_003627.1 Maize chlorotic mottle virus genomic RNA	4437	88.889	4416	4354	Negative	2.29e-14
				TRINITY_DN7836_c4_g1_i1	258	NC_003627.1 Maize chlorotic mottle virus genomic RNA	4437	100	2690	2663	Negative	2.88e-07
				TRINITY_DN7870_c17_g2_i2	286	NC_003627.1 Maize chlorotic mottle virus genomic RNA	4437	95.238	4114	4031	Negative	4.02e-31
				TRINITY_DN7864_c14_g3_i1	298	NC_003627.1 Maize chlorotic mottle virus genomic RNA	4437	98.649	4343	4415	Positive	1.51e-30
				TRINITY_DN7864_c14_g5_i1	216	NC_003627.1 Maize chlorotic mottle virus genomic RNA	4437	98.333	3029	2970	Negative	1.79e-23
				TRINITY_DN7810_c5_g4_i1	214	NC_003627.1 Maize chlorotic mottle virus genomic RNA	4437	98.333	4234	4175	Negative	6.37e-23
				TRINITY_DN7888_c36_g3_i1	385	NC_003627.1 Maize chlorotic mottle virus genomic RNA	4437	98.81	3497	3414	Negative	1.52e-36
				TRINITY_DN7838_c6_g3_i1	328	NC_003627.1 Maize chlorotic mottle virus genomic RNA	4437	100	1559	1525	Negative	4.79e-11
				TRINITY_DN7852_c3_g2_i1	207	NC_003627.1 Maize chlorotic mottle virus genomic RNA	4437	94	4232	4184	Negative	4.81e-14
				TRINITY_DN7812_c1_g1_i17	2331	NC_003627.1 Maize chlorotic mottle virus genomic RNA	4437	99.123	4409	4296	Negative	2.04e-52
				TRINITY_DN7886_c7_g1_i1	205	NC_003627.1 Maize chlorotic mottle virus genomic RNA	4437	100	1557	1509	Negative	4.73e-19
				TRINITY_DN7877_c6_g1_i7	591	NC_003627.1 Maize chlorotic mottle virus genomic RNA	4437	95.238	925	842	Negative	2.4e-31
				TRINITY_DN7814_c12_g9_i2	386	NC_003627.1 Maize chlorotic mottle virus genomic RNA	4437	95.745	4184	4230	Positive	9.47e-14
				TRINITY_DN7332_c16_g1_i1	205	NC_003627.1 Maize chlorotic mottle virus genomic RNA	4437	90.741	334	281	Negative	1.71e-13
				TRINITY_DN7323_c5_g4_i3	764	NC_003627.1 Maize chlorotic mottle virus genomic RNA	4437	89.583	575	529	Negative	5.39e-09
				TRINITY_DN7389_c8_g7_i1	383	NC_003627.1 Maize chlorotic mottle virus genomic RNA	4437	96.923	1378	1314	Negative	9.26e-24
				TRINITY_DN7377_c0_g16_i1	315	NC_003627.1 Maize chlorotic mottle virus genomic RNA	4437	97.826	879	924	Positive	1.64e-15
				TRINITY_DN7326_c3_g1_i1	218	NC_003627.1 Maize chlorotic mottle virus genomic RNA	4437	95.522	2433	2367	Negative	5.03e-24
				Maize yellow mosaic virus								Sugarcane mosaic virus									Maize streak virus											Maize chlorotic mottle virus genomic RNA
Sample	Host	Total	Total	Conting	Conting	Reference	Reference	%	Coordinates		Polarity	E	Contig	Conting	Reference	Reference	%	Coordinates		Polarity	E	Conting	Conting	Reference	Reference	%	Coordinates		Polarity	E	Conting	Conting	Reference	Reference	%	Coordinates		Polarity	E
	Maize Leaf	Sequences	Contigs		Length		Length	identity	Start	End		value		Length		Length	identity	Start	End		value		Length		Length	identity	Start	End		value		Length		Length	identity	Start	End		value
25		644666	35346	TRINITY_DN3452_c0_g1_i1	1546	MF974579.1 Maize yellow mosaic virus	5625	98.06	2028	3573	Positive	0	TRINITY_DN8286_c0_g1_i1	301	NC_003398.1 Sugarcane mosaic virus	9596	94.314	8977	9275	Positive	1.71e-129	TRINITY_DN981_c0_g1_i2	1471	NC_001346.2 Maize streak virus - A[Ama]	2689	95.928	1716	2599	Positive	0	TRINITY_DN3711_c51_g1_i3	4540	NC_003627.1 Maize chlorotic mottle virus genomic RNA	4437	96.64	4415	11	Negative	0
25				TRINITY_DN3350_c0_g1_i2	1277	MF974579.1 Maize yellow mosaic virus	5625	95.223	5523	4289	Negative	0	TRINITY_DN3923_c0_g1_i1	278	NC_003398.1 Sugarcane mosaic virus	9596	89.744	8669	8941	Positive	9.88e-97	TRINITY_DN981_c0_g1_i2	1471	NC_001346.2 Maize streak virus - A[Ama]	2689	98.625	1317	809	Negative	0	TRINITY_DN3711_c51_g1_i7	4525	NC_003627.1 Maize chlorotic mottle virus genomic RNA	4437	96.635	4408	11	Negative	0
25				TRINITY_DN3350_c0_g1_i1	1178	MF974579.1 Maize yellow mosaic virus	5625	95.018	5372	4289	Negative	0										TRINITY_DN981_c0_g1_i1	1011	NC_001346.2 Maize streak virus - A[Ama]	2689	95.691	1716	2620	Positive	0	TRINITY_DN3711_c51_g1_i2	4498	NC_003627.1 Maize chlorotic mottle virus genomic RNA	4437	96.617	4414	11	Negative	0
25				TRINITY_DN767_c0_g1_i1	845	MF974579.1 Maize yellow mosaic virus	5625	97.041	970	1814	Positive	0										TRINITY_DN14939_c0_g1_i1	528	NC_001346.2 Maize streak virus - A[Ama]	2689	97.594	376	748	Positive	0	TRINITY_DN3711_c51_g1_i4	4488	NC_003627.1 Maize chlorotic mottle virus genomic RNA	4437	96.64	4415	11	Negative	0
25				TRINITY_DN3180_c0_g1_i1	341	MF974579.1 Maize yellow mosaic virus	5625	96.45	345	8	Negative	1.88e-159										TRINITY_DN2026_c0_g1_i1	343	NC_001346.2 Maize streak virus - A[Ama]	2689	99	1661	1362	Negative	2.46e-153	TRINITY_DN3700_c4_g1_i6	2053	NC_003627.1 Maize chlorotic mottle virus genomic RNA	4437	100	1522	1550	Positive	6.87e-07
25				TRINITY_DN10788_c0_g1_i1	243	MF974579.1 Maize yellow mosaic virus	5625	97.942	3896	3657	Negative	2.3e-117										TRINITY_DN2026_c0_g1_i1	343	NC_001346.2 Maize streak virus - A[Ama]	2689	100	1221	1261	Positive	2.32e-14	TRINITY_DN3700_c4_g1_i7	2050	NC_003627.1 Maize chlorotic mottle virus genomic RNA	4437	100	1522	1550	Positive	6.86e-07
25				TRINITY_DN7225_c0_g1_i1	229	MF974579.1 Maize yellow mosaic virus	5625	98.69	924	696	Negative	4.67e-114										TRINITY_DN1359_c0_g1_i1	266	NC_001346.2 Maize streak virus - A[Ama]	2689	98.8	1	250	Positive	1.17e-125	TRINITY_DN3700_c4_g1_i21	1813	NC_003627.1 Maize chlorotic mottle virus genomic RNA	4437	100	1522	1550	Positive	6.06e-07
25																															TRINITY_DN3700_c4_g1_i14	1810	NC_003627.1 Maize chlorotic mottle virus genomic RNA	4437	100	1522	1550	Positive	6.05e-07
25																															TRINITY_DN3669_c6_g3_i2	1660	NC_003627.1 Maize chlorotic mottle virus genomic RNA	4437	93.458	2733	2839	Positive	1.14e-38
25																															TRINITY_DN3559_c11_g1_i17	1623	NC_003627.1 Maize chlorotic mottle virus genomic RNA	4437	97.436	4288	4404	Positive	6.57e-51
25																															TRINITY_DN3559_c11_g1_i9	1610	NC_003627.1 Maize chlorotic mottle virus genomic RNA	4437	97.436	4288	4404	Positive	6.52e-51
25																															TRINITY_DN3700_c4_g1_i11	1566	NC_003627.1 Maize chlorotic mottle virus genomic RNA	4437	100	1522	1550	Positive	5.22e-07
25																															TRINITY_DN3700_c4_g1_i4	1381	NC_003627.1 Maize chlorotic mottle virus genomic RNA	4437	100	1522	1550	Positive	4.6e-07
25																															TRINITY_DN3700_c4_g1_i18	1355	NC_003627.1 Maize chlorotic mottle virus genomic RNA	4437	100	1522	1550	Positive	4.51e-07
25																															TRINITY_DN3700_c4_g1_i20	1283	NC_003627.1 Maize chlorotic mottle virus genomic RNA	4437	100	1522	1550	Positive	4.26e-07
25																															TRINITY_DN3660_c5_g1_i3	1013	NC_003627.1 Maize chlorotic mottle virus genomic RNA	4437	96.61	4415	4358	Negative	5.49e-20
25																															TRINITY_DN3882_c8_g1_i4	943	NC_003627.1 Maize chlorotic mottle virus genomic RNA	4437	97.436	532	570	Positive	4e-11
25																															TRINITY_DN3711_c51_g1_i6	837	NC_003627.1 Maize chlorotic mottle virus genomic RNA	4437	96.038	3168	2437	Negative	0
25																															TRINITY_DN3536_c7_g1_i10	783	NC_003627.1 Maize chlorotic mottle virus genomic RNA	4437	88.732	856	923	Positive	3.28e-16
25																															TRINITY_DN3536_c7_g1_i7	763	NC_003627.1 Maize chlorotic mottle virus genomic RNA	4437	88.732	856	923	Positive	3.2e-16
25																															TRINITY_DN3845_c3_g1_i10	755	NC_003627.1 Maize chlorotic mottle virus genomic RNA	4437	94.186	2287	2202	Negative	1.11e-30
25																															TRINITY_DN3588_c9_g2_i3	668	NC_003627.1 Maize chlorotic mottle virus genomic RNA	4437	96.078	2011	2061	Positive	2.79e-16
25																															TRINITY_DN3882_c8_g3_i1	667	NC_003627.1 Maize chlorotic mottle virus genomic RNA	4437	97.436	532	570	Positive	2.8e-11
25																															TRINITY_DN3536_c7_g1_i9	667	NC_003627.1 Maize chlorotic mottle virus genomic RNA	4437	88.732	856	923	Positive	2.78e-16
25																															TRINITY_DN3588_c9_g2_i2	667	NC_003627.1 Maize chlorotic mottle virus genomic RNA	4437	96.078	2011	2061	Positive	2.78e-16
25																															TRINITY_DN3630_c4_g1_i7	643	NC_003627.1 Maize chlorotic mottle virus genomic RNA	4437	96.341	4324	4243	Negative	7.29e-32
25																															TRINITY_DN3543_c8_g3_i5	570	NC_003627.1 Maize chlorotic mottle virus genomic RNA	4437	96.19	2794	2690	Negative	4.9e-43
25																															TRINITY_DN3630_c4_g1_i5	561	NC_003627.1 Maize chlorotic mottle virus genomic RNA	4437	96.341	4324	4243	Negative	6.33e-32
25																															TRINITY_DN10597_c0_g1_i1	552	NC_003627.1 Maize chlorotic mottle virus genomic RNA	4437	94.915	4101	4043	Negative	3.8e-19
25																															TRINITY_DN3693_c3_g1_i4	516	NC_003627.1 Maize chlorotic mottle virus genomic RNA	4437	96.809	811	904	Positive	1.24e-38
25																															TRINITY_DN3316_c0_g1_i1	510	NC_003627.1 Maize chlorotic mottle virus genomic RNA	4437	96.512	3055	2970	Negative	3.42e-34
25																															TRINITY_DN3775_c1_g1_i3	510	NC_003627.1 Maize chlorotic mottle virus genomic RNA	4437	95.312	842	905	Positive	5.81e-22
25																															TRINITY_DN5417_c0_g1_i1	510	NC_003627.1 Maize chlorotic mottle virus genomic RNA	4437	98.276	3205	3262	Positive	5.81e-22
25																															TRINITY_DN3693_c3_g1_i15	505	NC_003627.1 Maize chlorotic mottle virus genomic RNA	4437	96.809	811	904	Positive	1.21e-38
25																															TRINITY_DN10597_c0_g1_i2	504	NC_003627.1 Maize chlorotic mottle virus genomic RNA	4437	94.915	4101	4043	Negative	3.45e-19
25																															TRINITY_DN3543_c8_g3_i9	503	NC_003627.1 Maize chlorotic mottle virus genomic RNA	4437	96.19	2794	2690	Negative	4.3e-43
25																															TRINITY_DN3262_c0_g1_i2	499	NC_003627.1 Maize chlorotic mottle virus genomic RNA	4437	86.792	824	876	Positive	1.25e-08
25																															TRINITY_DN3775_c1_g1_i2	482	NC_003627.1 Maize chlorotic mottle virus genomic RNA	4437	95.312	842	905	Positive	5.47e-22
25																															TRINITY_DN11649_c0_g1_i1	463	NC_003627.1 Maize chlorotic mottle virus genomic RNA	4437	95.37	4132	4238	Positive	1.42e-42
25																															TRINITY_DN3543_c8_g3_i6	457	NC_003627.1 Maize chlorotic mottle virus genomic RNA	4437	96.19	2794	2690	Negative	3.89e-43
25																															TRINITY_DN3629_c4_g2_i2	456	NC_003627.1 Maize chlorotic mottle virus genomic RNA	4437	95.506	2709	2797	Positive	3.04e-34
25																															TRINITY_DN2120_c0_g1_i3	455	NC_003627.1 Maize chlorotic mottle virus genomic RNA	4437	93.939	2221	2286	Positive	1.85e-21
25																															TRINITY_DN3480_c0_g1_i2	450	NC_003627.1 Maize chlorotic mottle virus genomic RNA	4437	97.619	1342	1301	Negative	3.99e-13
25																															TRINITY_DN3711_c51_g1_i12	448	NC_003627.1 Maize chlorotic mottle virus genomic RNA	4437	96.845	1762	1447	Negative	1.96e-150
25																															TRINITY_DN3316_c0_g1_i2	445	NC_003627.1 Maize chlorotic mottle virus genomic RNA	4437	96.512	3055	2970	Negative	2.97e-34
25																															TRINITY_DN3629_c4_g2_i1	444	NC_003627.1 Maize chlorotic mottle virus genomic RNA	4437	95.506	2709	2797	Positive	2.96e-34
25																															TRINITY_DN3289_c0_g2_i1	440	NC_003627.1 Maize chlorotic mottle virus genomic RNA	4437	100	2677	2718	Positive	8.38e-15
25																															TRINITY_DN4108_c0_g1_i1	432	NC_003627.1 Maize chlorotic mottle virus genomic RNA	4437	100	949	1030	Positive	4.79e-37
25																															TRINITY_DN14874_c0_g1_i1	431	NC_003627.1 Maize chlorotic mottle virus genomic RNA	4437	96.629	3735	3647	Negative	6.18e-36
25																															TRINITY_DN3543_c8_g3_i7	429	NC_003627.1 Maize chlorotic mottle virus genomic RNA	4437	96.19	2794	2690	Negative	3.65e-43
25																															TRINITY_DN3711_c51_g1_i13	424	NC_003627.1 Maize chlorotic mottle virus genomic RNA	4437	98.507	1029	762	Negative	8.82e-134
25																															TRINITY_DN3711_c51_g1_i16	417	NC_003627.1 Maize chlorotic mottle virus genomic RNA	4437	98.162	1032	762	Negative	8.67e-134
25																															TRINITY_DN3630_c4_g1_i4	417	NC_003627.1 Maize chlorotic mottle virus genomic RNA	4437	96.341	4324	4243	Negative	4.65e-32
25																															TRINITY_DN2120_c0_g1_i1	415	NC_003627.1 Maize chlorotic mottle virus genomic RNA	4437	93.939	2221	2286	Positive	1.69e-21
25																															TRINITY_DN3711_c51_g1_i1	414	NC_003627.1 Maize chlorotic mottle virus genomic RNA	4437	98.214	1041	762	Negative	8.54e-139
25																															TRINITY_DN7995_c0_g1_i1	413	NC_003627.1 Maize chlorotic mottle virus genomic RNA	4437	97.368	654	617	Negative	6.12e-11
25																															TRINITY_DN3316_c0_g2_i1	408	NC_003627.1 Maize chlorotic mottle virus genomic RNA	4437	96.512	3055	2970	Negative	2.71e-34
25																															TRINITY_DN3711_c51_g1_i8	406	NC_003627.1 Maize chlorotic mottle virus genomic RNA	4437	97.428	1757	1447	Negative	4.93e-151
25																															TRINITY_DN10992_c0_g1_i1	403	NC_003627.1 Maize chlorotic mottle virus genomic RNA	4437	98.913	2649	2740	Positive	5.72e-41
25																															TRINITY_DN3861_c7_g1_i7	399	NC_003627.1 Maize chlorotic mottle virus genomic RNA	4437	95.192	2427	2529	Positive	2.03e-40
25																															TRINITY_DN3711_c51_g1_i11	399	NC_003627.1 Maize chlorotic mottle virus genomic RNA	4437	97.436	1758	1447	Negative	1.35e-151
25																															TRINITY_DN3599_c2_g2_i4	399	NC_003627.1 Maize chlorotic mottle virus genomic RNA	4437	97.297	379	415	Positive	2.12e-10
25																															TRINITY_DN9154_c0_g1_i2	398	NC_003627.1 Maize chlorotic mottle virus genomic RNA	4437	95.652	2798	2707	Negative	5.68e-36
25																															TRINITY_DN4514_c0_g1_i1	396	NC_003627.1 Maize chlorotic mottle virus genomic RNA	4437	95.699	2248	2156	Negative	1.57e-36
25																															TRINITY_DN9154_c0_g1_i1	394	NC_003627.1 Maize chlorotic mottle virus genomic RNA	4437	95.652	2798	2707	Negative	5.62e-36
25																															TRINITY_DN1000_c0_g1_i1	388	NC_003627.1 Maize chlorotic mottle virus genomic RNA	4437	94.444	1986	1861	Negative	7e-50
25																															TRINITY_DN1543_c0_g1_i1	379	NC_003627.1 Maize chlorotic mottle virus genomic RNA	4437	96.703	880	790	Negative	4.17e-37
25																															TRINITY_DN3387_c0_g1_i5	375	NC_003627.1 Maize chlorotic mottle virus genomic RNA	4437	100	3355	3391	Positive	4.27e-12
25																															TRINITY_DN3695_c9_g3_i1	375	NC_003627.1 Maize chlorotic mottle virus genomic RNA	4437	99	942	1041	Positive	1.89e-45
25																															TRINITY_DN1730_c0_g2_i1	368	NC_003627.1 Maize chlorotic mottle virus genomic RNA	4437	98.795	959	1041	Positive	5.23e-36
25																															TRINITY_DN3774_c6_g1_i16	367	NC_003627.1 Maize chlorotic mottle virus genomic RNA	4437	98.551	928	860	Negative	3.16e-28
25																															TRINITY_DN6867_c0_g1_i1	366	NC_003627.1 Maize chlorotic mottle virus genomic RNA	4437	97.222	3005	3040	Positive	6.96e-10
25																															TRINITY_DN3464_c0_g2_i3	365	NC_003627.1 Maize chlorotic mottle virus genomic RNA	4437	97.087	1539	1641	Positive	8.55e-44
25																															TRINITY_DN171_c0_g2_i1	365	NC_003627.1 Maize chlorotic mottle virus genomic RNA	4437	97.183	490	560	Positive	1.13e-27
25																															TRINITY_DN3262_c0_g1_i1	364	NC_003627.1 Maize chlorotic mottle virus genomic RNA	4437	86.792	824	876	Positive	8.96e-09
25																															TRINITY_DN10039_c0_g1_i1	362	NC_003627.1 Maize chlorotic mottle virus genomic RNA	4437	94.34	930	879	Negative	1.9e-15
25																															TRINITY_DN3877_c9_g2_i2	360	NC_003627.1 Maize chlorotic mottle virus genomic RNA	4437	96.226	1811	1760	Negative	4.06e-17
25																															TRINITY_DN4866_c0_g1_i3	357	NC_003627.1 Maize chlorotic mottle virus genomic RNA	4437	97.143	913	879	Negative	2.44e-09
25																															TRINITY_DN3552_c8_g1_i1	356	NC_003627.1 Maize chlorotic mottle virus genomic RNA	4437	95.918	3048	3001	Negative	6.71e-15
25																															TRINITY_DN3146_c1_g1_i1	356	NC_003627.1 Maize chlorotic mottle virus genomic RNA	4437	98.795	2427	2509	Positive	5.05e-36
25																															TRINITY_DN7321_c0_g1_i1	355	NC_003627.1 Maize chlorotic mottle virus genomic RNA	4437	93.333	2285	2226	Negative	3.09e-18
25																															TRINITY_DN3627_c4_g3_i2	353	NC_003627.1 Maize chlorotic mottle virus genomic RNA	4437	97.647	4173	4257	Positive	1.8e-35
25																															TRINITY_DN3397_c1_g1_i1	351	NC_003627.1 Maize chlorotic mottle virus genomic RNA	4437	100	4089	4061	Negative	1.11e-07
25																															TRINITY_DN3711_c51_g1_i5	350	NC_003627.1 Maize chlorotic mottle virus genomic RNA	4437	98.168	1034	762	Negative	2e-134
25																															TRINITY_DN3774_c6_g1_i24	345	NC_003627.1 Maize chlorotic mottle virus genomic RNA	4437	98.551	928	860	Negative	2.96e-28
25																															TRINITY_DN14020_c0_g1_i1	345	NC_003627.1 Maize chlorotic mottle virus genomic RNA	4437	97.059	921	854	Negative	4.95e-26
25																															TRINITY_DN3552_c8_g1_i3	342	NC_003627.1 Maize chlorotic mottle virus genomic RNA	4437	95.918	3048	3001	Negative	6.43e-15
25																															TRINITY_DN13096_c0_g1_i1	336	NC_003627.1 Maize chlorotic mottle virus genomic RNA	4437	100	1541	1508	Negative	1.77e-10
25																															TRINITY_DN3042_c0_g1_i3	331	NC_003627.1 Maize chlorotic mottle virus genomic RNA	4437	98.864	3052	2965	Negative	7.76e-39
25																															TRINITY_DN3552_c8_g1_i2	330	NC_003627.1 Maize chlorotic mottle virus genomic RNA	4437	95.918	3048	3001	Negative	6.19e-15
25																															TRINITY_DN3680_c7_g2_i8	329	NC_003627.1 Maize chlorotic mottle virus genomic RNA	4437	92.708	1610	1705	Positive	1e-32
25																															TRINITY_DN3857_c4_g1_i8	328	NC_003627.1 Maize chlorotic mottle virus genomic RNA	4437	97.059	4335	4302	Negative	8.01e-09
25																															TRINITY_DN14755_c0_g1_i2	325	NC_003627.1 Maize chlorotic mottle virus genomic RNA	4437	100	3053	3013	Negative	2.19e-14
25																															TRINITY_DN11047_c0_g1_i1	323	NC_003627.1 Maize chlorotic mottle virus genomic RNA	4437	97.17	311	207	Negative	5.8e-45
25																															TRINITY_DN3387_c0_g1_i4	323	NC_003627.1 Maize chlorotic mottle virus genomic RNA	4437	100	3355	3391	Positive	3.64e-12
25																															TRINITY_DN3464_c0_g2_i2	323	NC_003627.1 Maize chlorotic mottle virus genomic RNA	4437	97.087	1539	1641	Positive	7.5e-44
25																															TRINITY_DN14269_c0_g1_i1	323	NC_003627.1 Maize chlorotic mottle virus genomic RNA	4437	100	639	519	Negative	7.34e-59
25																															TRINITY_DN15374_c0_g1_i1	322	NC_003627.1 Maize chlorotic mottle virus genomic RNA	4437	91.228	4416	4361	Negative	2.17e-14
25																															TRINITY_DN3397_c1_g1_i3	321	NC_003627.1 Maize chlorotic mottle virus genomic RNA	4437	100	4089	4061	Negative	1.01e-07
25																															TRINITY_DN3695_c4_g1_i1	321	NC_003627.1 Maize chlorotic mottle virus genomic RNA	4437	96.552	917	802	Negative	2.06e-49
25																															TRINITY_DN2978_c1_g1_i1	318	NC_003627.1 Maize chlorotic mottle virus genomic RNA	4437	100	2532	2483	Negative	2.13e-19
25																															TRINITY_DN3630_c4_g1_i6	317	NC_003627.1 Maize chlorotic mottle virus genomic RNA	4437	96.341	4324	4243	Negative	3.47e-32
25																															TRINITY_DN114_c0_g1_i1	314	NC_003627.1 Maize chlorotic mottle virus genomic RNA	4437	95.652	884	928	Positive	2.73e-13
25																															TRINITY_DN3579_c5_g2_i12	313	NC_003627.1 Maize chlorotic mottle virus genomic RNA	4437	98.734	4101	4179	Positive	7.36e-34
25																															TRINITY_DN11336_c0_g1_i1	310	NC_003627.1 Maize chlorotic mottle virus genomic RNA	4437	100	2531	2503	Negative	9.76e-08
25																															TRINITY_DN14370_c0_g1_i1	308	NC_003627.1 Maize chlorotic mottle virus genomic RNA	4437	98.571	3249	3318	Positive	7.28e-29
25																															TRINITY_DN3877_c9_g2_i1	308	NC_003627.1 Maize chlorotic mottle virus genomic RNA	4437	96.226	1811	1760	Negative	3.44e-17
25																															TRINITY_DN9991_c0_g1_i1	308	NC_003627.1 Maize chlorotic mottle virus genomic RNA	4437	93.333	3031	3090	Positive	2.66e-18
25																															TRINITY_DN7433_c0_g1_i1	308	NC_003627.1 Maize chlorotic mottle virus genomic RNA	4437	97.872	1808	1762	Negative	4.44e-16
25																															TRINITY_DN5413_c0_g1_i1	306	NC_003627.1 Maize chlorotic mottle virus genomic RNA	4437	95.294	2850	2934	Positive	3.34e-32
25																															TRINITY_DN9846_c0_g1_i1	305	NC_003627.1 Maize chlorotic mottle virus genomic RNA	4437	96	571	497	Negative	2.59e-28
25																															TRINITY_DN14493_c0_g1_i1	305	NC_003627.1 Maize chlorotic mottle virus genomic RNA	4437	88.679	577	526	Negative	1.59e-10
25																															TRINITY_DN7234_c0_g1_i1	304	NC_003627.1 Maize chlorotic mottle virus genomic RNA	4437	96	1384	1260	Negative	8.96e-53
25																															TRINITY_DN15845_c0_g1_i2	304	NC_003627.1 Maize chlorotic mottle virus genomic RNA	4437	96.581	2677	2793	Positive	5.4e-50
25																															TRINITY_DN5491_c0_g1_i1	301	NC_003627.1 Maize chlorotic mottle virus genomic RNA	4437	100	4321	4407	Positive	5.41e-40
25																															TRINITY_DN3552_c8_g1_i5	299	NC_003627.1 Maize chlorotic mottle virus genomic RNA	4437	95.918	3048	3001	Negative	5.57e-15
25																															TRINITY_DN1338_c0_g1_i1	299	NC_003627.1 Maize chlorotic mottle virus genomic RNA	4437	100	1509	1544	Positive	1.21e-11
25																															TRINITY_DN15592_c0_g1_i1	298	NC_003627.1 Maize chlorotic mottle virus genomic RNA	4437	96.721	2262	2202	Negative	3.29e-22
25																															TRINITY_DN2340_c0_g1_i3	295	NC_003627.1 Maize chlorotic mottle virus genomic RNA	4437	91.15	2857	2748	Negative	1.15e-36
25																															TRINITY_DN721_c0_g1_i1	295	NC_003627.1 Maize chlorotic mottle virus genomic RNA	4437	97.959	4415	4319	Negative	3.17e-42
25																															TRINITY_DN3716_c1_g1_i1	294	NC_003627.1 Maize chlorotic mottle virus genomic RNA	4437	100	1554	1510	Negative	1.18e-16
25																															TRINITY_DN8065_c0_g1_i1	294	NC_003627.1 Maize chlorotic mottle virus genomic RNA	4437	95.349	2962	3047	Positive	3.2e-32
25																															TRINITY_DN12843_c0_g1_i1	292	NC_003627.1 Maize chlorotic mottle virus genomic RNA	4437	95.122	419	379	Negative	1.52e-10
25																															TRINITY_DN9787_c0_g1_i1	292	NC_003627.1 Maize chlorotic mottle virus genomic RNA	4437	89.091	4186	4237	Positive	4.23e-11
25																															TRINITY_DN3537_c2_g3_i7	290	NC_003627.1 Maize chlorotic mottle virus genomic RNA	4437	93.814	3435	3340	Negative	5.24e-35
25																															TRINITY_DN1797_c0_g1_i2	290	NC_003627.1 Maize chlorotic mottle virus genomic RNA	4437	100	4186	4254	Positive	5.27e-30
25																															TRINITY_DN6999_c0_g1_i1	289	NC_003627.1 Maize chlorotic mottle virus genomic RNA	4437	95.763	4109	3993	Negative	2.38e-48
25																															TRINITY_DN12182_c0_g1_i1	288	NC_003627.1 Maize chlorotic mottle virus genomic RNA	4437	100	4346	4412	Positive	6.77e-29
25																															TRINITY_DN2340_c0_g1_i1	286	NC_003627.1 Maize chlorotic mottle virus genomic RNA	4437	92.661	2856	2748	Negative	6.63e-39
25																															TRINITY_DN16747_c0_g1_i1	286	NC_003627.1 Maize chlorotic mottle virus genomic RNA	4437	97.619	4204	4121	Negative	5.16e-35
25																															TRINITY_DN6463_c0_g1_i1	285	NC_003627.1 Maize chlorotic mottle virus genomic RNA	4437	100	4198	4243	Positive	3.16e-17
25																															TRINITY_DN3027_c0_g1_i2	283	NC_003627.1 Maize chlorotic mottle virus genomic RNA	4437	96.491	4358	4414	Positive	1.87e-19
25																															TRINITY_DN6922_c0_g1_i1	283	NC_003627.1 Maize chlorotic mottle virus genomic RNA	4437	94.872	2683	2798	Positive	3.89e-46
25																															TRINITY_DN15014_c0_g1_i1	282	NC_003627.1 Maize chlorotic mottle virus genomic RNA	4437	97.872	519	565	Positive	1.45e-15
25																															TRINITY_DN5477_c0_g1_i1	281	NC_003627.1 Maize chlorotic mottle virus genomic RNA	4437	99	4413	4314	Negative	1.39e-45
25																															TRINITY_DN9017_c0_g1_i1	278	NC_003627.1 Maize chlorotic mottle virus genomic RNA	4437	100	4198	4249	Positive	1.42e-20
25																															TRINITY_DN3387_c0_g1_i1	276	NC_003627.1 Maize chlorotic mottle virus genomic RNA	4437	100	3355	3391	Positive	3.07e-12
25																															TRINITY_DN3792_c8_g4_i1	276	NC_003627.1 Maize chlorotic mottle virus genomic RNA	4437	95.833	227	180	Negative	5.11e-15
25																															TRINITY_DN3700_c4_g2_i2	276	NC_003627.1 Maize chlorotic mottle virus genomic RNA	4437	97.727	3499	3456	Negative	1.84e-14
25																															TRINITY_DN14204_c0_g1_i1	276	NC_003627.1 Maize chlorotic mottle virus genomic RNA	4437	97.959	980	1027	Positive	1.1e-16
25																															TRINITY_DN4378_c0_g1_i1	275	NC_003627.1 Maize chlorotic mottle virus genomic RNA	4437	97.015	4144	4210	Positive	1.39e-25
25																															TRINITY_DN15453_c0_g1_i1	274	NC_003627.1 Maize chlorotic mottle virus genomic RNA	4437	95.122	1023	984	Negative	1.42e-10
25																															TRINITY_DN16705_c0_g1_i1	274	NC_003627.1 Maize chlorotic mottle virus genomic RNA	4437	95.181	1814	1732	Negative	3.83e-31
25																															TRINITY_DN3552_c8_g1_i4	272	NC_003627.1 Maize chlorotic mottle virus genomic RNA	4437	95.918	3048	3001	Negative	5.03e-15
25																															TRINITY_DN3189_c2_g1_i1	271	NC_003627.1 Maize chlorotic mottle virus genomic RNA	4437	97.17	3627	3732	Positive	1.33e-45
25																															TRINITY_DN12726_c0_g1_i1	270	NC_003627.1 Maize chlorotic mottle virus genomic RNA	4437	97.674	4012	4097	Positive	3.75e-36
25																															TRINITY_DN2308_c0_g1_i1	269	NC_003627.1 Maize chlorotic mottle virus genomic RNA	4437	96.825	3667	3729	Positive	2.28e-23
25																															TRINITY_DN12192_c0_g1_i1	267	NC_003627.1 Maize chlorotic mottle virus genomic RNA	4437	96.774	1567	1628	Positive	8.13e-23
25																															TRINITY_DN11334_c0_g1_i1	266	NC_003627.1 Maize chlorotic mottle virus genomic RNA	4437	97.561	376	416	Positive	8.21e-13
25																															TRINITY_DN5563_c0_g1_i1	264	NC_003627.1 Maize chlorotic mottle virus genomic RNA	4437	96.226	90	142	Positive	8.08e-18
25																															TRINITY_DN13577_c0_g1_i1	263	NC_003627.1 Maize chlorotic mottle virus genomic RNA	4437	98.276	3137	3080	Negative	2.87e-22
25																															TRINITY_DN10409_c0_g1_i1	262	NC_003627.1 Maize chlorotic mottle virus genomic RNA	4437	100	3425	3356	Negative	1.31e-30
25																															TRINITY_DN3792_c6_g1_i3	261	NC_003627.1 Maize chlorotic mottle virus genomic RNA	4437	100	901	1024	Positive	1.25e-60
25																															TRINITY_DN3028_c0_g1_i1	260	NC_003627.1 Maize chlorotic mottle virus genomic RNA	4437	91.837	2475	2521	Positive	1.04e-11
25																															TRINITY_DN3006_c0_g3_i1	260	NC_003627.1 Maize chlorotic mottle virus genomic RNA	4437	95.775	932	862	Negative	3.65e-26
25																															TRINITY_DN3844_c4_g2_i1	260	NC_003627.1 Maize chlorotic mottle virus genomic RNA	4437	98.387	1483	1544	Positive	1.7e-24
25																															TRINITY_DN3572_c4_g2_i14	258	NC_003627.1 Maize chlorotic mottle virus genomic RNA	4437	94.643	864	919	Positive	2.84e-17
25																															TRINITY_DN7100_c0_g1_i1	257	NC_003627.1 Maize chlorotic mottle virus genomic RNA	4437	97.561	4188	4228	Positive	7.91e-13
25																															TRINITY_DN3695_c9_g2_i1	257	NC_003627.1 Maize chlorotic mottle virus genomic RNA	4437	100	983	1029	Positive	7.85e-18
25																															TRINITY_DN7805_c0_g1_i1	256	NC_003627.1 Maize chlorotic mottle virus genomic RNA	4437	97.436	3177	3253	Positive	3.56e-31
25																															TRINITY_DN1114_c0_g1_i2	255	NC_003627.1 Maize chlorotic mottle virus genomic RNA	4437	94.186	3210	3125	Negative	1.28e-30
25																															TRINITY_DN2247_c0_g1_i1	254	NC_003627.1 Maize chlorotic mottle virus genomic RNA	4437	92.424	142	77	Negative	4.63e-20
25																															TRINITY_DN9172_c0_g1_i1	254	NC_003627.1 Maize chlorotic mottle virus genomic RNA	4437	100	917	879	Negative	2.17e-13
25																															TRINITY_DN3737_c1_g2_i2	253	NC_003627.1 Maize chlorotic mottle virus genomic RNA	4437	98.148	1324	1377	Positive	4.61e-20
25																															TRINITY_DN8432_c0_g1_i1	251	NC_003627.1 Maize chlorotic mottle virus genomic RNA	4437	95.238	535	575	Positive	3.58e-11
25																															TRINITY_DN2553_c0_g1_i1	250	NC_003627.1 Maize chlorotic mottle virus genomic RNA	4437	98.261	304	190	Negative	2.61e-52
25																															TRINITY_DN3469_c4_g1_i8	250	NC_003627.1 Maize chlorotic mottle virus genomic RNA	4437	98.611	573	644	Positive	4.49e-30
25																															TRINITY_DN5936_c0_g1_i1	247	NC_003627.1 Maize chlorotic mottle virus genomic RNA	4437	92.941	4117	4034	Negative	2.06e-28
25																															TRINITY_DN3914_c15_g1_i6	247	NC_003627.1 Maize chlorotic mottle virus genomic RNA	4437	98.077	1811	1760	Negative	5.81e-19
25																															TRINITY_DN9653_c0_g1_i1	246	NC_003627.1 Maize chlorotic mottle virus genomic RNA	4437	96.226	181	233	Positive	7.48e-18
25																															TRINITY_DN3417_c5_g1_i1	245	NC_003627.1 Maize chlorotic mottle virus genomic RNA	4437	92.308	3150	3213	Positive	5.76e-19
25																															TRINITY_DN10602_c0_g1_i1	244	NC_003627.1 Maize chlorotic mottle virus genomic RNA	4437	100	3389	3428	Positive	5.77e-14
25																															TRINITY_DN2022_c0_g2_i1	244	NC_003627.1 Maize chlorotic mottle virus genomic RNA	4437	96.825	1398	1460	Positive	2.05e-23
25																															TRINITY_DN419_c0_g1_i2	243	NC_003627.1 Maize chlorotic mottle virus genomic RNA	4437	96.241	16	148	Positive	2.51e-57
25																															TRINITY_DN6382_c0_g1_i1	243	NC_003627.1 Maize chlorotic mottle virus genomic RNA	4437	100	644	581	Negative	2.62e-27
25																															TRINITY_DN11645_c0_g1_i1	243	NC_003627.1 Maize chlorotic mottle virus genomic RNA	4437	97.917	1907	1954	Positive	9.55e-17
25																															TRINITY_DN3314_c0_g1_i1	242	NC_003627.1 Maize chlorotic mottle virus genomic RNA	4437	96.774	4308	4400	Positive	1.99e-38
25																															TRINITY_DN13343_c0_g1_i1	241	NC_003627.1 Maize chlorotic mottle virus genomic RNA	4437	94.872	4106	4068	Negative	4.43e-10
25																															TRINITY_DN8780_c0_g1_i1	241	NC_003627.1 Maize chlorotic mottle virus genomic RNA	4437	96.721	294	173	Negative	2.5e-52
25																															TRINITY_DN10825_c0_g1_i1	241	NC_003627.1 Maize chlorotic mottle virus genomic RNA	4437	100	136	164	Positive	7.42e-08
25																															TRINITY_DN7782_c0_g1_i1	241	NC_003627.1 Maize chlorotic mottle virus genomic RNA	4437	100	1027	966	Negative	3.36e-26
25																															TRINITY_DN1668_c0_g1_i1	240	NC_003627.1 Maize chlorotic mottle virus genomic RNA	4437	94.792	3210	3115	Negative	9.16e-37
25																															TRINITY_DN11589_c0_g1_i1	240	NC_003627.1 Maize chlorotic mottle virus genomic RNA	4437	93.478	878	922	Positive	9.49e-12
25																															TRINITY_DN3828_c10_g5_i1	239	NC_003627.1 Maize chlorotic mottle virus genomic RNA	4437	98.75	3412	3333	Negative	1.53e-34
25																															TRINITY_DN3536_c6_g1_i7	239	NC_003627.1 Maize chlorotic mottle virus genomic RNA	4437	100	3459	3495	Positive	2.63e-12
25																															TRINITY_DN1339_c0_g1_i1	239	NC_003627.1 Maize chlorotic mottle virus genomic RNA	4437	98.246	2435	2491	Positive	9.31e-22
25																															TRINITY_DN3610_c3_g4_i1	239	NC_003627.1 Maize chlorotic mottle virus genomic RNA	4437	95.876	4038	4134	Positive	5.45e-39
25																															TRINITY_DN3712_c10_g1_i1	238	NC_003627.1 Maize chlorotic mottle virus genomic RNA	4437	97.26	2145	2217	Positive	5.5e-29
25																															TRINITY_DN3502_c6_g2_i1	238	NC_003627.1 Maize chlorotic mottle virus genomic RNA	4437	100	4343	4409	Positive	5.5e-29
25																															TRINITY_DN7849_c0_g1_i1	238	NC_003627.1 Maize chlorotic mottle virus genomic RNA	4437	100	1781	1809	Positive	7.32e-08
25																															TRINITY_DN5532_c0_g1_i1	237	NC_003627.1 Maize chlorotic mottle virus genomic RNA	4437	89.831	511	453	Negative	1.55e-14
25																															TRINITY_DN3312_c2_g1_i1	237	NC_003627.1 Maize chlorotic mottle virus genomic RNA	4437	92.771	2247	2328	Positive	2.55e-27
25																															TRINITY_DN3312_c2_g1_i1	237	NC_003627.1 Maize chlorotic mottle virus genomic RNA	4437	94.737	648	612	Negative	5.63e-09
25																															TRINITY_DN6923_c0_g1_i1	237	NC_003627.1 Maize chlorotic mottle virus genomic RNA	4437	96.296	2405	2458	Positive	7.18e-18
25																															TRINITY_DN1268_c0_g1_i1	237	NC_003627.1 Maize chlorotic mottle virus genomic RNA	4437	94.783	2567	2681	Positive	1.15e-45
25																															TRINITY_DN717_c0_g1_i2	237	NC_003627.1 Maize chlorotic mottle virus genomic RNA	4437	97.561	2086	2046	Negative	7.23e-13
25																															TRINITY_DN9203_c0_g1_i1	236	NC_003627.1 Maize chlorotic mottle virus genomic RNA	4437	97.5	415	376	Negative	2.59e-12
25																															TRINITY_DN3861_c7_g7_i1	235	NC_003627.1 Maize chlorotic mottle virus genomic RNA	4437	96.386	4113	4195	Positive	6.97e-33
25																															TRINITY_DN15316_c1_g1_i1	233	NC_003627.1 Maize chlorotic mottle virus genomic RNA	4437	100	3456	3494	Positive	1.97e-13
25																															TRINITY_DN3549_c2_g1_i1	232	NC_003627.1 Maize chlorotic mottle virus genomic RNA	4437	96.809	309	402	Positive	5.27e-39
25																															TRINITY_DN4045_c0_g1_i1	232	NC_003627.1 Maize chlorotic mottle virus genomic RNA	4437	100	2440	2405	Negative	9.14e-12
25																															TRINITY_DN7279_c0_g1_i1	231	NC_003627.1 Maize chlorotic mottle virus genomic RNA	4437	97.143	647	614	Negative	5.47e-09
25																															TRINITY_DN9740_c0_g1_i1	230	NC_003627.1 Maize chlorotic mottle virus genomic RNA	4437	97.674	1357	1315	Negative	5.41e-14
25																															TRINITY_DN433_c0_g1_i1	229	NC_003627.1 Maize chlorotic mottle virus genomic RNA	4437	94.444	4164	4235	Positive	4.1e-25
25																															TRINITY_DN9569_c0_g1_i1	228	NC_003627.1 Maize chlorotic mottle virus genomic RNA	4437	96.154	2369	2420	Positive	2.47e-17
25																															TRINITY_DN7893_c0_g1_i1	228	NC_003627.1 Maize chlorotic mottle virus genomic RNA	4437	100	1010	978	Negative	4.17e-10
25																															TRINITY_DN9265_c0_g1_i1	226	NC_003627.1 Maize chlorotic mottle virus genomic RNA	4437	100	1762	1806	Positive	8.81e-17
25																															TRINITY_DN6843_c0_g1_i1	226	NC_003627.1 Maize chlorotic mottle virus genomic RNA	4437	97.5	376	415	Positive	2.47e-12
25																															TRINITY_DN12414_c0_g1_i1	225	NC_003627.1 Maize chlorotic mottle virus genomic RNA	4437	97.674	2009	2051	Positive	5.28e-14
25																															TRINITY_DN1058_c0_g1_i1	225	NC_003627.1 Maize chlorotic mottle virus genomic RNA	4437	97.959	1808	1760	Negative	2.44e-17
25																															TRINITY_DN687_c0_g1_i1	225	NC_003627.1 Maize chlorotic mottle virus genomic RNA	4437	96.429	1558	1641	Positive	1.85e-33
25																															TRINITY_DN16374_c0_g1_i1	224	NC_003627.1 Maize chlorotic mottle virus genomic RNA	4437	100	3232	3265	Positive	1.14e-10
25																															TRINITY_DN4566_c0_g1_i1	224	NC_003627.1 Maize chlorotic mottle virus genomic RNA	4437	95.238	2620	2579	Negative	8.79e-12
25																															TRINITY_DN13546_c0_g1_i1	223	NC_003627.1 Maize chlorotic mottle virus genomic RNA	4437	89.583	925	879	Negative	1.46e-09
25																															TRINITY_DN2098_c1_g1_i1	223	NC_003627.1 Maize chlorotic mottle virus genomic RNA	4437	96.341	1813	1732	Negative	2.36e-32
25																															TRINITY_DN2340_c0_g1_i2	222	NC_003627.1 Maize chlorotic mottle virus genomic RNA	4437	95.604	4416	4327	Negative	3.91e-35
25																															TRINITY_DN3463_c0_g3_i1	222	NC_003627.1 Maize chlorotic mottle virus genomic RNA	4437	97.561	870	910	Positive	6.73e-13
25																															TRINITY_DN15504_c0_g1_i1	222	NC_003627.1 Maize chlorotic mottle virus genomic RNA	4437	95.349	921	879	Negative	8.7e-12
25																															TRINITY_DN4633_c0_g1_i1	220	NC_003627.1 Maize chlorotic mottle virus genomic RNA	4437	91.489	1834	1880	Positive	3.1e-11
25																															TRINITY_DN3660_c6_g4_i1	220	NC_003627.1 Maize chlorotic mottle virus genomic RNA	4437	100	1556	1512	Negative	8.56e-17
25																															TRINITY_DN13580_c0_g1_i1	217	NC_003627.1 Maize chlorotic mottle virus genomic RNA	4437	97.674	573	532	Negative	1.82e-13
25																															TRINITY_DN3655_c4_g4_i1	217	NC_003627.1 Maize chlorotic mottle virus genomic RNA	4437	94.444	3647	3736	Positive	1.77e-33
25																															TRINITY_DN9790_c0_g1_i1	217	NC_003627.1 Maize chlorotic mottle virus genomic RNA	4437	97.059	1543	1510	Negative	1.84e-08
25																															TRINITY_DN6463_c0_g1_i2	215	NC_003627.1 Maize chlorotic mottle virus genomic RNA	4437	100	4198	4243	Positive	2.32e-17
25																															TRINITY_DN81_c0_g1_i1	214	NC_003627.1 Maize chlorotic mottle virus genomic RNA	4437	100	549	519	Negative	5.03e-09
25																															TRINITY_DN3312_c2_g1_i2	213	NC_003627.1 Maize chlorotic mottle virus genomic RNA	4437	92.771	2247	2328	Positive	2.26e-27
25																															TRINITY_DN6635_c0_g1_i1	212	NC_003627.1 Maize chlorotic mottle virus genomic RNA	4437	95.588	4345	4411	Positive	1.75e-23
25																															TRINITY_DN9103_c0_g1_i1	212	NC_003627.1 Maize chlorotic mottle virus genomic RNA	4437	95.833	1932	1861	Negative	8.09e-27
25																															TRINITY_DN3273_c0_g1_i2	212	NC_003627.1 Maize chlorotic mottle virus genomic RNA	4437	97.115	4235	4338	Positive	1.32e-44
25																															TRINITY_DN3877_c9_g2_i3	208	NC_003627.1 Maize chlorotic mottle virus genomic RNA	4437	96.226	1811	1760	Negative	2.23e-17
25																															TRINITY_DN3711_c51_g2_i1	208	NC_003627.1 Maize chlorotic mottle virus genomic RNA	4437	97.333	4155	4081	Negative	3.66e-30
25																															TRINITY_DN5175_c0_g1_i1	208	NC_003627.1 Maize chlorotic mottle virus genomic RNA	4437	100	645	618	Negative	2.27e-07
25																															TRINITY_DN3840_c2_g1_i2	207	NC_003627.1 Maize chlorotic mottle virus genomic RNA	4437	94.017	2687	2803	Positive	1.28e-44
25																															TRINITY_DN1000_c0_g1_i2	206	NC_003627.1 Maize chlorotic mottle virus genomic RNA	4437	96.04	1961	1861	Negative	2.76e-41
25																															TRINITY_DN3711_c51_g1_i15	204	NC_003627.1 Maize chlorotic mottle virus genomic RNA	4437	95.385	321	193	Negative	1.61e-53
25																															TRINITY_DN419_c0_g1_i1	203	NC_003627.1 Maize chlorotic mottle virus genomic RNA	4437	96.97	16	114	Positive	7.55e-42
25																															TRINITY_DN3681_c5_g1_i1	203	NC_003627.1 Maize chlorotic mottle virus genomic RNA	4437	97.143	2693	2797	Positive	3.49e-45
25																															TRINITY_DN14956_c0_g2_i1	203	NC_003627.1 Maize chlorotic mottle virus genomic RNA	4437	95.89	842	914	Positive	2.14e-27
25																															TRINITY_DN2022_c0_g1_i1	203	NC_003627.1 Maize chlorotic mottle virus genomic RNA	4437	96.61	1398	1456	Positive	2.79e-21
25																															TRINITY_DN3711_c51_g1_i9	202	NC_003627.1 Maize chlorotic mottle virus genomic RNA	4437	96.739	3237	3146	Negative	5.84e-38
25																															TRINITY_DN3877_c7_g1_i1	201	NC_003627.1 Maize chlorotic mottle virus genomic RNA	4437	94.444	2643	2572	Negative	3.55e-25
25																															TRINITY_DN3807_c5_g2_i8	201	NC_003627.1 Maize chlorotic mottle virus genomic RNA	4437	96.078	334	284	Negative	7.73e-17
Sample	Host	Total	Total	Maize yellow mosaic virus									Sugarcane mosaic virus									Maize streak virus									Maize yellow dwarf virus-RMV									NC_018833.1_Iranian johnsongrass mosaic virus	NC_018833.1 Iranian johnsongrass mosaic virus								Maize yellow dwarf virus-RMV
	Maize Leaf	Sequences	Contigs	Contig	Contig	Reference	Reference	%	Coordinates		Polarity	E	Contig	Conting	Reference	Reference	%	Coordinates		Polarity	E	Conting	Conting	Reference	Reference	%	Coordinates		Polarity	E	Conting	Conting	Reference	Reference	%	Coordinates		Polarity	E	Conting	Conting	Reference	Reference	%	Coordinates		Polarity	E	Contig
26		796315	29574		Length		Length	identity	Start	End		value		Length		Length	identity	Start	End		value		Length		Length	identity	Start	End		value		Length		Length	identity	Start	End		value		Length		Length	identity	Start	End		value
26				TRINITY_DN10717_c0_g1_i1	321	MF974579.1 Maize yellow mosaic virus	5630	98.75	2240	2559	Positive	8.14e-163	TRINITY_DN4332_c0_g1_i1	302	NC_003398.1 Sugarcane mosaic virus	9596	93.377	8974	9275	Positive	3.72e-126	TRINITY_DN3222_c6_g3_i16	1603	NC_001346.2 Maize streak virus - A[Ama]	2689	97.701	1173	1087	Negative	6.63e-36	TRINITY_DN3189_c0_g1_i1	3088	MF974579.1 Maize yellow mosaic virus	5630	96.796	1446	4410	Positive	0	TRINITY_DN11185_c0_g1_i1	243	NC_018833.1 Iranian johnsongrass mosaic virus	9544	78.022	8759	8580	Negative	4.38e-25	TRINITY_DN10717_c0_g1_i1
26				TRINITY_DN10847_c0_g1_i1	234	MF974579.1 Maize yellow mosaic virus	5630	99.145	1903	2136	Positive	1.71e-118	TRINITY_DN13924_c0_g1_i1	277	NC_003398.1 Sugarcane mosaic virus	9596	90.614	2851	2575	Negative	2.72e-102	TRINITY_DN3178_c31_g2_i4	1190	NC_001346.2 Maize streak virus - A[Ama]	2689	98.403	2103	914	Negative	0	TRINITY_DN3189_c0_g2_i1	1458	MF974579.1 Maize yellow mosaic virus	5630	96.502	1470	13	Negative	0										TRINITY_DN3370_c6_g2_i11
26				TRINITY_DN11085_c0_g1_i1	449	MF974579.1 Maize yellow mosaic virus	5630	97.773	1292	1740	Positive	0	TRINITY_DN4691_c0_g1_i1	267	NC_003398.1 Sugarcane mosaic virus	9596	91.321	1167	1431	Positive	1.21e-100	TRINITY_DN3178_c31_g1_i7	1190	NC_001346.2 Maize streak virus - A[Ama]	2689	98.765	648	1	Negative	0	TRINITY_DN3189_c0_g1_i2	469	MF974579.1 Maize yellow mosaic virus	5630	97.608	1446	1863	Positive	0
26				TRINITY_DN11753_c0_g1_i1	398	MF974579.1 Maize yellow mosaic virus	5630	97.99	2792	3189	Positive	0										TRINITY_DN3178_c31_g2_i3	1153	NC_001346.2 Maize streak virus - A[Ama]	2689	98.767	1967	914	Negative	0	TRINITY_DN3275_c4_g2_i1	358	MF974579.1 Maize yellow mosaic virus	5630	93.333	879	923	Positive	1.89e-10
26				TRINITY_DN3370_c6_g2_i11	399	MF974579.1 Maize yellow mosaic virus	5630	97	2566	2468	Negative	1.57e-41										TRINITY_DN3178_c31_g2_i2	1149	NC_001346.2 Maize streak virus - A[Ama]	2689	99.034	1948	914	Negative	0	TRINITY_DN3189_c0_g2_i2	208	MF974579.1 Maize yellow mosaic virus	5630	100	630	521	Negative	5.91e-53
26				TRINITY_DN5573_c0_g1_i1	280	MF974579.1 Maize yellow mosaic virus	5630	97.482	3574	3297	Negative	1.57e-134										TRINITY_DN3334_c8_g2_i4	1148	NC_001346.2 Maize streak virus - A[Ama]	2689	95.181	2512	2430	Negative	1.71e-30
26				TRINITY_DN6156_c0_g1_i1	253	MF974579.1 Maize yellow mosaic virus	5630	98.413	2532	2783	Positive	3.97e-125										TRINITY_DN3178_c31_g1_i1	1141	NC_001346.2 Maize streak virus - A[Ama]	2689	99.245	530	1	Negative	0
26				TRINITY_DN6905_c0_g1_i1	262	MF974579.1 Maize yellow mosaic virus	5630	98.855	411	672	Positive	2.45e-132										TRINITY_DN3178_c31_g1_i4	1036	NC_001346.2 Maize streak virus - A[Ama]	2689	96.14	2689	2146	Negative	0
26				TRINITY_DN7379_c0_g1_i1	394	MF974579.1 Maize yellow mosaic virus	5630	94.416	5210	4817	Negative	7.71e-174										TRINITY_DN3321_c0_g1_i2	982	NC_001346.2 Maize streak virus - A[Ama]	2689	100	958	896	Negative	4.08e-26
26				TRINITY_DN8990_c0_g1_i1	416	MF974579.1 Maize yellow mosaic virus	5630	95.169	4308	4721	Positive	0										TRINITY_DN3178_c31_g2_i6	979	NC_001346.2 Maize streak virus - A[Ama]	2689	97.914	2092	1134	Negative	0
26																						TRINITY_DN3178_c31_g2_i1	967	NC_001346.2 Maize streak virus - A[Ama]	2689	99.161	1747	914	Negative	0
26																						TRINITY_DN3178_c31_g2_i5	950	NC_001346.2 Maize streak virus - A[Ama]	2689	99.053	1758	914	Negative	0
26																						TRINITY_DN3416_c4_g1_i2	876	NC_001346.2 Maize streak virus - A[Ama]	2689	95.798	584	466	Negative	5.87e-49
26																						TRINITY_DN3186_c5_g1_i27	819	NC_001346.2 Maize streak virus - A[Ama]	2689	97.753	2437	2525	Positive	2.58e-37
26																						TRINITY_DN3153_c5_g14_i1	772	NC_001346.2 Maize streak virus - A[Ama]	2689	100	283	243	Negative	5.41e-14
26																						TRINITY_DN3170_c11_g1_i7	756	NC_001346.2 Maize streak virus - A[Ama]	2689	96.786	1569	1292	Negative	9.68e-131
26																						TRINITY_DN3411_c5_g1_i3	754	NC_001346.2 Maize streak virus - A[Ama]	2689	100	1296	1338	Positive	4.09e-15
26																						TRINITY_DN3384_c6_g2_i14	747	NC_001346.2 Maize streak virus - A[Ama]	2689	98.667	1099	1025	Negative	1.1e-30
26																						TRINITY_DN3235_c5_g3_i15	688	NC_001346.2 Maize streak virus - A[Ama]	2689	88.889	292	213	Negative	3.69e-20
26																						TRINITY_DN3403_c2_g1_i10	673	NC_001346.2 Maize streak virus - A[Ama]	2689	98.23	1150	1038	Negative	3.46e-50
26																						TRINITY_DN3324_c5_g2_i4	655	NC_001346.2 Maize streak virus - A[Ama]	2689	98.305	1327	1269	Negative	2.1e-22
26																						TRINITY_DN3422_c10_g1_i40	650	NC_001346.2 Maize streak virus - A[Ama]	2689	97.826	479	570	Positive	4.38e-39
26																						TRINITY_DN3097_c1_g2_i1	634	NC_001346.2 Maize streak virus - A[Ama]	2689	100	876	825	Negative	3.39e-20
26																						TRINITY_DN929_c0_g1_i2	632	NC_001346.2 Maize streak virus - A[Ama]	2689	96	1787	1861	Positive	5.58e-28
26																						TRINITY_DN7884_c0_g1_i1	629	NC_001346.2 Maize streak virus - A[Ama]	2689	94.845	2525	2429	Negative	7.08e-37
26																						TRINITY_DN3287_c6_g2_i8	628	NC_001346.2 Maize streak virus - A[Ama]	2689	100	170	137	Negative	3.4e-10
26																						TRINITY_DN3242_c7_g1_i4	585	NC_001346.2 Maize streak virus - A[Ama]	2689	100	895	831	Negative	1.85e-27
26																						TRINITY_DN3315_c5_g1_i18	576	NC_001346.2 Maize streak virus - A[Ama]	2689	98.889	1840	1751	Negative	1.07e-39
26																						TRINITY_DN3221_c6_g1_i1	574	NC_001346.2 Maize streak virus - A[Ama]	2689	97.727	76	119	Positive	3.98e-14
26																						TRINITY_DN3401_c7_g5_i3	563	NC_001346.2 Maize streak virus - A[Ama]	2689	100	1223	1131	Negative	4.84e-43
26																						TRINITY_DN3382_c2_g1_i1	555	NC_001346.2 Maize streak virus - A[Ama]	2689	95.041	121	2	Negative	4.73e-48
26																						TRINITY_DN12985_c0_g1_i1	549	NC_001346.2 Maize streak virus - A[Ama]	2689	97.701	1216	1302	Positive	2.21e-36
26																						TRINITY_DN3304_c11_g2_i1	537	NC_001346.2 Maize streak virus - A[Ama]	2689	100	1245	1303	Positive	3.66e-24
26																						TRINITY_DN90_c0_g2_i1	536	NC_001346.2 Maize streak virus - A[Ama]	2689	94.318	2396	2483	Positive	2.17e-31
26																						TRINITY_DN3363_c3_g2_i11	532	NC_001346.2 Maize streak virus - A[Ama]	2689	96.471	2430	2514	Positive	4.63e-33
26																						TRINITY_DN3285_c7_g7_i2	531	NC_001346.2 Maize streak virus - A[Ama]	2689	96.721	402	462	Positive	6.06e-22
26																						TRINITY_DN3276_c7_g2_i10	527	NC_001346.2 Maize streak virus - A[Ama]	2689	98.551	1843	1775	Negative	4.61e-28
26																						TRINITY_DN3299_c2_g1_i1	526	NC_001346.2 Maize streak virus - A[Ama]	2689	97.03	1758	1658	Negative	1.62e-42
26																						TRINITY_DN3166_c11_g2_i1	507	NC_001346.2 Maize streak virus - A[Ama]	2689	97.436	1664	1626	Negative	2.11e-11
26																						TRINITY_DN3178_c31_g1_i6	507	NC_001346.2 Maize streak virus - A[Ama]	2689	95.588	306	103	Negative	3.15e-89
26																						TRINITY_DN3289_c6_g4_i1	500	NC_001346.2 Maize streak virus - A[Ama]	2689	98.592	1279	1349	Positive	3.38e-29
26																						TRINITY_DN3292_c9_g1_i9	497	NC_001346.2 Maize streak virus - A[Ama]	2689	98.077	1296	1347	Positive	1.22e-18
26																						TRINITY_DN3317_c6_g1_i2	484	NC_001346.2 Maize streak virus - A[Ama]	2689	99.115	1766	1878	Positive	1.47e-52
26																						TRINITY_DN3136_c9_g2_i12	483	NC_001346.2 Maize streak virus - A[Ama]	2689	100	1309	1280	Negative	4.33e-08
26																						TRINITY_DN3392_c11_g1_i7	479	NC_001346.2 Maize streak virus - A[Ama]	2689	100	1297	1329	Positive	9.23e-10
26																						TRINITY_DN2286_c0_g1_i1	478	NC_001346.2 Maize streak virus - A[Ama]	2689	100	1841	1814	Negative	5.54e-07
26																						TRINITY_DN170_c0_g1_i1	472	NC_001346.2 Maize streak virus - A[Ama]	2689	98.81	1528	1611	Positive	1.89e-36
26																						TRINITY_DN12948_c0_g1_i1	465	NC_001346.2 Maize streak virus - A[Ama]	2689	98.571	473	542	Positive	1.13e-28
26																						TRINITY_DN3408_c5_g2_i1	458	NC_001346.2 Maize streak virus - A[Ama]	2689	100	1282	1318	Positive	5.26e-12
26																						TRINITY_DN3175_c12_g1_i9	457	NC_001346.2 Maize streak virus - A[Ama]	2689	98.571	1551	1482	Negative	1.1e-28
26																						TRINITY_DN3170_c11_g1_i2	455	NC_001346.2 Maize streak virus - A[Ama]	2689	98.824	1546	1292	Negative	3.43e-128
26																						TRINITY_DN2987_c0_g1_i6	452	NC_001346.2 Maize streak virus - A[Ama]	2689	92.188	2606	2669	Positive	3.98e-18
26																						TRINITY_DN2929_c0_g1_i2	448	NC_001346.2 Maize streak virus - A[Ama]	2689	97.872	2522	2429	Negative	2.29e-40
26																						TRINITY_DN8005_c0_g1_i1	446	NC_001346.2 Maize streak virus - A[Ama]	2689	100	279	213	Negative	1.08e-28
26																						TRINITY_DN3252_c10_g1_i3	444	NC_001346.2 Maize streak virus - A[Ama]	2689	96.694	2507	2387	Negative	4.81e-52
26																						TRINITY_DN3432_c12_g2_i14	441	NC_001346.2 Maize streak virus - A[Ama]	2689	96.078	1553	1452	Negative	6.27e-41
26																						TRINITY_DN3144_c1_g1_i2	436	NC_001346.2 Maize streak virus - A[Ama]	2689	92.754	2676	2608	Negative	6.37e-21
26																						TRINITY_DN3124_c5_g9_i1	435	NC_001346.2 Maize streak virus - A[Ama]	2689	98.333	1355	1296	Negative	3.8e-23
26																						TRINITY_DN3408_c5_g1_i10	431	NC_001346.2 Maize streak virus - A[Ama]	2689	100	19	51	Positive	8.28e-10
26																						TRINITY_DN2637_c0_g1_i4	431	NC_001346.2 Maize streak virus - A[Ama]	2689	92.857	264	209	Negative	6.36e-16
26																						TRINITY_DN1548_c0_g1_i2	430	NC_001346.2 Maize streak virus - A[Ama]	2689	100	192	300	Positive	4.66e-52
26																						TRINITY_DN3189_c0_g4_i1	429	NC_001346.2 Maize streak virus - A[Ama]	2689	94.366	1580	1650	Positive	2.9e-24
26																						TRINITY_DN2767_c0_g1_i1	422	NC_001346.2 Maize streak virus - A[Ama]	2689	98	1366	1465	Positive	9.97e-44
26																						TRINITY_DN3097_c3_g1_i5	420	NC_001346.2 Maize streak virus - A[Ama]	2689	98.361	185	245	Positive	3.67e-23
26																						TRINITY_DN2967_c0_g1_i1	419	NC_001346.2 Maize streak virus - A[Ama]	2689	94.845	745	841	Positive	1.67e-36
26																						TRINITY_DN3195_c6_g3_i3	417	NC_001346.2 Maize streak virus - A[Ama]	2689	96.703	2430	2520	Positive	4.61e-37
26																						TRINITY_DN3325_c2_g1_i1	416	NC_001346.2 Maize streak virus - A[Ama]	2689	98.571	1480	1411	Negative	1e-28
26																						TRINITY_DN3260_c5_g1_i1	416	NC_001346.2 Maize streak virus - A[Ama]	2689	100	837	809	Negative	1.33e-07
26																						TRINITY_DN3175_c12_g1_i6	415	NC_001346.2 Maize streak virus - A[Ama]	2689	98.611	1599	1528	Negative	7.73e-30
26																						TRINITY_DN3317_c6_g1_i6	412	NC_001346.2 Maize streak virus - A[Ama]	2689	97.436	1766	1843	Positive	1.65e-31
26																						TRINITY_DN3201_c7_g2_i1	409	NC_001346.2 Maize streak virus - A[Ama]	2689	97.917	718	813	Positive	1.61e-41
26																						TRINITY_DN3258_c2_g1_i2	406	NC_001346.2 Maize streak virus - A[Ama]	2689	97.222	2419	2526	Positive	1.59e-46
26																						TRINITY_DN3331_c3_g5_i6	405	NC_001346.2 Maize streak virus - A[Ama]	2689	95	1270	1347	Positive	9.75e-29
26																						TRINITY_DN3317_c6_g1_i1	404	NC_001346.2 Maize streak virus - A[Ama]	2689	100	1766	1837	Positive	1.62e-31
26																						TRINITY_DN3039_c0_g1_i1	402	NC_001346.2 Maize streak virus - A[Ama]	2689	100	1162	1192	Positive	9.95e-09
26																						TRINITY_DN3215_c5_g6_i2	402	NC_001346.2 Maize streak virus - A[Ama]	2689	97.656	2321	2448	Positive	1.2e-57
26																						TRINITY_DN3317_c6_g1_i3	392	NC_001346.2 Maize streak virus - A[Ama]	2689	99.099	1768	1878	Positive	1.52e-51
26																						TRINITY_DN2796_c1_g1_i1	391	NC_001346.2 Maize streak virus - A[Ama]	2689	100	1282	1336	Positive	4.4e-22
26																						TRINITY_DN3355_c6_g7_i1	386	NC_001346.2 Maize streak virus - A[Ama]	2689	98.718	2448	2525	Positive	3.31e-33
26																						TRINITY_DN3260_c5_g1_i3	385	NC_001346.2 Maize streak virus - A[Ama]	2689	98.276	866	809	Negative	4.33e-22
26																						TRINITY_DN1644_c0_g1_i1	376	NC_001346.2 Maize streak virus - A[Ama]	2689	97.917	2430	2525	Positive	1.48e-41
26																						TRINITY_DN2600_c0_g1_i1	374	NC_001346.2 Maize streak virus - A[Ama]	2689	98.837	2433	2518	Positive	1.14e-37
26																						TRINITY_DN3170_c11_g1_i4	371	NC_001346.2 Maize streak virus - A[Ama]	2689	98.294	1584	1292	Negative	4.51e-146
26																						TRINITY_DN3382_c2_g1_i2	370	NC_001346.2 Maize streak virus - A[Ama]	2689	95.868	121	1	Negative	1.85e-50
26																						TRINITY_DN3345_c7_g1_i5	369	NC_001346.2 Maize streak virus - A[Ama]	2689	93.043	2134	2020	Negative	1.45e-41
26																						TRINITY_DN587_c0_g1_i1	367	NC_001346.2 Maize streak virus - A[Ama]	2689	100	861	791	Negative	5.25e-31
26																						TRINITY_DN2683_c0_g2_i2	367	NC_001346.2 Maize streak virus - A[Ama]	2689	95.604	163	252	Positive	6.74e-35
26																						TRINITY_DN8517_c0_g1_i2	360	NC_001346.2 Maize streak virus - A[Ama]	2689	97.436	2486	2563	Positive	1.43e-31
26																						TRINITY_DN3240_c8_g1_i7	360	NC_001346.2 Maize streak virus - A[Ama]	2689	93.939	2568	2405	Negative	4.89e-66
26																						TRINITY_DN11076_c0_g1_i1	359	NC_001346.2 Maize streak virus - A[Ama]	2689	100	1305	1338	Positive	1.9e-10
26																						TRINITY_DN6944_c0_g1_i1	357	NC_001346.2 Maize streak virus - A[Ama]	2689	100	1841	1801	Negative	2.42e-14
26																						TRINITY_DN3178_c31_g9_i1	353	NC_001346.2 Maize streak virus - A[Ama]	2689	96.491	2061	2117	Positive	6.61e-20
26																						TRINITY_DN3420_c4_g3_i2	350	NC_001346.2 Maize streak virus - A[Ama]	2689	100	1866	1812	Negative	3.91e-22
26																						TRINITY_DN3387_c2_g3_i6	349	NC_001346.2 Maize streak virus - A[Ama]	2689	100	1275	1326	Positive	1.81e-20
26																						TRINITY_DN3165_c2_g1_i8	346	NC_001346.2 Maize streak virus - A[Ama]	2689	100	661	586	Negative	8.19e-34
26																						TRINITY_DN906_c0_g1_i1	345	NC_001346.2 Maize streak virus - A[Ama]	2689	95.96	2528	2430	Negative	6.27e-40
26																						TRINITY_DN3170_c10_g2_i1	345	NC_001346.2 Maize streak virus - A[Ama]	2689	97.5	1638	1559	Negative	1.06e-32
26																						TRINITY_DN6219_c0_g1_i1	344	NC_001346.2 Maize streak virus - A[Ama]	2689	98.765	1137	1057	Negative	6.29e-35
26																						TRINITY_DN3126_c6_g3_i4	343	NC_001346.2 Maize streak virus - A[Ama]	2689	96.364	1532	1586	Positive	8.29e-19
26																						TRINITY_DN3370_c1_g1_i1	341	NC_001346.2 Maize streak virus - A[Ama]	2689	100	1339	1279	Negative	1.76e-25
26																						TRINITY_DN3392_c10_g1_i1	340	NC_001346.2 Maize streak virus - A[Ama]	2689	100	300	120	Negative	3.44e-92
26																						TRINITY_DN3364_c5_g1_i39	339	NC_001346.2 Maize streak virus - A[Ama]	2689	96.97	2511	2413	Negative	1.32e-41
26																						TRINITY_DN3240_c8_g2_i1	335	NC_001346.2 Maize streak virus - A[Ama]	2689	96.61	2463	2405	Negative	4.83e-21
26																						TRINITY_DN3178_c31_g8_i2	333	NC_001346.2 Maize streak virus - A[Ama]	2689	98.282	648	938	Positive	5.2e-145
26																						TRINITY_DN2510_c0_g1_i1	332	NC_001346.2 Maize streak virus - A[Ama]	2689	98.039	1204	1305	Positive	5.97e-45
26																						TRINITY_DN3166_c10_g1_i1	329	NC_001346.2 Maize streak virus - A[Ama]	2689	96	1322	1273	Negative	4.77e-16
26																						TRINITY_DN3222_c4_g1_i3	329	NC_001346.2 Maize streak virus - A[Ama]	2689	95.918	2429	2526	Positive	7.71e-39
26																						TRINITY_DN3324_c5_g5_i1	327	NC_001346.2 Maize streak virus - A[Ama]	2689	97.959	1317	1269	Negative	3.66e-17
26																						TRINITY_DN3170_c11_g1_i10	326	NC_001346.2 Maize streak virus - A[Ama]	2689	98.995	1490	1292	Negative	7.01e-99
26																						TRINITY_DN9762_c0_g1_i1	326	NC_001346.2 Maize streak virus - A[Ama]	2689	97.917	2524	2429	Negative	1.27e-41
26																						TRINITY_DN3431_c7_g1_i1	324	NC_001346.2 Maize streak virus - A[Ama]	2689	99.138	991	1106	Positive	2.06e-54
26																						TRINITY_DN9257_c0_g1_i1	323	NC_001346.2 Maize streak virus - A[Ama]	2689	97.895	2430	2524	Positive	4.52e-41
26																						TRINITY_DN3345_c7_g1_i4	322	NC_001346.2 Maize streak virus - A[Ama]	2689	92.754	2136	2000	Negative	4.44e-51
26																						TRINITY_DN2832_c0_g1_i3	322	NC_001346.2 Maize streak virus - A[Ama]	2689	100	451	403	Negative	7.75e-19
26																						TRINITY_DN263_c0_g1_i1	322	NC_001346.2 Maize streak virus - A[Ama]	2689	97.222	417	382	Negative	6.07e-10
26																						TRINITY_DN3274_c5_g1_i4	322	NC_001346.2 Maize streak virus - A[Ama]	2689	98.261	1189	1302	Positive	1.23e-51
26																						TRINITY_DN2768_c0_g1_i3	321	NC_001346.2 Maize streak virus - A[Ama]	2689	97.674	1550	1508	Negative	7.78e-14
26																						TRINITY_DN9005_c0_g1_i1	321	NC_001346.2 Maize streak virus - A[Ama]	2689	100	1122	1074	Negative	7.72e-19
26																						TRINITY_DN3317_c6_g1_i5	320	NC_001346.2 Maize streak virus - A[Ama]	2689	97.368	1768	1843	Positive	1.63e-30
26																						TRINITY_DN3642_c0_g1_i1	320	NC_001346.2 Maize streak virus - A[Ama]	2689	100	2487	2517	Positive	7.8e-09
26																						TRINITY_DN6545_c0_g1_i1	318	NC_001346.2 Maize streak virus - A[Ama]	2689	100	1201	1317	Positive	1.21e-56
26																						TRINITY_DN3182_c2_g1_i2	317	NC_001346.2 Maize streak virus - A[Ama]	2689	91.429	2496	2600	Positive	2.07e-34
26																						TRINITY_DN12754_c0_g1_i1	316	NC_001346.2 Maize streak virus - A[Ama]	2689	97.059	1441	1474	Positive	7.7e-09
26																						TRINITY_DN4150_c0_g1_i1	316	NC_001346.2 Maize streak virus - A[Ama]	2689	90.909	849	806	Negative	2.14e-09
26																						TRINITY_DN3178_c31_g8_i1	315	NC_001346.2 Maize streak virus - A[Ama]	2689	99.048	624	938	Positive	1.03e-161
26																						TRINITY_DN3345_c6_g1_i4	314	NC_001346.2 Maize streak virus - A[Ama]	2689	94.444	1820	1909	Positive	9.55e-33
26																						TRINITY_DN2907_c0_g1_i1	314	NC_001346.2 Maize streak virus - A[Ama]	2689	100	212	176	Negative	3.53e-12
26																						TRINITY_DN3334_c8_g10_i2	312	NC_001346.2 Maize streak virus - A[Ama]	2689	98.387	1592	1469	Negative	3.29e-57
26																						TRINITY_DN3317_c6_g1_i4	312	NC_001346.2 Maize streak virus - A[Ama]	2689	100	1768	1837	Positive	1.59e-30
26																						TRINITY_DN9624_c0_g1_i1	310	NC_001346.2 Maize streak virus - A[Ama]	2689	100	1314	1286	Negative	9.76e-08
26																						TRINITY_DN10007_c0_g1_i1	310	NC_001346.2 Maize streak virus - A[Ama]	2689	95.789	2523	2429	Negative	3.36e-37
26																						TRINITY_DN3273_c7_g6_i3	310	NC_001346.2 Maize streak virus - A[Ama]	2689	92.857	2527	2430	Negative	2.02e-34
26																						TRINITY_DN5815_c0_g1_i1	309	NC_001346.2 Maize streak virus - A[Ama]	2689	96.809	571	664	Positive	7.2e-39
26																						TRINITY_DN8245_c0_g1_i1	309	NC_001346.2 Maize streak virus - A[Ama]	2689	100	1287	1317	Positive	7.52e-09
26																						TRINITY_DN3398_c9_g2_i2	308	NC_001346.2 Maize streak virus - A[Ama]	2689	100	1106	1037	Negative	1.57e-30
26																						TRINITY_DN2371_c0_g1_i1	308	NC_001346.2 Maize streak virus - A[Ama]	2689	97.895	2433	2527	Positive	4.29e-41
26																						TRINITY_DN3178_c31_g7_i1	308	NC_001346.2 Maize streak virus - A[Ama]	2689	98.058	103	1	Negative	1.53e-45
26																						TRINITY_DN3224_c2_g8_i1	308	NC_001346.2 Maize streak virus - A[Ama]	2689	98.765	2444	2524	Positive	5.59e-35
26																						TRINITY_DN5674_c0_g1_i1	307	NC_001346.2 Maize streak virus - A[Ama]	2689	87.931	1338	1282	Negative	1.6e-10
26																						TRINITY_DN9427_c0_g1_i1	307	NC_001346.2 Maize streak virus - A[Ama]	2689	94.656	396	525	Positive	3.26e-52
26																						TRINITY_DN3417_c7_g3_i6	307	NC_001346.2 Maize streak virus - A[Ama]	2689	97.647	412	328	Negative	1.55e-35
26																						TRINITY_DN3096_c11_g1_i2	306	NC_001346.2 Maize streak virus - A[Ama]	2689	98.507	1252	1318	Positive	3.36e-27
26																						TRINITY_DN2630_c1_g1_i3	306	NC_001346.2 Maize streak virus - A[Ama]	2689	100	2435	2465	Positive	7.44e-09
26																						TRINITY_DN2368_c0_g1_i2	305	NC_001346.2 Maize streak virus - A[Ama]	2689	96.875	2414	2477	Positive	7.26e-24
26																						TRINITY_DN3408_c3_g4_i1	305	NC_001346.2 Maize streak virus - A[Ama]	2689	100	1823	1864	Positive	5.69e-15
26																						TRINITY_DN3345_c7_g3_i3	304	NC_001346.2 Maize streak virus - A[Ama]	2689	94.815	519	385	Negative	1.93e-54
26																						TRINITY_DN7637_c0_g1_i1	303	NC_001346.2 Maize streak virus - A[Ama]	2689	96.471	1759	1675	Negative	7.1e-34
26																						TRINITY_DN2804_c1_g1_i1	303	NC_001346.2 Maize streak virus - A[Ama]	2689	100	2639	2674	Positive	1.22e-11
26																						TRINITY_DN1022_c0_g1_i1	303	NC_001346.2 Maize streak virus - A[Ama]	2689	100	520	431	Negative	1.17e-41
26																						TRINITY_DN2468_c0_g1_i1	302	NC_001346.2 Maize streak virus - A[Ama]	2689	99.107	1228	1339	Positive	3.2e-52
26																						TRINITY_DN3140_c8_g1_i1	302	NC_001346.2 Maize streak virus - A[Ama]	2689	100	149	85	Negative	9.22e-28
26																						TRINITY_DN10834_c0_g1_i1	301	NC_001346.2 Maize streak virus - A[Ama]	2689	99.2	327	451	Positive	1.89e-59
26																						TRINITY_DN13389_c0_g1_i1	300	NC_001346.2 Maize streak virus - A[Ama]	2689	95.556	2355	2311	Negative	2.6e-13
26																						TRINITY_DN9665_c0_g1_i2	300	NC_001346.2 Maize streak virus - A[Ama]	2689	100	1750	1831	Positive	3.25e-37
26																						TRINITY_DN3260_c5_g1_i2	300	NC_001346.2 Maize streak virus - A[Ama]	2689	98	908	809	Negative	6.93e-44
26																						TRINITY_DN3392_c10_g1_i2	299	NC_001346.2 Maize streak virus - A[Ama]	2689	100	256	120	Negative	8.62e-68
26																						TRINITY_DN4221_c0_g1_i1	296	NC_001346.2 Maize streak virus - A[Ama]	2689	97.619	1506	1547	Positive	2.56e-13
26																						TRINITY_DN3370_c3_g1_i1	295	NC_001346.2 Maize streak virus - A[Ama]	2689	95.833	1437	1484	Positive	5.49e-15
26																						TRINITY_DN7641_c0_g1_i1	294	NC_001346.2 Maize streak virus - A[Ama]	2689	97.333	2251	2177	Negative	5.35e-30
26																						TRINITY_DN12621_c0_g1_i2	294	NC_001346.2 Maize streak virus - A[Ama]	2689	100	817	849	Positive	5.51e-10
26																						TRINITY_DN2899_c1_g1_i2	293	NC_001346.2 Maize streak virus - A[Ama]	2689	98.718	1318	1241	Negative	2.46e-33
26																						TRINITY_DN3408_c5_g5_i1	292	NC_001346.2 Maize streak virus - A[Ama]	2689	97.727	405	448	Positive	1.95e-14
26																						TRINITY_DN2557_c0_g1_i1	290	NC_001346.2 Maize streak virus - A[Ama]	2689	100	2494	2525	Positive	1.95e-09
26																						TRINITY_DN3190_c1_g1_i1	290	NC_001346.2 Maize streak virus - A[Ama]	2689	100	1190	1151	Negative	6.97e-14
26																						TRINITY_DN8066_c0_g1_i1	290	NC_001346.2 Maize streak virus - A[Ama]	2689	100	1173	1210	Positive	9.02e-13
26																						TRINITY_DN6197_c0_g1_i1	287	NC_001346.2 Maize streak virus - A[Ama]	2689	96.552	2516	2430	Negative	5.18e-35
26																						TRINITY_DN3415_c4_g2_i19	287	NC_001346.2 Maize streak virus - A[Ama]	2689	97.917	1296	1343	Positive	1.15e-16
26																						TRINITY_DN3273_c11_g1_i1	287	NC_001346.2 Maize streak virus - A[Ama]	2689	97.297	1754	1682	Negative	6.75e-29
26																						TRINITY_DN4563_c0_g1_i1	286	NC_001346.2 Maize streak virus - A[Ama]	2689	100	444	507	Positive	3.13e-27
26																						TRINITY_DN9126_c0_g1_i1	284	NC_001346.2 Maize streak virus - A[Ama]	2689	96.296	1497	1630	Positive	8.27e-58
26																						TRINITY_DN3178_c31_g1_i3	284	NC_001346.2 Maize streak virus - A[Ama]	2689	100	290	181	Negative	8.33e-53
26																						TRINITY_DN6669_c0_g1_i1	283	NC_001346.2 Maize streak virus - A[Ama]	2689	100	2521	2494	Negative	3.18e-07
26																						TRINITY_DN1546_c0_g1_i1	283	NC_001346.2 Maize streak virus - A[Ama]	2689	97.015	2478	2544	Positive	1.44e-25
26																						TRINITY_DN3306_c2_g2_i4	282	NC_001346.2 Maize streak virus - A[Ama]	2689	98.824	2435	2519	Positive	3.04e-37
26																						TRINITY_DN10190_c0_g1_i1	281	NC_001346.2 Maize streak virus - A[Ama]	2689	97.778	1301	1345	Positive	5.21e-15
26																						TRINITY_DN3175_c10_g1_i3	280	NC_001346.2 Maize streak virus - A[Ama]	2689	92.373	2485	2602	Positive	1.08e-41
26																						TRINITY_DN2899_c1_g1_i1	279	NC_001346.2 Maize streak virus - A[Ama]	2689	98.684	1316	1241	Negative	1.09e-31
26																						TRINITY_DN10755_c0_g1_i1	279	NC_001346.2 Maize streak virus - A[Ama]	2689	93.617	614	568	Negative	8.65e-13
26																						TRINITY_DN11958_c0_g1_i1	279	NC_001346.2 Maize streak virus - A[Ama]	2689	98.78	2435	2516	Positive	1.4e-35
26																						TRINITY_DN3181_c11_g1_i2	278	NC_001346.2 Maize streak virus - A[Ama]	2689	95.238	1331	1269	Negative	1.1e-21
26																						TRINITY_DN3345_c5_g3_i1	277	NC_001346.2 Maize streak virus - A[Ama]	2689	98	1294	1343	Positive	8.52e-18
26																						TRINITY_DN5093_c0_g1_i1	277	NC_001346.2 Maize streak virus - A[Ama]	2689	94.382	2429	2517	Positive	8.34e-33
26																						TRINITY_DN13134_c0_g1_i1	275	NC_001346.2 Maize streak virus - A[Ama]	2689	98	1800	1849	Positive	8.45e-18
26																						TRINITY_DN8839_c0_g1_i1	274	NC_001346.2 Maize streak virus - A[Ama]	2689	95.506	2520	2433	Negative	6.37e-34
26																						TRINITY_DN13420_c0_g1_i1	274	NC_001346.2 Maize streak virus - A[Ama]	2689	97.561	2429	2510	Positive	6.37e-34
26																						TRINITY_DN8346_c0_g1_i1	273	NC_001346.2 Maize streak virus - A[Ama]	2689	93.396	2221	2326	Positive	6.3e-39
26																						TRINITY_DN6409_c0_g1_i1	272	NC_001346.2 Maize streak virus - A[Ama]	2689	92.105	827	752	Negative	6.41e-24
26																						TRINITY_DN8566_c0_g1_i1	272	NC_001346.2 Maize streak virus - A[Ama]	2689	100	2252	2211	Negative	5.03e-15
26																						TRINITY_DN3260_c1_g1_i2	272	NC_001346.2 Maize streak virus - A[Ama]	2689	99.324	762	615	Negative	2.78e-72
26																						TRINITY_DN3375_c5_g11_i1	271	NC_001346.2 Maize streak virus - A[Ama]	2689	100	296	220	Negative	1.75e-34
26																						TRINITY_DN3282_c14_g2_i3	271	NC_001346.2 Maize streak virus - A[Ama]	2689	95.89	1261	1332	Positive	1.06e-26
26																						TRINITY_DN3274_c5_g1_i2	271	NC_001346.2 Maize streak virus - A[Ama]	2689	98.261	1189	1303	Positive	2.85e-52
26																						TRINITY_DN13458_c0_g1_i1	270	NC_001346.2 Maize streak virus - A[Ama]	2689	100	730	689	Negative	4.99e-15
26																						TRINITY_DN3240_c8_g1_i6	270	NC_001346.2 Maize streak virus - A[Ama]	2689	94.681	2498	2405	Negative	1.35e-35
26																						TRINITY_DN2750_c0_g1_i1	269	NC_001346.2 Maize streak virus - A[Ama]	2689	100	1276	1318	Positive	1.38e-15
26																						TRINITY_DN5173_c0_g1_i1	269	NC_001346.2 Maize streak virus - A[Ama]	2689	98.333	2468	2527	Positive	2.28e-23
26																						TRINITY_DN13241_c0_g1_i1	268	NC_001346.2 Maize streak virus - A[Ama]	2689	100	1888	1928	Positive	1.78e-14
26																						TRINITY_DN10920_c0_g1_i1	268	NC_001346.2 Maize streak virus - A[Ama]	2689	93.478	1280	1325	Positive	2.98e-12
26																						TRINITY_DN2943_c0_g1_i1	268	NC_001346.2 Maize streak virus - A[Ama]	2689	100	1084	1131	Positive	2.28e-18
26																						TRINITY_DN10932_c0_g1_i1	267	NC_001346.2 Maize streak virus - A[Ama]	2689	100	1324	1284	Negative	1.77e-14
26																						TRINITY_DN12252_c0_g1_i1	266	NC_001346.2 Maize streak virus - A[Ama]	2689	97.619	2430	2513	Positive	4.77e-35
26																						TRINITY_DN3431_c8_g7_i1	266	NC_001346.2 Maize streak virus - A[Ama]	2689	96.875	2560	2433	Negative	3.58e-56
26																						TRINITY_DN7842_c0_g1_i1	266	NC_001346.2 Maize streak virus - A[Ama]	2689	98.462	1562	1498	Negative	3.74e-26
26																						TRINITY_DN12438_c0_g1_i1	265	NC_001346.2 Maize streak virus - A[Ama]	2689	96.429	2454	2509	Positive	1.74e-19
26																						TRINITY_DN7664_c0_g1_i1	264	NC_001346.2 Maize streak virus - A[Ama]	2689	97.297	670	706	Positive	1.36e-10
26																						TRINITY_DN3115_c6_g1_i2	264	NC_001346.2 Maize streak virus - A[Ama]	2689	100	260	287	Positive	2.95e-07
26																						TRINITY_DN3139_c4_g2_i1	264	NC_001346.2 Maize streak virus - A[Ama]	2689	98.413	1297	1235	Negative	4.8e-25
26																						TRINITY_DN11230_c0_g1_i1	263	NC_001346.2 Maize streak virus - A[Ama]	2689	93.684	2524	2430	Negative	6.09e-34
26																						TRINITY_DN3027_c1_g2_i2	262	NC_001346.2 Maize streak virus - A[Ama]	2689	100	1007	876	Negative	4.5e-65
26																						TRINITY_DN3260_c8_g1_i9	262	NC_001346.2 Maize streak virus - A[Ama]	2689	95.714	1493	1562	Positive	4.76e-25
26																						TRINITY_DN10336_c0_g1_i2	261	NC_001346.2 Maize streak virus - A[Ama]	2689	100	1058	1092	Positive	3.74e-11
26																						TRINITY_DN3172_c3_g2_i1	261	NC_001346.2 Maize streak virus - A[Ama]	2689	96.078	2498	2397	Negative	9.97e-42
26																						TRINITY_DN3186_c5_g4_i1	261	NC_001346.2 Maize streak virus - A[Ama]	2689	98.387	1876	1937	Positive	1.7e-24
26																						TRINITY_DN7656_c0_g1_i1	260	NC_001346.2 Maize streak virus - A[Ama]	2689	98.148	2468	2521	Positive	4.75e-20
26																						TRINITY_DN3188_c5_g1_i1	260	NC_001346.2 Maize streak virus - A[Ama]	2689	100	146	107	Negative	6.19e-14
26																						TRINITY_DN3377_c4_g4_i1	259	NC_001346.2 Maize streak virus - A[Ama]	2689	98.387	1373	1312	Negative	1.69e-24
26																						TRINITY_DN1543_c0_g2_i1	258	NC_001346.2 Maize streak virus - A[Ama]	2689	100	1111	1017	Negative	1.64e-44
26																						TRINITY_DN3317_c13_g1_i1	257	NC_001346.2 Maize streak virus - A[Ama]	2689	86.667	1842	1916	Positive	1.31e-15
26																						TRINITY_DN3795_c0_g1_i1	257	NC_001346.2 Maize streak virus - A[Ama]	2689	100	141	176	Positive	1.02e-11
26																						TRINITY_DN1216_c0_g1_i1	256	NC_001346.2 Maize streak virus - A[Ama]	2689	97.872	1266	1312	Positive	3.64e-16
26																						TRINITY_DN6074_c0_g1_i1	256	NC_001346.2 Maize streak virus - A[Ama]	2689	98.148	1328	1275	Negative	4.67e-20
26																						TRINITY_DN3120_c5_g1_i4	256	NC_001346.2 Maize streak virus - A[Ama]	2689	100	383	220	Negative	7.13e-83
26																						TRINITY_DN13776_c0_g1_i1	255	NC_001346.2 Maize streak virus - A[Ama]	2689	100	1884	1913	Positive	2.19e-08
26																						TRINITY_DN3428_c7_g1_i1	255	NC_001346.2 Maize streak virus - A[Ama]	2689	100	1276	1331	Positive	7.73e-23
26																						TRINITY_DN3175_c0_g1_i1	255	NC_001346.2 Maize streak virus - A[Ama]	2689	100	2655	2682	Positive	2.84e-07
26																						TRINITY_DN3175_c10_g1_i2	255	NC_001346.2 Maize streak virus - A[Ama]	2689	95.699	2485	2576	Positive	3.52e-36
26																						TRINITY_DN3103_c8_g2_i1	254	NC_001346.2 Maize streak virus - A[Ama]	2689	98.876	1302	1214	Negative	1.62e-39
26																						TRINITY_DN3120_c5_g1_i3	254	NC_001346.2 Maize streak virus - A[Ama]	2689	100	372	220	Negative	9.21e-77
26																						TRINITY_DN3392_c10_g1_i3	253	NC_001346.2 Maize streak virus - A[Ama]	2689	97.931	261	120	Negative	3.34e-66
26																						TRINITY_DN6920_c0_g1_i1	253	NC_001346.2 Maize streak virus - A[Ama]	2689	100	2524	2483	Negative	4.64e-15
26																						TRINITY_DN13944_c0_g1_i1	253	NC_001346.2 Maize streak virus - A[Ama]	2689	98.077	631	580	Negative	5.96e-19
26																						TRINITY_DN3299_c5_g4_i1	253	NC_001346.2 Maize streak virus - A[Ama]	2689	100	1338	1287	Negative	1.28e-20
26																						TRINITY_DN6623_c0_g1_i1	252	NC_001346.2 Maize streak virus - A[Ama]	2689	97.436	1344	1306	Negative	1e-11
26																						TRINITY_DN6994_c0_g1_i1	252	NC_001346.2 Maize streak virus - A[Ama]	2689	96.97	2444	2509	Positive	4.56e-25
26																						TRINITY_DN12796_c0_g1_i1	251	NC_001346.2 Maize streak virus - A[Ama]	2689	100	1816	1851	Positive	9.97e-12
26																						TRINITY_DN10209_c0_g1_i1	251	NC_001346.2 Maize streak virus - A[Ama]	2689	98.276	1859	1802	Negative	2.73e-22
26																						TRINITY_DN1790_c0_g1_i1	251	NC_001346.2 Maize streak virus - A[Ama]	2689	97.297	1345	1309	Negative	1.29e-10
26																						TRINITY_DN446_c0_g1_i1	250	NC_001346.2 Maize streak virus - A[Ama]	2689	97.222	2429	2464	Positive	4.62e-10
26																						TRINITY_DN8478_c0_g1_i1	250	NC_001346.2 Maize streak virus - A[Ama]	2689	98.571	216	285	Positive	5.8e-29
26																						TRINITY_DN3398_c7_g2_i1	249	NC_001346.2 Maize streak virus - A[Ama]	2689	100	862	807	Negative	7.53e-23
26																						TRINITY_DN3407_c7_g1_i13	249	NC_001346.2 Maize streak virus - A[Ama]	2689	100	1112	1037	Negative	5.74e-34
26																						TRINITY_DN3222_c6_g3_i2	249	NC_001346.2 Maize streak virus - A[Ama]	2689	98.551	1617	1549	Negative	7.48e-28
26																						TRINITY_DN4847_c0_g1_i1	248	NC_001346.2 Maize streak virus - A[Ama]	2689	100	234	300	Positive	5.75e-29
26																						TRINITY_DN2227_c0_g2_i1	248	NC_001346.2 Maize streak virus - A[Ama]	2689	98.387	436	375	Negative	1.61e-24
26																						TRINITY_DN3398_c9_g2_i5	247	NC_001346.2 Maize streak virus - A[Ama]	2689	97.701	87	1	Negative	9.45e-37
26																						TRINITY_DN3336_c8_g5_i2	247	NC_001346.2 Maize streak virus - A[Ama]	2689	96.97	2527	2429	Negative	9.38e-42
26																						TRINITY_DN231_c0_g1_i1	247	NC_001346.2 Maize streak virus - A[Ama]	2689	97.521	2407	2527	Positive	5.53e-54
26																						TRINITY_DN3157_c7_g5_i8	247	NC_001346.2 Maize streak virus - A[Ama]	2689	96	1251	1349	Positive	4.37e-40
26																						TRINITY_DN386_c0_g1_i2	246	NC_001346.2 Maize streak virus - A[Ama]	2689	100	1042	1083	Positive	4.5e-15
26																						TRINITY_DN1652_c0_g1_i1	246	NC_001346.2 Maize streak virus - A[Ama]	2689	95	431	392	Negative	1.26e-10
26																						TRINITY_DN3427_c8_g3_i1	246	NC_001346.2 Maize streak virus - A[Ama]	2689	98.148	1127	1074	Negative	4.47e-20
26																						TRINITY_DN3222_c6_g16_i1	246	NC_001346.2 Maize streak virus - A[Ama]	2689	100	1329	1302	Negative	2.73e-07
26																						TRINITY_DN3232_c1_g3_i2	246	NC_001346.2 Maize streak virus - A[Ama]	2689	96.907	2523	2427	Negative	1.21e-40
26																						TRINITY_DN8015_c0_g1_i1	246	NC_001346.2 Maize streak virus - A[Ama]	2689	96.875	1343	1312	Negative	7.59e-08
26																						TRINITY_DN3062_c1_g1_i1	245	NC_001346.2 Maize streak virus - A[Ama]	2689	100	325	434	Positive	7.09e-53
26																						TRINITY_DN3096_c12_g5_i1	245	NC_001346.2 Maize streak virus - A[Ama]	2689	100	1106	979	Negative	6.99e-63
26																						TRINITY_DN3027_c1_g1_i1	245	NC_001346.2 Maize streak virus - A[Ama]	2689	100	1037	956	Negative	2.6e-37
26																						TRINITY_DN4613_c0_g1_i1	245	NC_001346.2 Maize streak virus - A[Ama]	2689	97.015	587	653	Positive	1.23e-25
26																						TRINITY_DN11489_c0_g1_i1	245	NC_001346.2 Maize streak virus - A[Ama]	2689	100	1570	1628	Positive	1.59e-24
26																						TRINITY_DN6448_c0_g1_i1	244	NC_001346.2 Maize streak virus - A[Ama]	2689	92.647	2568	2501	Negative	3.43e-21
26																						TRINITY_DN5822_c0_g1_i2	243	NC_001346.2 Maize streak virus - A[Ama]	2689	98.45	1397	1525	Positive	4.17e-60
26																						TRINITY_DN2088_c1_g1_i1	243	NC_001346.2 Maize streak virus - A[Ama]	2689	100	1861	1802	Negative	4.38e-25
26																						TRINITY_DN3178_c31_g3_i4	242	NC_001346.2 Maize streak virus - A[Ama]	2689	95.429	1958	2132	Positive	4.06e-75
26																						TRINITY_DN3178_c31_g2_i7	242	NC_001346.2 Maize streak virus - A[Ama]	2689	98.742	1433	1275	Negative	8.73e-77
26																						TRINITY_DN3120_c5_g1_i2	241	NC_001346.2 Maize streak virus - A[Ama]	2689	96.629	394	220	Negative	5.19e-79
26																						TRINITY_DN7756_c0_g1_i1	241	NC_001346.2 Maize streak virus - A[Ama]	2689	96.774	2430	2522	Positive	1.98e-38
26																						TRINITY_DN3384_c6_g2_i12	239	NC_001346.2 Maize streak virus - A[Ama]	2689	96.825	1099	1037	Negative	7.2e-23
26																						TRINITY_DN2483_c0_g1_i1	239	NC_001346.2 Maize streak virus - A[Ama]	2689	92.308	1610	1520	Negative	4.27e-30
26																						TRINITY_DN3178_c31_g3_i2	239	NC_001346.2 Maize streak virus - A[Ama]	2689	92.754	1971	2107	Positive	3.21e-51
26																						TRINITY_DN2643_c0_g1_i1	239	NC_001346.2 Maize streak virus - A[Ama]	2689	97.101	2543	2475	Negative	9.24e-27
26																						TRINITY_DN11626_c0_g1_i1	239	NC_001346.2 Maize streak virus - A[Ama]	2689	98.333	467	408	Negative	2e-23
26																						TRINITY_DN12752_c0_g1_i1	238	NC_001346.2 Maize streak virus - A[Ama]	2689	98.113	2492	2440	Negative	1.55e-19
26																						TRINITY_DN2950_c0_g1_i1	238	NC_001346.2 Maize streak virus - A[Ama]	2689	94.545	226	280	Positive	9.33e-17
26																						TRINITY_DN3103_c8_g1_i1	238	NC_001346.2 Maize streak virus - A[Ama]	2689	100	1037	979	Negative	1.54e-24
26																						TRINITY_DN3175_c12_g1_i8	238	NC_001346.2 Maize streak virus - A[Ama]	2689	98.305	1599	1482	Negative	5.31e-54
26																						TRINITY_DN3246_c5_g1_i1	238	NC_001346.2 Maize streak virus - A[Ama]	2689	96.386	2508	2426	Negative	7.06e-33
26																						TRINITY_DN1927_c0_g1_i1	238	NC_001346.2 Maize streak virus - A[Ama]	2689	100	1816	1849	Positive	1.22e-10
26																						TRINITY_DN3345_c7_g1_i3	236	NC_001346.2 Maize streak virus - A[Ama]	2689	93.333	2134	2000	Negative	3.17e-51
26																						TRINITY_DN9849_c0_g1_i1	236	NC_001346.2 Maize streak virus - A[Ama]	2689	97.436	2512	2474	Negative	9.31e-12
26																						TRINITY_DN11404_c0_g1_i1	236	NC_001346.2 Maize streak virus - A[Ama]	2689	98.63	2031	1959	Negative	1.17e-30
26																						TRINITY_DN14020_c0_g1_i1	236	NC_001346.2 Maize streak virus - A[Ama]	2689	100	1298	1328	Positive	5.6e-09
26																						TRINITY_DN1529_c0_g1_i1	236	NC_001346.2 Maize streak virus - A[Ama]	2689	100	1312	1279	Negative	1.2e-10
26																						TRINITY_DN9601_c0_g1_i1	235	NC_001346.2 Maize streak virus - A[Ama]	2689	98.039	1546	1496	Negative	1.98e-18
26																						TRINITY_DN2294_c0_g1_i4	234	NC_001346.2 Maize streak virus - A[Ama]	2689	98	441	392	Negative	7.08e-18
26																						TRINITY_DN3427_c11_g5_i1	234	NC_001346.2 Maize streak virus - A[Ama]	2689	100	361	297	Negative	6.98e-28
26																						TRINITY_DN12674_c0_g1_i1	234	NC_001346.2 Maize streak virus - A[Ama]	2689	98.305	1337	1279	Negative	7.03e-23
26																						TRINITY_DN3352_c7_g8_i1	233	NC_001346.2 Maize streak virus - A[Ama]	2689	98.276	1481	1596	Positive	6.71e-53
26																						TRINITY_DN13873_c0_g1_i1	233	NC_001346.2 Maize streak virus - A[Ama]	2689	100	1809	1859	Positive	4.21e-20
26																						TRINITY_DN3427_c15_g1_i1	233	NC_001346.2 Maize streak virus - A[Ama]	2689	96.104	659	583	Negative	5.37e-29
26																						TRINITY_DN3356_c7_g1_i1	232	NC_001346.2 Maize streak virus - A[Ama]	2689	99.038	315	418	Positive	6.72e-48
26																						TRINITY_DN1214_c0_g1_i1	232	NC_001346.2 Maize streak virus - A[Ama]	2689	100	1302	1338	Positive	2.54e-12
26																						TRINITY_DN3103_c8_g3_i1	231	NC_001346.2 Maize streak virus - A[Ama]	2689	98.361	1236	1176	Negative	5.36e-24
26																						TRINITY_DN3178_c31_g3_i3	231	NC_001346.2 Maize streak virus - A[Ama]	2689	93.805	1958	2070	Positive	2.42e-42
26																						TRINITY_DN3967_c0_g1_i1	231	NC_001346.2 Maize streak virus - A[Ama]	2689	93.878	1449	1402	Negative	1.95e-13
26																						TRINITY_DN2731_c1_g1_i1	230	NC_001346.2 Maize streak virus - A[Ama]	2689	100	1829	1774	Negative	6.9e-23
26																						TRINITY_DN11749_c0_g1_i1	230	NC_001346.2 Maize streak virus - A[Ama]	2689	100	1287	1340	Positive	8.92e-22
26																						TRINITY_DN3360_c0_g2_i1	229	NC_001346.2 Maize streak virus - A[Ama]	2689	100	1765	1799	Positive	3.24e-11
26																						TRINITY_DN10325_c0_g1_i1	229	NC_001346.2 Maize streak virus - A[Ama]	2689	95.833	1317	1270	Negative	4.16e-15
26																						TRINITY_DN9475_c0_g1_i1	229	NC_001346.2 Maize streak virus - A[Ama]	2689	93.333	1921	1965	Positive	9.01e-12
26																						TRINITY_DN282_c0_g1_i1	229	NC_001346.2 Maize streak virus - A[Ama]	2689	98.837	1615	1530	Negative	6.72e-38
26																						TRINITY_DN3325_c2_g2_i1	228	NC_001346.2 Maize streak virus - A[Ama]	2689	98.182	1465	1411	Negative	1.14e-20
26																						TRINITY_DN10346_c0_g1_i1	228	NC_001346.2 Maize streak virus - A[Ama]	2689	100	2514	2486	Negative	6.98e-08
26																						TRINITY_DN8738_c0_g1_i1	227	NC_001346.2 Maize streak virus - A[Ama]	2689	100	1317	1279	Negative	1.92e-13
26																						TRINITY_DN3178_c31_g1_i2	227	NC_001346.2 Maize streak virus - A[Ama]	2689	94.574	2525	2397	Negative	8.43e-52
26																						TRINITY_DN12551_c0_g1_i1	226	NC_001346.2 Maize streak virus - A[Ama]	2689	95.745	2429	2383	Negative	5.31e-14
26																						TRINITY_DN13721_c0_g1_i1	225	NC_001346.2 Maize streak virus - A[Ama]	2689	100	1143	1102	Negative	4.08e-15
26																						TRINITY_DN264_c0_g1_i1	225	NC_001346.2 Maize streak virus - A[Ama]	2689	97.222	1356	1285	Negative	6.69e-28
26																						TRINITY_DN3267_c6_g1_i6	225	NC_001346.2 Maize streak virus - A[Ama]	2689	94.915	1316	1258	Negative	1.46e-19
26																						TRINITY_DN3120_c5_g1_i1	224	NC_001346.2 Maize streak virus - A[Ama]	2689	100	317	220	Negative	3.01e-46
26																						TRINITY_DN1585_c0_g1_i1	224	NC_001346.2 Maize streak virus - A[Ama]	2689	97.619	2518	2477	Negative	1.89e-13
26																						TRINITY_DN3230_c2_g1_i21	223	NC_001346.2 Maize streak virus - A[Ama]	2689	98.485	1531	1596	Positive	8.56e-27
26																						TRINITY_DN3277_c3_g2_i6	223	NC_001346.2 Maize streak virus - A[Ama]	2689	98.529	1354	1287	Negative	6.62e-28
26																						TRINITY_DN3077_c1_g4_i1	222	NC_001346.2 Maize streak virus - A[Ama]	2689	97.727	2433	2520	Positive	2.34e-37
26																						TRINITY_DN3374_c3_g3_i2	221	NC_001346.2 Maize streak virus - A[Ama]	2689	97.802	2429	2519	Positive	5e-39
26																						TRINITY_DN2896_c1_g2_i1	221	NC_001346.2 Maize streak virus - A[Ama]	2689	97.26	1794	1866	Positive	5.07e-29
26																						TRINITY_DN3410_c5_g4_i1	221	NC_001346.2 Maize streak virus - A[Ama]	2689	100	2518	2481	Negative	6.69e-13
26																						TRINITY_DN3322_c3_g1_i7	220	NC_001346.2 Maize streak virus - A[Ama]	2689	100	723	687	Negative	2.4e-12
26																						TRINITY_DN3299_c2_g1_i4	220	NC_001346.2 Maize streak virus - A[Ama]	2689	95.556	1746	1658	Negative	1.39e-34
26																						TRINITY_DN957_c0_g1_i1	219	NC_001346.2 Maize streak virus - A[Ama]	2689	97	2427	2526	Positive	2.28e-42
26																						TRINITY_DN11154_c0_g1_i1	219	NC_001346.2 Maize streak virus - A[Ama]	2689	93.333	1330	1287	Negative	3.08e-11
26																						TRINITY_DN3260_c1_g1_i1	219	NC_001346.2 Maize streak virus - A[Ama]	2689	99.029	717	615	Negative	2.27e-47
26																						TRINITY_DN3212_c7_g4_i1	219	NC_001346.2 Maize streak virus - A[Ama]	2689	97.015	1774	1708	Negative	1.09e-25
26																						TRINITY_DN3110_c3_g1_i1	218	NC_001346.2 Maize streak virus - A[Ama]	2689	97.468	2512	2434	Negative	2.31e-32
26																						TRINITY_DN916_c0_g2_i1	217	NC_001346.2 Maize streak virus - A[Ama]	2689	100	1328	1283	Negative	2.34e-17
26																						TRINITY_DN4261_c0_g1_i1	217	NC_001346.2 Maize streak virus - A[Ama]	2689	92	628	677	Positive	2.36e-12
26																						TRINITY_DN3115_c7_g14_i1	217	NC_001346.2 Maize streak virus - A[Ama]	2689	96.875	454	517	Positive	1.8e-23
26																						TRINITY_DN14043_c0_g1_i1	217	NC_001346.2 Maize streak virus - A[Ama]	2689	100	1326	1295	Negative	1.42e-09
26																						TRINITY_DN3277_c3_g4_i2	217	NC_001346.2 Maize streak virus - A[Ama]	2689	96.386	1354	1274	Negative	2.29e-32
26																						TRINITY_DN3215_c5_g6_i1	217	NC_001346.2 Maize streak virus - A[Ama]	2689	96.721	2321	2442	Positive	6.2e-53
26																						TRINITY_DN3027_c1_g2_i1	216	NC_001346.2 Maize streak virus - A[Ama]	2689	100	998	922	Negative	1.36e-34
26																						TRINITY_DN3240_c8_g1_i3	215	NC_001346.2 Maize streak virus - A[Ama]	2689	93.333	2494	2405	Negative	8.16e-32
26																						TRINITY_DN3170_c11_g1_i1	214	NC_001346.2 Maize streak virus - A[Ama]	2689	87.097	1584	1527	Negative	3.01e-11
26																						TRINITY_DN3264_c3_g1_i3	214	NC_001346.2 Maize streak virus - A[Ama]	2689	96.97	1671	1703	Positive	1.81e-08
26																						TRINITY_DN3178_c31_g3_i1	213	NC_001346.2 Maize streak virus - A[Ama]	2689	94.836	1958	2170	Positive	7.42e-92
26																						TRINITY_DN1361_c0_g1_i1	212	NC_001346.2 Maize streak virus - A[Ama]	2689	98.485	1380	1315	Negative	8.09e-27
26																						TRINITY_DN8282_c0_g1_i1	212	NC_001346.2 Maize streak virus - A[Ama]	2689	98.182	2288	2342	Positive	1.05e-20
26																						TRINITY_DN3103_c8_g2_i2	211	NC_001346.2 Maize streak virus - A[Ama]	2689	97.63	1386	1176	Negative	9.37e-101
26																						TRINITY_DN3170_c11_g1_i9	211	NC_001346.2 Maize streak virus - A[Ama]	2689	99.107	1403	1292	Negative	2.16e-52
26																						TRINITY_DN3175_c10_g1_i1	211	NC_001346.2 Maize streak virus - A[Ama]	2689	96.629	2485	2573	Positive	2.86e-36
26																						TRINITY_DN3398_c9_g2_i6	210	NC_001346.2 Maize streak virus - A[Ama]	2689	100	1106	1063	Negative	2.92e-16
26																						TRINITY_DN3198_c6_g3_i4	210	NC_001346.2 Maize streak virus - A[Ama]	2689	98.571	1285	1354	Positive	4.79e-29
26																						TRINITY_DN3383_c2_g1_i1	209	NC_001346.2 Maize streak virus - A[Ama]	2689	96.491	1662	1775	Positive	1.66e-48
26																						TRINITY_DN654_c1_g1_i1	209	NC_001346.2 Maize streak virus - A[Ama]	2689	97.674	1311	1353	Positive	4.86e-14
26																						TRINITY_DN3265_c8_g3_i1	209	NC_001346.2 Maize streak virus - A[Ama]	2689	98	1609	1560	Negative	6.25e-18
26																						TRINITY_DN1145_c0_g1_i2	208	NC_001346.2 Maize streak virus - A[Ama]	2689	98.684	1354	1279	Negative	2.19e-32
26																						TRINITY_DN3103_c8_g5_i1	208	NC_001346.2 Maize streak virus - A[Ama]	2689	94.175	1316	1214	Negative	1.68e-38
26																						TRINITY_DN3211_c3_g1_i1	208	NC_001346.2 Maize streak virus - A[Ama]	2689	98.462	198	261	Positive	1.03e-25
26																						TRINITY_DN3120_c5_g1_i5	207	NC_001346.2 Maize streak virus - A[Ama]	2689	98.837	305	220	Negative	2.16e-37
26																						TRINITY_DN3299_c2_g1_i3	207	NC_001346.2 Maize streak virus - A[Ama]	2689	97.701	1744	1658	Negative	7.77e-37
26																						TRINITY_DN3240_c8_g1_i4	207	NC_001346.2 Maize streak virus - A[Ama]	2689	95.652	2473	2405	Negative	3.67e-25
26																						TRINITY_DN3212_c7_g6_i1	206	NC_001346.2 Maize streak virus - A[Ama]	2689	96.703	1798	1708	Negative	2.15e-37
26																						TRINITY_DN6776_c0_g1_i1	205	NC_001346.2 Maize streak virus - A[Ama]	2689	98.81	406	489	Positive	7.69e-37
26																						TRINITY_DN3397_c5_g1_i1	204	NC_001346.2 Maize streak virus - A[Ama]	2689	94.595	1940	2013	Positive	2.79e-26
26																						TRINITY_DN3240_c8_g1_i2	204	NC_001346.2 Maize streak virus - A[Ama]	2689	95.041	2525	2405	Negative	1.62e-48
26																						TRINITY_DN3068_c0_g1_i1	203	NC_001346.2 Maize streak virus - A[Ama]	2689	96.226	1760	1708	Negative	6.05e-18
26																						TRINITY_DN1226_c0_g2_i1	203	NC_001346.2 Maize streak virus - A[Ama]	2689	96	1703	1776	Positive	5.96e-28
26																						TRINITY_DN3445_c23_g1_i1	203	NC_001346.2 Maize streak virus - A[Ama]	2689	97.297	936	972	Positive	1.02e-10
26																						TRINITY_DN3240_c8_g1_i1	202	NC_001346.2 Maize streak virus - A[Ama]	2689	96.61	2562	2445	Negative	9.58e-51
Sample	Host	Total	Total	Maize yellow dwarf virus-RMV									Sugarcane mosaic virus									Maize streak virus									Maize Chlorotic mottle virus
	Maize Leaf	Sequences	Contigs	Contig	Contig	Reference	Reference	%	Coordinates		Polarity	E	Contig	Conting	Reference	Reference	%	Coordinates		Polarity	E	Conting	Conting	Reference	Reference	%	Coordinates		Polarity	E	Conting	Conting	Reference	Reference	%	Coordinates		Polarity	E
27		605758	12458		Length		Length	identity	Start	End		value		Length		Length	identity	Start	End		value		Length		Length	identity	Start	End		value		Length		Length	identity	Start	End		value
27				TRINITY_DN379_c0_g1_i1	1331	MF974579.1 Maize yellow mosaic virus	5630	97.673	4134	2892	Negative	0	TRINITY_DN1400_c0_g3_i3	3155	NC_003398.1 Sugarcane mosaic virus	9596	77.83	18	3163	Positive	0	TRINITY_DN1402_c0_g1_i2	722	NC_001346.2 Maize streak virus - A[Ama]	2689	98.061	975	254	Negative	0	TRINITY_DN1408_c13_g1_i6	1994	NC_003627.1 Maize chlorotic mottle virus genomic RNA	4437	96.54	3591	1598	Negative	0
27				TRINITY_DN379_c0_g1_i1	1331	MF974579.1 Maize yellow mosaic virus	5630	96	4261	4162	Negative	7.05e-40	TRINITY_DN1400_c0_g3_i2	895	NC_003398.1 Sugarcane mosaic virus	9596	82.739	2276	3139	Positive	0	TRINITY_DN3037_c0_g1_i1	678	NC_001346.2 Maize streak virus - A[Ama]	2689	96.313	2417	1740	Negative	0	TRINITY_DN1408_c13_g1_i21	1981	NC_003627.1 Maize chlorotic mottle virus genomic RNA	4437	96.519	3493	1598	Negative	0
27				TRINITY_DN379_c0_g1_i2	1291	MF974579.1 Maize yellow mosaic virus	5630	97.205	4176	2892	Negative	0	TRINITY_DN1402_c1_g2_i1	461	NC_003398.1 Sugarcane mosaic virus	9596	92.842	9304	8844	Negative	0	TRINITY_DN1167_c0_g1_i1	623	NC_001346.2 Maize streak virus - A[Ama]	2689	98.774	1007	1577	Positive	0	TRINITY_DN1408_c13_g1_i2	1949	NC_003627.1 Maize chlorotic mottle virus genomic RNA	4437	96.386	3423	1598	Negative	0
27				TRINITY_DN922_c0_g1_i1	941	MF974579.1 Maize yellow mosaic virus	5630	95.537	4456	5396	Positive	0	TRINITY_DN2994_c0_g1_i1	402	NC_003398.1 Sugarcane mosaic virus	9596	91.837	5437	5046	Negative	4.84e-156	TRINITY_DN1167_c0_g1_i1	623	NC_001346.2 Maize streak virus - A[Ama]	2689	98.387	1667	1606	Negative	4.28e-24	TRINITY_DN1408_c13_g1_i5	1917	NC_003627.1 Maize chlorotic mottle virus genomic RNA	4437	96.321	3418	1598	Negative	0
27				TRINITY_DN6566_c0_g1_i1	913	MF974579.1 Maize yellow mosaic virus	5630	98.248	926	14	Negative	0	TRINITY_DN5052_c0_g1_i1	319	NC_003398.1 Sugarcane mosaic virus	9596	90.909	1856	1538	Negative	1.43e-120	TRINITY_DN1167_c0_g1_i2	623	NC_001346.2 Maize streak virus - A[Ama]	2689	99.035	1007	1628	Positive	0	TRINITY_DN1388_c16_g1_i1	1891	NC_003627.1 Maize chlorotic mottle virus genomic RNA	4437	96.689	1674	14	Negative	0
27				TRINITY_DN963_c0_g1_i1	845	MF974579.1 Maize yellow mosaic virus	5630	97.041	1039	1883	Positive	0	TRINITY_DN1680_c0_g1_i1	229	NC_003398.1 Sugarcane mosaic virus	9596	91.228	840	1067	Positive	3.77e-85	TRINITY_DN1402_c0_g1_i1	321	NC_001346.2 Maize streak virus - A[Ama]	2689	96.573	574	254	Negative	1.07e-151	TRINITY_DN1388_c16_g1_i2	1765	NC_003627.1 Maize chlorotic mottle virus genomic RNA	4437	96.685	1672	14	Negative	0
27																															TRINITY_DN1408_c13_g1_i8	1707	NC_003627.1 Maize chlorotic mottle virus genomic RNA	4437	96.161	3134	1598	Negative	0
27																															TRINITY_DN1408_c13_g1_i17	1690	NC_003627.1 Maize chlorotic mottle virus genomic RNA	4437	95.764	3225	1598	Negative	0
27																															TRINITY_DN1215_c1_g1_i1	1551	NC_003627.1 Maize chlorotic mottle virus genomic RNA	4437	93.333	3393	3349	Negative	6.64e-11
27																															TRINITY_DN1408_c13_g1_i20	1536	NC_003627.1 Maize chlorotic mottle virus genomic RNA	4437	95.874	3027	1598	Negative	0
27																															TRINITY_DN1408_c13_g1_i13	1367	NC_003627.1 Maize chlorotic mottle virus genomic RNA	4437	96.154	2793	1598	Negative	0
27																															TRINITY_DN1366_c6_g1_i2	1171	NC_003627.1 Maize chlorotic mottle virus genomic RNA	4437	97.235	4414	3366	Negative	0
27																															TRINITY_DN1475_c0_g1_i1	875	NC_003627.1 Maize chlorotic mottle virus genomic RNA	4437	95.294	3646	3730	Positive	1e-31
27																															TRINITY_DN1138_c0_g2_i1	864	NC_003627.1 Maize chlorotic mottle virus genomic RNA	4437	100	2706	2660	Negative	2.81e-17
27																															TRINITY_DN8179_c0_g1_i1	825	NC_003627.1 Maize chlorotic mottle virus genomic RNA	4437	96.591	221	308	Positive	4.36e-35
27																															TRINITY_DN1345_c5_g1_i3	795	NC_003627.1 Maize chlorotic mottle virus genomic RNA	4437	100	1008	981	Negative	9.4e-07
27																															TRINITY_DN1363_c0_g1_i4	738	NC_003627.1 Maize chlorotic mottle virus genomic RNA	4437	94.737	2064	2009	Negative	2.39e-17
27																															TRINITY_DN1348_c5_g1_i3	726	NC_003627.1 Maize chlorotic mottle virus genomic RNA	4437	96.35	14	150	Positive	4.77e-59
27																															TRINITY_DN1320_c1_g3_i1	724	NC_003627.1 Maize chlorotic mottle virus genomic RNA	4437	95.122	1881	1962	Positive	1.38e-29
27																															TRINITY_DN1097_c0_g1_i2	713	NC_003627.1 Maize chlorotic mottle virus genomic RNA	4437	95.833	48	143	Positive	6.23e-38
27																															TRINITY_DN376_c0_g1_i1	705	NC_003627.1 Maize chlorotic mottle virus genomic RNA	4437	97.531	2667	2747	Positive	2.23e-32
27																															TRINITY_DN967_c0_g1_i1	665	NC_003627.1 Maize chlorotic mottle virus genomic RNA	4437	93.878	909	813	Negative	3.49e-35
27																															TRINITY_DN1052_c0_g1_i2	659	NC_003627.1 Maize chlorotic mottle virus genomic RNA	4437	96.591	829	915	Positive	1.24e-34
27																															TRINITY_DN190_c0_g1_i3	643	NC_003627.1 Maize chlorotic mottle virus genomic RNA	4437	94.186	1294	1209	Negative	9.43e-31
27																															TRINITY_DN1307_c0_g2_i2	642	NC_003627.1 Maize chlorotic mottle virus genomic RNA	4437	98.361	4411	4351	Negative	1.59e-23
27																															TRINITY_DN1363_c0_g2_i1	629	NC_003627.1 Maize chlorotic mottle virus genomic RNA	4437	97.541	781	902	Positive	4.14e-54
27																															TRINITY_DN1098_c0_g1_i1	611	NC_003627.1 Maize chlorotic mottle virus genomic RNA	4437	98.611	2953	3024	Positive	1.16e-29
27																															TRINITY_DN1408_c13_g7_i1	604	NC_003627.1 Maize chlorotic mottle virus genomic RNA	4437	96.842	1946	1852	Negative	4.05e-39
27																															TRINITY_DN1362_c1_g1_i2	573	NC_003627.1 Maize chlorotic mottle virus genomic RNA	4437	98.485	2962	3027	Positive	2.34e-26
27																															TRINITY_DN921_c0_g1_i1	571	NC_003627.1 Maize chlorotic mottle virus genomic RNA	4437	98.413	2992	3054	Positive	3.91e-24
27																															TRINITY_DN1095_c0_g1_i2	567	NC_003627.1 Maize chlorotic mottle virus genomic RNA	4437	97.436	2453	2530	Positive	8.27e-31
27																															TRINITY_DN1750_c0_g1_i1	567	NC_003627.1 Maize chlorotic mottle virus genomic RNA	4437	98.75	3348	3427	Positive	3.82e-34
27																															TRINITY_DN1199_c0_g1_i2	565	NC_003627.1 Maize chlorotic mottle virus genomic RNA	4437	94.03	856	921	Positive	2.32e-21
27																															TRINITY_DN1069_c0_g1_i1	554	NC_003627.1 Maize chlorotic mottle virus genomic RNA	4437	91.25	2628	2549	Negative	1.76e-22
27																															TRINITY_DN1227_c0_g1_i3	540	NC_003627.1 Maize chlorotic mottle virus genomic RNA	4437	100	3437	3481	Positive	2.23e-16
27																															TRINITY_DN1234_c1_g1_i2	538	NC_003627.1 Maize chlorotic mottle virus genomic RNA	4437	98	3684	3733	Positive	1.72e-17
[truncated: 3,978 more rows]
[truncated: 25 more columns]
