# Supplementary material for: Metagenomic analysis of viruses associated with maize lethal necrosis in Kenya
Source: Virol J. 2018 May 23;15:90. doi: 10.1186/s12985-018-0999-2 (PMC5966901; doi:10.1186/s12985-018-0999-2)
Supplement: Supplementary file 5 — MCMV contigs used for phylogenetic analysis. (FASTA 132 kb) [file 12985_2018_999_MOESM5_ESM.fasta]

>Maize chlorotic mottle virus Kenya maize sample 3 Bomet
TGTGGTGGCCGATGTTCTCGGAGGAACGGAAGATGACGGTGGTCCAAGCCTTGAGGAATGGTTTGACGCGCAAACTCTTT
CAGATTACACGAATTGCGCAACAGATCCTCCGATGGCCACCGCACATACGCGAGAGAATGACATCAAGTCTTGGACGGAG
CTTAGTGAAAACTTTCCAGACCTTGTTAGGTATCCGGAAAGTCTTGTCGAAACTCTGCTTGACACGGAACATGAATGTGG
ACATTTTTACGATGCTCCTGATTCCTTTCAGATTTCTGTCACAGCTATGTTCACAGATCGTTGCAAGTGCCAGGCATGTG
ATCCAGACTTTCAAGCACGGTCTCTCTCGCGGGCTCTGCTTGGCCCGTTGCCGGAATCCGGAGACGATGCGGAGTGGATG
GAGCAAGCATACACTCCAGATGCAGAATTGTTCGTCAACGAGCCCACTGATGACCCCATTCCAACCACAGACTGCAAGAG
ACCTATCCAACCCACATGGTCTGTGGATGTCTACTCGAAACAAGTTGACTCAGACTGGGGGCTCAGTGATTCAACAAACG
TCACGGTACGTTCGGCTAGCAGTTCGCTTCTCCCTGCTGGCCGCGGGGGCATATTTTTCATGTGTCCTCGCCCGGAAGGC
ATTGAAAGAGTATGTCTACAGGTGGGAGCTAAAATCCGATCAGGAACTCCCAACTCGGGAACAGTCACAAATCTCCCAGG
TGGAACAGGCTATGGAACAGAATGGAGCGATGATGGTTATGAAACTCAATGGTCCGACGGCCCCTATTCTATCCCTTCAG
GACTGTCTGACTAAACACGTTCTGGTTCCAGAGATTGTGGACGAAGAAGGCACAGTGACACAAAAAGAGCAGTCCACATT
TCTCATCCGTGAGTTTGGCCCTGCCGTCAGAAACCTAGTGACTCTCGCAAAACTAGAATTCGGCGGGATTCCAAAGAAAA
CCACTGCCAACGAACTCACGGTTTGGCGGTTCCTGGTACGGAAGTGTGAGCAAGCAAATATGAATCCAACTGACTCCCGT
ACTGCCATTTCGATGGCCCTGCCATATGTGTTTATGCCGTGCCGTACTGATGTTGGAAGAGCTTCAATTCCACTGCGCGA
TGAATCCATTGAGATCTGTCGCCAATATCGCGCACAATTTGTGGAGGAGACACCCCTACGGCGAGTATTCAACAACCCAC
TGAGCGGAAAAGCATGGCGTAATTGGGTTAGGCACCTGGGTGGGCTGGATGACCCAGCCCTATTCCAGGAGCTGAAATAG
GGGTGTCTTGAAGAGTGGCTTGGGGTGCAGTCTCGGCGCACACGTGCGCGGCACCCCAAACTCCGTAGCCACTTTAAAGA
CACGAGACACAAAACCCGCAGAGTGTTCCGGATTGCAGGTTTGGGCAACCTGTATGAATTTGGGGTCCACAACAACTCTG
CGGTGAACCTGGAACGTGGACTGATGGAACGAGTATTTTATGTGAAAAATGATAAGGGGGAACTCGTTTCATGCCCTGAG
CCAATTAGTGGGATATTTTGGAAAAATTTGAAGGGATTCAGAAATAGCATTGTTCACCATGTGGGACACAGACATCCGGT
GTCACGAGAGACGTTTCTCGCTTACTATACAGGGCCAAAGCGCACCATGTATGAGAAAGCGGTGAATTCCCTCTACGAAA
TGCCTGTCTCGTATGACGATGCTAAACTGAAAACATTTGTCAAAGCAGAAAAGATCAATCTCACTAAGAAAGCTGATCCT
GTACCACGTGTGATCCAACCCCGTGCTCCCCGGTACAATGTGGAACTGGGTAGGTATTTGAGACCGGTTGAGCATCCAAT
CTACCATGCCATAGACAAGATTTGGGGTGGTCCGACTATCATGAAAGGTTACTCGGTTGAACAGATTGGAAGACACATCG
AAAACGCGTTTCGATCGTTCACCGATCCAGTAGCCATTGGATTTGATGCAAGTCGGTTTGATCAACACGTGAGTGTTGAA
GCTCTACGCTGGGAACATAGCGTATACACAAGGATTTATGGCTATCCAGAGCTTCTCACACAATTGCTGCGGTGGCAGAT
TCACAATCGTGGAACAGCATACGCTTCAGACGGCGCGTTCAACTACCAGGTGGACGGTAAACGCATGAGTGGAGACATGA
ACACATCATTGGGCAATTGCATCCTGGCCACAGCAATCACACATGACTTCGTGACCAAGCTGGGGATCCCAGCCAGATTA
ATCAACAATGGAGATGACAACGTCCTGATCTGTCCGGCAGTGGAGGTAGGCAGAGTCAGACAGGAACTGTACAGACATTG
GTTGAACTACGGATTTGAAGTCATATCAGAAGAACCTGTATACATCCTTGAACAGGTTGAGTTTTGCCAGATGCGACCAG
TCTTTGACGGTACACAATACACCATGATGAGAGACCCACGCACCACCATGTCCAAGGATGCATATGCTGTTACCCCTTTT
AACACGCCAACCGCAGCAAGGAGGTGGATGAGAGCAGTTGGGGAATGCGGACTCAGCCTTACAGGAGGCCTCCCCGTAAA
GCAGGAATACTATGCTGCTCTCGTGAAACACGGACTAGATCCGAAAAACATTAAACAGGGAAAAGACTTTGACAGTGGGC
TATATTATCTTAGCAAACTATCCAATCGCAAATGGCAGGAGGTCCAAGAAAGCGCTCGTTACTCATTCTGGCTTGCCTTC
GGGTACACACCAGATGAACAACGAGCGTTAGAGGAGTATTTTAGATCTTGGACTCCTACGTTTGAATGGTCCACAACGGG
TATTTTGGCAGAAATCCCCGAATGTCTTCTTCTCAAACACAATCCCCTCCCACCGACGTAGCCCGCAGACAACAGACCGG
CACTGCCGTGCGATCCGAAGATAACCATCGCAATCAGTTGGAAAACATTGCTGTTGGAAAACTCACCAAATCTGAAGGAG
CACCCGCCCAACAGAACGTGATTATTGCAAAAGAGGTGGTTATCAATAACCACTTCAATTTCAACTGAGCTGGAGTGTGT
GTGTGTAGAATCGTCCTGGCCTCAGTGGTTAAGGAATTTAATCTTGGGGATTTTGATCTCCTCGATTCTGTTCATCTTGA
CGAAAACACAGGACACCGTTGCCGTTTATCACGAGCCATCGGTGTACTCGATCGATCAAACACAAAAATTCCAAAAGATC
GACATACACAATGGCGGCAAGTAGCCGGTCTACCCGAGGTAGAAAGCAGCGCGGACGTAGCGTGGAAGCAAAATCCAGAG
CTATTCGAGCCAACCCGCCTGTCCCTCGACCCAACCCGCAGCGAAACCGTCCCCCACCTGCGGGAACAACCTGCTCCATG
TCTGAAATTCTGCTTGCAGTGTCAGCAACAACTGCTGACCAAATTCTCGAGATTCCAGTGTGCGCAGGGATTGACTTCCC
AGCTGGAACGCCACCCCGATACATTGGGGCGGCCAAGTGGCTGGCAGCACAATCACAGATGTGGAACACAATTGTGTTCA
ACTCTGTGCGCATCACTTGGGAAACATTCACAGCAGACACCACTAGCGGATACATCTCAATGGCATTCCTCTCTGATTAC
ATGCTATCAATACCCACTGGGGTGGAGGATGTTGCCAGGATCGTGCCCTCAGCTACAATAGCTCTGAAGAACAGAGGGCC
GTCCATTGTTATGCCACAAAACCGCACTGTGTTCAGGTGTATACAGGCTGGTCAGTTTGCTGCGTTGGGCAGCGCGGCTG
ACAAGCAAATGTATTCTCCCGGACGATTCATTGTGGCTATCCCCAAAGCTAGTGCAACACAAGCGGTAGGCCAAATCAAA
ATCTCGTACTCCGTGTCCTACCGTGGAGCAGCAATCCTACAACCTGCCCTGGTTCCAGGCCCAGGGCTGGCAAATCATTG
AGCATAAGGTGAGCCGGCATGAGGTTGCAAGACCGGAACAACCAGTCCTTCTGGCAGAGTCCTGCCAATCCAAAGTGTCT
GGGAGCCTAAATCGTATACTAGTAGTTTGCGTGATGACCATGACTGGAGAGTGGGCGGCGGCTGCCAACCGCAGACTGGG
CGTATATAGTAAGCCTTGACCCACCCATGGAAAACACGTATTTACGAACGGTACGACATGGTAACTGGATACACTTAACC
CTGGGGCAAGTAGATGCTAGGAAACTAGCATCGGGCCGCCCACGAGGGTTTCTGAACTCAACGGAGTAGAACGGGGGGG

>Maize chlorotic mottle virus Kenya maize sample 7 Kirinyaga
CGGCAACAGACCCCAACGCGCTAGACACGACCTTACAGTTGACTCACGTCTTGCATCCTGTGAGAGCTTTAGCGTGGGAA
TTTGCCCCTGACTGGCAATCAGGTTTCATGCCCTCTCCGTGCACATATGGCGACCCTACCTTCAATTCACGCATTTTGGA
AGCTGTGGTGGCCGATGTTCTCGGAGGAACGGAAGATGACGGTGGTCCAAGCCTTGAGGAATGGTTTGACGCGCAAACTC
TTTCAGATTACACGAATTGCGCAACAGATCCTCCGATGGCCACCGCACATACGCGAGAGAATGACATCAAGTCTTGGACG
GAGCTTAGTGAAAACTTTCCAGACCTTGTTAGGTATCCGGAAAGTCTTGTCGAAACTCTGCTTGACACGGAACATGAATG
TGGACATTTTTACGATGCTCCTGATTCCTTTCAGATTTCTGTCACAGCTATGTTCACAGATCGTTGCAAGTGCCAGGCAT
GTGATCCAGACTTTCAAGCACGGTCTCTCTCGCGGGCTCTGCTTGGCCCGTTGCCGGAATCCGGAGACGATGCGGAGTGG
ATGGAGCAAGCATACACTCCAGATGCAGAATTGTTCGTCAACGAGCCCACTGATGACCCCATTCCAACCACAGACTGCAA
GAGACCTATCCAACCCACATGGTCTGTGGATGTCTACTCGAAACAAGTTGACTCAGACTGGGGGCTCAGTGATTCAACAA
ACGTCACGGTACGTTCGGCTAGCAGTTCGCTTCTCCCTGCTGGCCGCGGGGGCATATTTTTCATGTGTCCTCGCCCGGAA
GGCATTGAAAGAGTATGTCTACAGGTGGGAGCTAAAATCCGATCAGGAACTCCCAACTCGGGAACAGTCACAAATCTCCC
AGGTGGAACAGGCTATGGAACAGAATGGAGCGATGATGGTTATGAAACTCAATGGTCCGACGGCCCCTATTCTATCCCTT
CAGGACTGTCTGACTAAACACGTTCTGGTTCCAGAGATTGTGGACGAAGAAGGCACAGTGACACAAAAAGAGCAGTCCAC
ATTTCTCATCCGTGAGTTTGGCCCTGCCGTCAGAAACCTAGTGACTCTCGCAAAACTAGAATTCGGCGGGATTCCAAAGA
AAACCACTGCCAACGAACTCACGGTTTGGCGGTTCCTGGTACGGAAGTGTGAGCAAGCAAATATGAATCCAACTGACTCC
CGTACTGCCATTTCGATGGCCCTGCCATATGTGTTTATGCCGTGCCGTACTGATGTTGGAAGAGCTTCAATTCCACTGCG
CGATGAATCCATTGAGATCTGTCGCCAATATCGCGCGCAATTTGTGGAGGAGACACCCCTACGGCGAGTATTCAACAACC
CACTGAGCGGAAAAGCATGGCGTAATTGGGTTAGGCACCTGGGTGGGCTGGATGACCCAGCCCTATTCCAGGAGCTGAAA
TAGGGGTGTCTTGAAGAGTGGCTTGGGGTGCAGTCTCGGCGCACACGTGCGCGGCACCCCAAACTCCGTAGCCACTTTAA
AGACACGAGACACAAAACCCGCAGAGTGTTCCGGATTGCAGGTTTGGGCAACCTGTATGAATTTGGGGTCCACAACAACT
CTGCGGTGAACCTGGAACGTGGACTGATGGAACGAGTATTTTATGTGAAAAATGATAAGGGGGAACTCGTTTCATGCCCT
GAGCCAATTAGTGGGATATTTTGGAAAAATTTGAAGGGATTCAGAAATAGCATTGTTCACCATGTGGGACACAGACATCC
GGTGTCACGAGAGACGTTTCTCGCTTACTATACAGGGCCAAAGCGCACCATGTATGAGAAAGCGGTGAATTCCCTCTACG
AAATGCCTGTCTCGTATGACGATGCTAAACTGAAAACATTTGTCAAAGCAGAAAAGATCAATCTCACTAAGAAAGCTGAT
CCTGTACCACGTGTGATCCAACCCCGTGCTCCCCGGTACAATGTGGAACTGGGTAGGTATTTGAGACCGGTTGAGCATCC
AATCTACCATGCCATAGACAAGATTTGGGGTGGTCCGACTATCATGAAAGGTTACTCGGTTGAACAGATTGGAAGACACA
TCGAAAACGCGTTTCGATCGTTCACCGATCCAGTAGCCATTGGATTTGATGCAAGTCGGTTTGATCAACACGTGAGTGTT
GAAGCTCTACGCTGGGAACATAGCGTATACACAAGGATTTATGGCTATCCAGAGCTTCTCACACAATTGTTGCGGTGGCA
GATTCACAATCGTGGAACAGCATACGCTTCAGACGGCGCGTTCAACTACCAGGTGGATGGTAAACGCATGAGTGGAGACA
TGAACACATCATTGGGCAACTGCATCCTGGCCACAGCAATCACACATGACTTCGTGACCAAGCTGGGGATCCCAGCCAGA
TTAATCAACAATGGAGATGACAACGTCCTGATCTGTCCGGCAGTGGAGGTAGGCAGAGTCAGACAGGAACTGTACAGACA
TTGGTTGAACTACGGATTTGAAGTCATATCAGAAGAACCTGTATACATCCTTGAACAGGTTGAGTTTTGCCAGATGCGAC
CAGTCTTTGACGGTACACAATACACCATGATGAGAGACCCACGCACCACCATGTCCAAGGATGCATATGCTGTTACCCCT
TTTAACACGCCAACCGCAGCAAGGAGGTGGATGAGAGCAGTTGGGGAATGCGGACTCAGCCTTACAGGAGGCCTCCCCGT
AAAGCAGGAATACTATGCTGCTCTCGTGAAACACGGACTAGATCCGAAAAACATTAAACAGGGAAAAGACTTTGACAGTG
GGCTATATTATCTTAGCAAACTATCCAATCGCAAATGGCAGGAGGTCCAAGAAAGCGCTCGTTACTCATTCTGGCTTGCC
TTCGGGTACACACCAGATGAACAACGAGCGTTAGAGGAGTATTTTAGATCTTGGACTCCTACGTTTGAATGGTCCACAAC
GGGTATTTTGGCAGAAATCCCCGAATGTCTTCTTCTCAAACACAATCCCCTCCCACCGACGTAGCCCGCAGACAACAGAC
CGGCACTGCCGTGCGATCCGAAGATAACCATCGCAATCAGTTGGAGAACATTGCTGTTGGAAAACTCACCAAATCTGAAG
GAGCACCCGCCCAACAGAACGTGATTATTGCAAAAGAGGTGGTTATCAATAACCACTTCAATTTCAACTGAGCTGGAGTG
TGTGTGTGTAGAATCGTCCTGGCCTCAGTGGTTAAGGAATTTAATCTTGGGGATTTTGATCTCCTCGATTCTGTTCATCT
TGACGAAAACACAGGACACCGTTGCCGTTTATCACGAGCCATCGGTGTACTCGATCGATCAAACACAAAAATTCCAAAAG
ATCGACATACACAATGGCGGCAAGTAGCCGGTCTACCCGAGGTAGAAAGCAGCGCGGACGTAGCGTGGAAGCAAAATCCA
GAGCTATTCGAGCCAACCCGCCTGTCCCTCGACCCAACCCGCAGCGAAACCGTCCCCCACCTGCGGGAACAACCTGCTCC
ATGTCTGAAATTCTGCTTGCAGTGTCAGCAACAACTGCTGACCAAATTCTCGAGATTCCAGTGTGCGCAGGGATTGACTT
CCCAGCTGGAACGCCACCCCGATACATTGGGGCGGCCAAGTGGCTGGCAGCACAATCACAGATGTGGAACACAATTGTGT
TCAACTCTGTGCGCATCACTTGGGAAACATTCACAGCAGACACCACTAGCGGATACATCTCAATGGCATTCCTCTCTGAT
TACATGCTATCAATACCCACTGGGGTGGAGGATGTTGCCAGGATCGTGCCCTCAGCTACAATAGCTCTGAAGAACAGAGG
GCCGTCCATTGTTATGCCACAAAACCGCACTGTGTTCAGGTGTATACAGGCTGGTCAGTTTGCTGCGTTGGGCAGCGCGG
CTGACAAGCAAATGTATTCTCCCGGACGATTCATTGTGGCTATCCCCAAAGCTAGTGCAACACAAGCGGTAGGCCAAATC
AAAATCTCGTACTCCGTGTCCTACCGTGGAGCAGCAATCCTACAACCTGCCCTGGTTCCAGGCCCAGGGCTGGCAAATCA
TTGAGCATAAGGTGAGCCGGCATGAGGTTGCAAGACCGGAACAACCAGTCCTTCTGGCAGAGTCCTGCCAATCCAAAGTG
TCTGGGAGCCTAAATCGTATACTAGTAGTTTGCGTGATGACCATGACTGGAGAGTGGGCGGCGGCTGCCAACCGCAGACT
GGGCGTATATAGTAAGCCTTGACCCACCCATGGAAAACACGTATTTACGAACGGTACGACATGGTAACTGGATACACTTA
ACCCTGGGGCAAGTAGATGCTAGGAAACTAGCATCGGGCCGCCCACGAGGGTTTCTGAACTCAACGGAGTAGAACGGGGG
GGGG

>Maize chlorotic mottle virus Kenya sorghum sample 8 Embu
CAACAGACCCCAACGCGCTAGACACGACCTTACAGTTGACTCACGTCTTGCATCCTGTGAGAGCTTTAGCGTGGGAATTT
GCCCCTGACTGGCAATCAGGTTTCATGCCCTCTCCGTGCACATATGGCGACCCTACCTTCAATTCACGCATTTTGGAAGC
TGTGGTGGCCGATGTTCTCGGAGGAACGGAAGATGACGGTGGTCCAAGCCTTGAGGAATGGTTTGACGCGCAAACTCTTT
CAGATTACACGAATTGCGCAACAGATCCTCCGATGGCCACCGCACATACGCGAGAGAATGACATCAAGTCTTGGACGGAG
CTTAGTGAAAACTTTCCAGACCTTGTTAGGTATCCGGAAAGTCTTGTCGAAACTCTGCTTGACACGGAACATGAATGTGG
ACATTTTTACGATGCTCCTGATTCCTTTCAGATTTCTGTCACAGCTATGTTCACAGATCGTTGCAAGTGCCAGGCATGTG
ATCCAGACTTTCAAGCACGGTCTCTCTCGCGGGCTCTGCTTGGCCCGTTGCCGGAATCCGGAGACGATGCGGAGTGGATG
GAGCAAGCATACACTCCAGATGCAGAATTGTTCGTCAACGAGCCCACTGATGACCCCATTCCAACCACAGACTGCAAGAG
ACCTATCCAACCCACATGGTCTGTGGATGTCTACTCGAAACAAGTTGACTCAGACTGGGGGCTCAGTGATTCAACAAACG
TCACGGTACGTTCGGCTAGCAGTTCGCTTCTCCCTGCTGGCCGCGGGGGCATATTTTTCATGTGTCCTCGCCCGGAAGGC
ATTGAAAGAGTATGTCTACAGGTGGGAGCTAAAATCCGATCAGGAACTCCCAACTCGGGAACAGTCACAAATCTCCCAGG
TGGAACAGGCTATGGAACAGAATGGAGCGATGATGGTTATGAAACTCAATGGTCCGACGGCCCCTATTCTATCCCTTCAG
GACTGTCTGACTAAACACGTTCTGGTTCCAGAGATTGTGGACGAAGAAGGCACAGTGACACAAAAAGAGCAGTCCACATT
TCTCATCCGTGAGTTTGGCCCTGCCGTCAGAAACCTAGTGACTCTCGCAAAACTAGAATTCGGCGGGATTCCAAAGAAAA
CCACTGCCAACGAACTCACGGTTTGGCGGTTCCTGGTACGGAAGTGTGAGCAAGCAAATATGAATCCAACTGACTCCCGT
ACTGCCATTTCGATGGCCCTGCCATATGTGTTTATGCCGTGCCGTACTGATGTTGGAAGAGCTTCAATTCCACTGCGCGA
TGAATCCATTGAGATCTGTCGCCAATATCGCGCACAATTTGTGGAGGAGACACCCCTACGGCGAGTATTCAACAACCCAC
TGAGCGGAAAAGCATGGCGTAATTGGGTTAGGCACCTGGGTGGGCTGGATGACCCAGCCCTATTCCAGGAGCTGAAATAG
GGGTGTCTTGAAGAGTGGCTTGGGGTGCAGTCTCGGCGCACACGTGCGCGGCACCCCAAACTCCGTAGCCACTTTAAAGA
CACGAGACACAAAACCCGCAGAGTGTTCCGGATTGCAGGTTTGGGCAACCTGTATGAATTTGGGGTCCACAACAACTCTG
CGGTGAACCTGGAACGTGGACTGATGGAACGAGTATTTTATGTGAAAAATGATAAGGGGGAACTCGTTTCATGCCCTGAG
CCAATTAGTGGGATATTTTGGAAAAATTTGAAGGGATTCAGAAATAGCATTGTTCACCATGTGGGACACAGACATCCGGT
GTCACGAGAGACGTTTCTCGCTTACTATACAGGGCCAAAGCGCACCATGTATGAGAAAGCGGTGAATTCCCTCTACGAAA
TGCCTGTCTCGTATGACGATGCTAAACTGAAAACATTTGTCAAAGCAGAAAAGATCAATCTCACTAAGAAAGCTGATCCT
GTACCACGTGTGATCCAACCCCGTGCTCCCCGGTACAATGTGGAACTGGGTAGGTATTTGAGACCGGTTGAGCATCCAAT
CTACCATGCCATAGACAAGATTTGGGGTGGTCCGACTATCATGAAAGGTTACTCGGTTGAACAGATTGGAAGACACATCG
AAAACGCGTTTCGATCGTTCACCGATCCAGTAGCCATTGGATTTGATGCAAGTCGGTTTGATCAACACGTGAGTGTTGAA
GCTCTACGCTGGGAACATAGCGTATACACAAGGATTTATGGCTATCCAGAGCTTCTCACACAATTGCTGCGGTGGCAGAT
TCACAATCGTGGAACAGCATACGCTTCAGACGGCGCGTTCAACTACCAGGTGGATGGTAAACGCATGAGTGGAGACATGA
ACACATCATTGGGCAATTGCATCCTGGCCACAGCAATCACACATGACTTCGTGACCAAGCTGGGGATCCCAGCCAGATTA
ATCAACAATGGAGATGACAACGTCCTGATCTGTCCGGCAGTGGAGGTAGGCAGAGTCAGACAGGAACTGTACAGACATTG
GTTGAACTACGGATTTGAAGTCATATCAGAAGAACCTGTATACATCCTTGAACAGGTTGAGTTTTGCCAGATGCGACCAG
TCTTTGACGGTACACAATACACCATGATGAGAGACCCACGCACCACCATGTCCAAGGATGCATATGCTGTTACCCCTTTT
AACACGCCAACCGCAGCAAGGAGGTGGATGAGAGCAGTTGGGGAATGCGGACTCAGCCTTACAGGAGGCCTCCCCGTAAA
GCAGGAATACTATGCTGCTCTCGTGAAACACGGACTAGATCCGAAAAACATTAAACAGGGAAAAGACTTTGACAGTGGGC
TATATTATCTTAGCAAACTATCCAATCGCAAATGGCAGGAGGTCCAAGAAAGCGCTCGTTACTCATTCTGGCTTGCCTTC
GGGTACACACCAGATGAACAACGAGCGTTAGAGGAGTATTTTAGATCTTGGACTCCTACGTTTGAATGGTCCACAACGGG
TATTTTGGCAGAAATCCCCGAATGTCTTCTTCTCAAACACAATCCCCTCCCACCGACGTAGCCCGCAGACAACAGACCGG
CACTGCCGTGCGATCCGAAGATAACCATCGCAATCAGTTGGAAAACATTGCTGTTGGAAAACTCACCAAATCTGAAGGAG
CACCCGCCCAACAGAACGTGATTATTGCAAAAGAGGTGGTTATCAATAACCACTTCAATTTCAACTGAGCTGGAGTGTGT
GTGTGTAGAATCGTCCTGGCCTCAGTGGTTAAGGAATTTAATCTTGGGGATTTTGATCTCCTCGATTCTGTTCATCTTGA
CGAAAACACAGGACACCGTTGCCGTTTATCACGAGCCATCGGTGTACTCGATCGATCAAACACAAAAATTCCAAAAGATC
GACATACACAATGGCGGCAAGTAGCCGGTCTACCCGAGGTAGAAAGCAGCGCGGACGTAGCGTGGAAGCAAAATCCAGAG
CTATTCGAGCCAACCCGCCTGTCCCTCGACCCAACCCGCAGCGAAACCGTCCCCCACCTGCGGGAACAACCTGCTCCATG
TCTGAAATTCTGCTTGCAGTGTCAGCAACAACTGCTGACCAAATTCTCGAGATTCCAGTGTGCGCAGGGATTGACTTCCC
AGCTGGAACGCCACCCCGATACATTGGGGCGGCCAAGTGGCTGGCAGCACAATCACAGATGTGGAACACAATTGTGTTCA
ACTCTGTGCGCATCACTTGGGAAACATTCACAGCAGACACCACTAGCGGATACATCTCAATGGCATTCCTCTCTGATTAC
ATGCTATCAATACCCACTGGGGTGGAGGATGTTGCCAGGATCGTGCCCTCAGCTACAATAGCTCTGAAGAACAGAGGGCC
GTCCATTGTTATGCCACAAAACCGCACTGTGTTCAGGTGTATACAGGCTGGTCAGTTTGCTGCGTTGGGCAGCGCGGCTG
ACAAGCAAATGTATTCTCCCGGACGATTCATTGTGGCTATCCCCAAAGCTAGTGCAACACAAGCGGTAGGCCAAATCAAA
ATCTCGTACTCCGTGTCCTACCGTGGAGCAGCAATCCTACAACCTGCCCTGGTTCCAGGCCCAGGGCTGGCAAATCATTG
AGCATAAGGTGAGCCGGCATGAGGTTGCAAGACCGGAACAACCAGTCCTTCTGGCAGAGTCCTGCCAATCCAAAGTGTCT
GGGAGCCTAAATCGTATACTAGTAGTTTGCGTGATGACCATGACTGGAGAGTGGGCGGCGGCTGCCAACCGCAGACTGGG
CGTATATAGTAAGCCTTGACCCACCCATGGAAAACACGTATTTACGAACGGTACGACATGGTAACTGGATACACTTAACC
CTGGGGCAAGTAGATGCTAGGAAACTAGCATCGGGCCGCCCACGAGGGTTTCTGAACTCAACGGAGTAGAACGGGGGGGG
GGG

>Maize chlorotic mottle virus Kenya maize sample 13 Bomet
TGTGGTGGCCGATGTTCTCGGAGGAACGGAAGATGACGGTGGTCCAAGCCTTGAGGAATGGTTTGACGCGCAAACTCTTT
CAGATCACACGAATTGCGCAACAGATCCTCCGATGGCCACCGCACATACGCGAGAGAATGACATCAAGTCTTGGACGGAG
CTTAGTGAAAACTTTCCAGACCTTGTTAGGTATCCGGAAAGTCTTGTCGAAACTCTGCTTGACACGGAACATGAATGTGG
ACATTTTTACGATGCTCCTGATTCCTTTCAGATTTCTGTCACAGCTATGTTCACAGATCGTTGCAAGTGCCAGGCATGTG
ATCCAGACTTTCAAGCACGGTCTCTCTCGCGGGCTCTGCTTGGCCCGTTGCCGGAATCCGGAGACGATGCGGAGTGGATG
GAGCAAGCATACACTCCAGATGCAGAATTGTTCGTCAACGAGCCCACTGATGACCCCATTCCAACCACAGACTGCAAGAG
ACCTATCCAACCCACATGGTCTGTGGATGTCTACTCGAAACAAGTTGACTCAGACTGGGGGCTCAGTGATTCAACAAACG
TCACGGTACGTTCGGCTAGCAGTTCGCTTCTCCCTGCTGGCCGCGGGGGCATATTTTTCATGTGTCCTCGCCCGGAAGGC
ATTGAAAGAGTATGTCTACAGGTGGGAGCTAAAATCCGATCAGGAACTCCCAACTCGGGAACAGTCACAAATCTCCCAGG
TGGAACAGGCTATGGAACAGAATGGAGCGATGATGGTTATGAAACTCAATGGTCCGACGGCCCCTATTCTATCCCTTCAG
GACTGTCTGACTAAACACGTTCTGGTTCCAGAGATTGTGGACGAAGAAGGCACAGTGACACAAAAAGAGCAGTCCACATT
TCTCATCCGTGAGTTTGGCCCTGCCGTCAGAAACCTAGTGACTCTCGCAAAACTAGAATTCGGCGGGATTCCAAAGAAAA
CCACTGCCAACGAACTCACGGTTTGGCGGTTCCTGGTACGGAAGTGTGAGCAAGCAAATATGAATCCAACTGACTCCCGT
ACTGCCATTTCGATGGCCCTGCCATATGTGTTTATGCCGTGCCGTACTGATGTTGGAAGAGCTTCAATTCCACTGCGCGA
TGAATCCATTGAGATCTGTCGCCAATATCGCGCACAATTTGTGGAGGAGACACCCCTACGGCGAGTATTCAACAACCCAC
TGAGCGGAAAAGCATGGCGTAATTGGGTTAGGCACCTGGGTGGGCTGGATGACCCAGCCCTATTCCAGGAGCTGAAATAG
GGGTGTCTTGAAGAGTGGCTTGGGGTGCAGTCTCGGCGCACACGTGCGCGGCACCCCAAACTCCGTAGCCACTTTAAAGA
CACGAGACACAAAACCCGCAGAGTGTTCCGGATTGCAGGTTTGGGCAACCTGTATGAATTTGGGGTCCACAACAACTCTG
CGGTGAACCTGGAACGTGGACTGATGGAACGAGTATTTTATGTGAAAAATGATAAGGGGGAACTCGTTTCATGCCCTGAG
CCAATTAGTGGGATATTTTGGAAAAATTTGAAGGGATTCAGAAATAGCATTGTTCACCATGTGGGACACAGACATCCGGT
GTCACGAGAGACGTTTCTCGCTTACTATACAGGGCCAAAGCGCACCATGTATGAGAAAGCGGTGAATTCCCTCTACGAAA
TGCCTGTCTCGTATGACGATGCTAAACTGAAAACATTTGTCAAAGCAGAAAAGATCAATCTCACTAAGAAAGCTGATCCT
GTACCACGTGTGATCCAACCCCGTGCTCCCCGGTACAATGTGGAACTGGGTAGGTATTTGAGACCGGTTGAGCATCCAAT
CTACCATGCCATAGACAAGATTTGGGGTGGTCCGACTATCATGAAAGGCTACTCGGTTGAACAGATTGGAAGACACATCG
AAAACGCGTTTCGATCGTTCACCAATCCAGTAGCCATTGGATTTGATGCAAGTCGGTTTGATCAACACGTGAGTGTTGAA
GCTCTACGCTGGGAACATAGCGTATACACAAGGATTTATGGCTATCCAGAGCTTCTCACACAATTGCTGCGGTGGCAGAT
TCACAATCGTGGAACAGCATACGCTTCAGACGGCGCGTTCAACTACCAGGTGGATGGTAAACGCATGAGTGGAGACATGA
ACACATCATTGGGCAATTGCATCCTGGCCACAGCAATCACACATGACTTCGTGACCAAGCTGGGGATCCCAGCCAGATTA
ATCAACAATGGAGATGACAACGTCCTGATCTGTCCGGCAGTGGAGGTAGGCAGAGTCAGACAGGAACTGTACAGACATTG
GTTGAACTACGGATTTGAAGTCATATCAGAAGAACCTGTATACATCCTTGAACAGGTTGAGTTTTGCCAGATGCGACCAG
TCTTTGACGGTACACAATACACCATGATGAGAGACCCACGCACCACCATGTCCAAGGATGCATATGCTGTTACCCCTTTT
AACACGCCAACCGCAGCAAGGAGGTGGATGAGAGCAGTTGGGGAATGCGGACTCAGCCTTACAGGAGGCCTCCCCGTAAA
GCAGGAATACTATGCTGCTCTCGTGAAACACGGACTAGATCCGAAAAACATTAAACAGGGAAAAGACTTTGACAGTGGGC
TATATTATCTTAGCAAACTATCCAATCGCAAATGGCAGGAGGTCCAAGAAAGCGCTCGTTACTCATTCTGGCTTGCCTTC
GGGTACACACCAGATGAACAACGAGCGTTAGAGGAGTATTTTAGATCTTGGACTCCTACGTTTGAATGGTCCACAACGGG
TATTTTGGCAGAAATCCCCGAATGTCTTCTTCTCAAACACAATCCCCTCCCACCGACGTAGCCCGCAGACAACAGACCGG
CACTGCCGTGCGATCCGAAGATAACCATCGCAATCAGTTGGAAAACATTGCTGTTGGAAAACTCACCAAATCTGAAGGAG
CACCCGCCCAACAGAACGTGATTATTGCAAAAGAGGTGGTTATCAATAACCACTTCAATTTCAACTGAGCTGGAGTGTGT
GTGTGTAGAATCGTCCTGGCCTCAGTGGTTAAGGAATTTAATCTTGGGGATTTTGATCTCCTCGATTCTGTTCATCTTGA
CGAAAACACAGGACACCGTTGCCGTTTATCACGAGCCATCGGTGTACTCGATCGATCAAACACAAAAATTCCAAAAGATC
GACATACACAATGGCGGCAAGTAGCCGGTCTACCCGAGGTAGAAAGCAGCGCGGACGTAGCGTGGAAGCAAAATCCAGAG
CTATTCGAGCCAACCCGCCTGTCCCTCGACCCAACCCGCAGCGAAACCGTCCCCCACCTGCGGGAACAACCTGCTCCATG
TCTGAAATTCTGCTTGCAGTGTCAGCAACAACTGCTGACCAAATTCTCGAGATTCCAGTGTGCGCAGGGATTGACTTCCC
AGCTGGAACGCCACCCCGATACATTGGGGCGGCCAAGTGGCTGGCAGCACAATCACAGATGTGGAACACAATTGTGTTCA
ACTCTGTGCGCATCACTTGGGAAACATTCACAGCAGACACCACTAGCGGATACATCTCAATGGCATTCCTCTCTGATTAC
ATGCTATCAATACCCACTGGGGTGGAGGATGTTGCCAGGATCGTGCCCTCAGCTACAATAGCTCTGAAGAACAGAGGGCC
GTCCATTGTTATGCCACAAAACCGCACTGTGTTCAGGTGTATACAGGCTGGTCAGTTTGCTGCGTTGGGCAGCGCGGCTG
ACAAGCAAATGTATTCTCCCGGACGATTCATTGTGGCTATCCCCAAAGCTAGTGCAACACAAGCGGTAGGCCAAATCAAA
ATCTCGTACTCCGTGTCCTACCGTGGAGCAGCAATCCTACAACCTGCCCTGGTTCCAGGCCCAGGGCTGGCAAATCATTG
AGCATAAGGTGAGCCGGCATGAGGTTGCAAGACCGGAACAACCAGTCCTTCTGGCAGAGTCCTGCCAATCCAAAGTGTCT
GGGAGCCTAAATCGTATACTAGTAGTTTGCGTGATGACCATGACTGGAGAGTGGGCGGCGGCTGCCAACCGCAGACTGGG
CGTATATAGTAAGCCTTGACCCACCCATGGAAAACACGTATTTACGAACGGTACGACATGGTAACTGGATACA

>Maize chlorotic mottle virus Kenya maize sample 14 Transzoia
GCGGCAACAGACCCCAACGCGCTAGACACGACCTTACAGTTGACTCACGTCTTGCATCCTGTGAGAGCTTTAGCGTGGGA
ATTTGCCCCTGACTGGCAATCAGGTTTCATGCCCTCTCCGTGCACATATGGCGACCCTACCTTCAATTCACGCATTTTGG
AAGCTGTGGTGGCCGATGTTCTCGGAGGAACGGAAGATGACGGTGGTCCAAGCCTTGAGGAATGGTTTGACGCGCAAACT
CTTTCAGATTACACGAATTGCGCAACAGATCCTCCGATGGCCACCGCACATACGCGAGAGAATGACATCAAGTCTTGGAC
GGAGCTTAGTGAAAACTTTCCAGACCTTGTTAGGTATCCGGAAAGTCTTGTCGAAACTCTGCTTGACACGGAACATGAAT
GTGGACATTTTTACGATGCTCCTGATTCCTTTCAGATTTCTGTCACAGCTATGTTCACAGATCGTTGCAAGTGCCAGGCA
TGTGATCCAGACTTTCAAGCACGGTCTCTCTCGCGGGCTCTGCTTGGCCCGTTGCCGGAATCCGGAGACGATGCGGAGTG
GATGGAGCAAGCATACACTCCAGATGCAGAATTGTTCGTCAACGAGCCCACTGATGACCCCATTCCAACCACAGACTGCA
AGAGACCTATCCAACCCACATGGTCTGTGGATGTCTACTCGAAACAAGTTGACTCAGACTGGGGGCTCAGTGATTCAACA
AACGTCACGGTACGTTCGGCTAGCAGTTCGCTTCTCCCTGCTGGCCGCGGGGGCATATTTTTCATGTGTCCTCGCCCGGA
AGGCATTGAAAGAGTATGTCTACAGGTGGGAGCTAAAATCCGATCAGGAACTCCCAACTCGGGAACAGTCACAAATCTCC
CAGGTGGAACAGGCTATGGAACAGAATGGAGCGATGATGGTTATGAAACTCAATGGTCCGACGGCCCCTATTCTATCCCT
TCAGGACTGTCTGACTAAACACGTTCTGGTTCCAGAGATTGTGGACGAAGAAGGCACAGTGACACAAAAAGAGCAGTCCA
CATTTCTCATCCGTGAGTTTGGCCCTGCCGTCAGAAACCTAGTGACTCTCGCAAAACTAGAATTCGGCGGGATTCCAAAG
AAAACCACTGCCAACGAACTCACGGTTTGGCGGTTCCTGGTACGGAAGTGTGAGCAAGCAAATATGAATCCAACTGACTC
CCGTACTGCCATTTCGATGGCCCTGCCATATGTGTTTATGCCGTGCCGTACTGATGTTGGAAGAGCTTCAATTCCACTGC
GCGATGAATCCATTGAGATCTGTCGCCAATATCGCGCACAATTTGTGGAGGAGACACCCCTACGGCGAGTATTCAACAAC
CCACTGAGCGGAAAAGCATGGCGTAATTGGGTTAGGCACCTGGGTGGGCTGGATGACCCAGCCCTATTCCAGGAGCTGAA
ATAGGGGTGTCTTGAAGAGTGGCTTGGGGTGCAGTCTCGGCGCACACGTGCGCGGCACCCCAAACTCCGTAGCCACTTTA
AAGACACGAGACACAAAACCCGCAGAGTGTTCCGGATTGCAGGTTTGGGCAACCTGTATGAATTTGGGGTCCACAACAAC
TCTGCGGTGAACCTGGAACGTGGACTGATGGAACGAGTATTTTATGTGAAAAATGATAAGGGGGAACTCGTTTCATGCCC
TGAGCCAATTAGTGGGATATTTTGGAAAAATTTGAAGGGATTCAGAAATAGCATTGTTCACCATGTGGGACACAGACATC
CGGTGTCACGAGAGACGTTTCTCGCTTACTATACAGGGCCAAAGCGCACCATGTATGAGAAAGCGGTGAATTCCCTCTAC
GAAATGCCTGTCTCGTATGACGATGCTAAACTGAAAACATTTGTCAAAGCAGAAAAGATCAATCTCACTAAGAAAGCTGA
TCCTGTACCACGTGTGATCCAACCCCGTGCTCCCCGGTACAATGTGGAACTGGGTAGGTATTTGAGACCGGTTGAGCATC
CAATCTACCATGCCATAGACAAGATTTGGGGTGGTCCGACTATCATGAAAGGTTACTCGGTTGAACAGATTGGAAGACAC
ATCGAAAACGCGTTTCGATCATTCACCGATCCAGTAGCCATTGGATTTGATGCAAGTCGGTTTGATCAACACGTGAGTGT
TGAAGCTCTACGCTGGGAACATAGCGTATACACAAGGATTTATGGCTATCCAGAGCTTCTCACACAATTGCTGCGGTGGC
AGATTCACAATCGTGGAACAGCATACGCTTCAGACGGCGCGTTCAACTACCAGGTGGATGGTAAACGCATGAGTGGAGAC
ATGAACACATCATTGGGCAATTGCATCCTGGCCACAGCAATCACACATGACTTCGTGACCAAGCTGGGGATCCCAGCCAG
ATTAATCAACAATGGAGATGACAACGTCCTGATCTGTCCGGCAGTGGAGGTAGGCAGAGTCAGACAGGAACTGTACAGAC
ATTGGTTGAACTACGGATTTGAAGTCATATCAGAAGAACCTGTATACATCCTTGAACAGGTTGAGTTTTGCCAGATGCGA
CCAGTCTTTGACGGTACACAATACACCATGATGAGAGACCCACGCACCACCATGTCCAAGGATGCATATGCTGTTACCCC
TTTTAACACGCCAACCGCAGCAAGGAGGTGGATGAGAGCAGTTGGGGAATGCGGACTCAGCCTTACAGGAGGCCTCCCCG
TAAAGCAGGAATACTATGCTGCTCTCGTGAAACACGGACTAGATCCGAAAAACATTAAACAGGGAAAAGACTTTGACAGT
GGGCTATATTATCTTAGCAAACTATCCAATCGCAAATGGCAGGAGGTCCAAGAAAGCGCTCGTTACTCATTCTGGCTTGC
CTTCGGGTACACACCAGATGAACAACGAGCGTTAGAGGAGTATTTTAGATCTTGGACTCCTACGTTTGAATGGTCCACAA
CGGGTATTTTGGCAGAAATCCCCGAATGTCTTCTTCTCAAACACAATCCCCTCCCACCGACGTAGCCCGCAGACAACAGA
CCGGCACTGCCGTGCGATCCGAAGATAACCATCGCAATCAGTTGGAAAACATTGCTGTTGGAAAACTCACCAAATCTGAA
GGAGCACCCGCCCAACAGAACGTGATTATTGCAAAAGAGGTGGTTATCAATAACCACTTCAATTTCAACTGAGCTGGAGT
GTGTGTGTGTAGAATCGTCCTGGCCTCAGTGGTTAAGGAATTTAATCTTGGGGATTTTGATCTCCTCGATTCTGTTCATA
TTGACGAAAACACAGGACACCGTTGCCGTTTATCACGAGCCATCGGTGTACTCGATCGATCAAACACAAAAATTCCAAAA
GATCGACATACACAATGGCGGCAAGTAGCCGGTCTACCCGAGGTAGAAAGCAGCGCGGACGTAGCGTGGAAGCAAAATCC
AGAGCTATTCGAGCCAACCCGCCTGTCCCTCGACCCAACCCGCAGCGAAACCGTCCCCCACCTGCGGGAACAACCTGCTC
CATGTCTGAAATTCTGCTTGCAGTGTCAGCAACAACTGCTGACCAAATTCTCGAGATTCCAGTGTGCGCAGGGATTGACT
TCCCAGCTGGAACGCCACCCCGATACATTGGGGCGGCCAAGTGGCTGGCAGCACAATCACAGATGTGGAACACAATTGTG
TTCAACTCTGTGCGCATCACTTGGGAAACATTCACAGCAGACACCACTAGCGGATACATCTCAATGGCATTCCTCTCTGA
TTACATGCTATCAATACCCACTGGGGTGGAGGATGTTGCCAGGATCGTGCCCTCAGCTACAATAGCTCTGAAGAACAGAG
GGCCGTCCATTGTTATGCCACAGAACCGCACTGTGTTCAGGTGTATACAGGCTGGTCAGTTTGCTGCGTTGGGCAGCGCG
GCTGACAAGCAAATGTATTCTCCCGGACGATTCATTGTGGCCATCCCCAAAGCTAGTGCAACACAAGCGGTAGGCCAAAT
CAAAATCTCGTACTCCGTGTCCTACCGTGGAGCAGCAATCCTACAACCTGCCCTGGTTCCAGGCCCAGGGCTGGCAAATC
ATTGAGCATAAGGTGAGCCGGCATGAGGTTGCAAGACCGGAACAACCAGTCCTTCTGGCAGAGTCCTGCCAATCCAAAGT
GTCTGGGAGCCTAAATCGTATACTAGTAGTTTGCGTGATGACCATGACTGGAGAGTGGGCGGCGGCTGCCAACCGCAGAC
TGGGCGTATATAGTAAGCCTTGACCCACCCATGGAAAACACGTATTTACGAACGGTACGACATGGTAACTGGATACACTT
AACCCTGGGGCAAGTAGATGCTAGGAAACTAGCATCGGGCCGCCCACGAGGGTTTCTGAACTCAACGGAGTAGAACGGGG
GGGG

>Maize chlorotic mottle virus Kenya maize sample 15 Busia
CGGCAACAGACCCCAACGCGCTAGACACGACCTTACAGTTGACTCACGTCTTGCATCCTGTGAGAGCTTTAGCGTGGGAA
TTTGCCCCTGACTGGCAATCAGGTTTCATGCCCTCTCCGTGCACATATGGCGACCCTACCTTCAATTCACGCATTTTGGA
AGCTGTGGTGGCCGATGTTCTCGGAGGAACGGAAGATGACGGTGGTCCAAGCCTTGAGGAATGGTTTGACGCGCAAACTC
TTTCAGATCACACGAATTGCGCAACAGATCCTCCGATGGCCACCGCACATACGCGAGAGAATGACATCAAGTCTTGGACG
GAGCTTAGTGAAAACTTTCCAGACCTTGTTAGGTATCCGGAAAGTCTTGTCGAAACTCTGCTTGACACGGAACATGAATG
TGGACATTTTTACGATGCTCCTGATTCCTTTCAGATTTCTGTCACAGCTATGTTCACAGATCGTTGCAAGTGCCAGGCAT
GTGATCCAGACTTTCAAGCACGGTCTCTCTCGCGGGCTCTGCTTGGCCCGTTGCCGGAATCCGGAGACGATGCGGAGTGG
ATGGAGCAAGCATACACTCCAGATGCAGAATTGTTCGTCAACGAGCCCACTGATGACCCCATTCCAACCACAGACTGCAA
GAGACCTATCCAACCCACATGGTCTGTGGATGTCTACTCGAAACAAGTTGACTCAGACTGGGGGCTCAGTGATTCAACAA
ACGTCACGGTACGTTCGGCTAGCAGTTCGCTTCTCCCTGCTGGCCGCGGGGGCATATTTTTCATGTGTCCTCGCCCGGAA
GGCATTGAAAGAGTATGTCTACAGGTGGGAGCTAAAATCCGATCAGGAACTCCCAACTCGGGAACAGTCACAAATCTCCC
AGGTGGAACAGGCTATGGAACAGAATGGAGCGATGATGGTTATGAAACTCAATGGTCCGACGGCCCCTATTCTATCCCTT
CAGGACTGTCTGACTAAACACGTTCTGGTTCCAGAGATTGTGGACGAAGAAGGCACAGTGACACAAAAAGAGCAGTCCAC
ATTTCTCATCCGTGAGTTTGGCCCTGCCGTCAGAAACCTAGTGACTCTCGCAAAACTAGAATTCGGCGGGATTCCAAAGA
AAACCACTGCCAACGAACTCACGGTTTGGCGGTTCCTGGTACGGAAGTGTGAGCAAGCAAATATGAATCCAACTGACTCC
CGTACTGCCATTTCGATGGCCCTGCCATATGTGTTTATGCCGTGCCGTACTGATGTTGGAAGAGCTTCAATTCCACTGCG
CGATGAATCCATTGAGATCTGTCGCCAATATCGCGCACAATTTGTGGAGGAGACACCCCTACGGCGAGTATTCAACAACC
CACTGAGCGGAAAAGCATGGCGTAATTGGGTTAGGCACCTGGGTGGGCTGGATGACCCAGCCCTATTCCAGGAGCTGAAA
TAGGGGTGTCTTGAAGAGTGGCTTGGGGTGCAGTCTCGGCGCACACGTGCGCGGCACCCCAAACTCCGTAGCCACTTTAA
AGACACGAGACACAAAACCCGCAGAGTGTTCCGGATTGCAGGTTTGGGCAACCTGTATGAATTTGGGGTCCACAACAACT
CTGCGGTGAACCTGGAACGTGGACTGATGGAACGAGTATTTTATGTGAAAAATGATAAGGGGGAACTCGTTTCATGCCCT
GAGCCAATTAGTGGGATATTTTGGAAAAATTTGAAGGGATTCAGAAATAGCATTGTTCACCATGTGGGACACAGACATCC
GGTGTCACGAGAGACGTTTCTCGCTTACTATACAGGGCCAAAGCGCACCATGTATGAGAAAGCGGTGAATTCCCTCTACG
AAATGCCTGTCTCGTATGACGATGCTAAACTGAAAACATTTGTCAAAGCAGAAAAGATCAATCTCACTAAGAAAGCTGAT
CCTGTACCACGTGTGATCCAACCCCGTGCTCCCCGGTACAATGTGGAACTGGGTAGGTATTTGAGACCGGTTGAGCATCC
AATCTACCATGCCATAGACAAGATTTGGGGTGGTCCGACTATCATGAAAGGTTACTCGGTTGAACAGATTGGAAGACACA
TCGAAAACGCGTTTCGATCGTTCACCAATCCAGTAGCCATTGGATTTGATGCAAGTCGGTTTGATCAACACGTGAGTGTT
GAAGCTCTACGCTGGGAACATAGCGTATACACAAGGATTTATGGCTATCCAGAGCTTCTCACACAATTGCTGCGGTGGCA
GATTCACAATCGTGGAACAGCATACGCTTCAGACGGCGCGTTCAACTACCAGGTGGATGGTAAACGCATGAGTGGAGACA
TGAACACATCATTGGGCAATTGCATCCTGGCCACAGCAATCACACATGACTTCGTGACCAAGCTGGGGATCCCAGCCAGA
TTAATCAACAATGGAGATGACAACGTCCTGATCTGTCCGGCAGTGGAGGTAGGCAGAGTCAGACAGGAACTGTACAGACA
TTGGTTGAACTACGGATTTGAAGTCATATCAGAAGAACCTGTATACATCCTTGAACAGGTTGAGTTTTGCCAGATGCGAC
CAGTCTTTGACGGTACACAATACACCATGATGAGAGACCCACGCACCACCATGTCCAAGGATGCATATGCTGTTACCCCT
TTTAACACGCCAACCGCAGCAAGGAGGTGGATGAGAGCAGTTGGGGAATGCGGACTCAGCCTTACAGGAGGCCTCCCCGT
AAAGCAGGAATACTATGCTGCTCTCGTGAAACACGGACTAGATCCGAAAAACATTAAACAGGGAAAAGACTTTGACAGTG
GGCTATATTATCTTAGCAAACTATCCAATCGCAAATGGCAGGAGGTCCAAGAAAGCGCTCGTTACTCATTCTGGCTTGCC
TTCGGGTACACACCAGATGAACAACGAGCGTTAGAGGAGTATTTTAGATCTTGGACTCCTACGTTTGAATGGTCCACAAC
GGGTATTTTGGCAGAAATCCCCGAATGTCTTCTTCTCAAACACAATCCCCTCCCACCGACGTAGCCCGCAGACAACAGAC
CGGCACTGCCGTGCGATCCGAAGATAACCATCGCAATCAGTTGGAAAACATTGCTGTTGGAAAACTCACCAAATCTGAAG
GAGCACCCGCCCAACAGAACGTGATTATTGCAAAAGAGGTGGTTATCAATAACCACTTCAATTTCAACTGAGCTGGAGTG
TGTGTGTGTAGAATCGTCCTGGCCTCAGTGGTTAAGGAATTTAATCTTGGGGATTTTGATCTCCTCGATTCTGTTCATCT
TGACGAAAACACAGGACACCGTTGCCGTTTATCACGAGCCATCGGTGTACTCGATCGATCAAACACAAAAATTCCAAAAG
ATCGACATACACAATGGCGGCAAGTAGCCGGTCTACCCGAGGTAGAAAGCAGCGCGGACGTAGCGTGGAAGCAAAATCCA
GAGCTATTCGAGCCAACCCGCCTGTCCCTCGACCCAACCCGCAGCGAAACCGTCCCCCACCTGCGGGAACAACCTGCTCC
ATGTCTGAAATTCTGCTTGCAGTGTCAGCAACAACTGCTGACCAAATTCTCGAGATTCCAGTGTGCGCAGGGATTGACTT
CCCAGCTGGAACGCCACCCCGATACATTGGGGCGGCCAAGTGGCTGGCAGCACAATCACAGATGTGGAACACAATTGTGT
TCAACTCTGTGCGCATCACTTGGGAAACATTCACAGCAGACACCACTAGCGGATACATCTCAATGGCATTCCTCTCTGAT
TACATGCTATCAATACCCACTGGGGTGGAGGATGTTGCCAGGATCGTGCCCTCAGCTACAATAGCTCTGAAGAACAGAGG
GCCGTCCATTGTTATGCCACAAAACCGCACTGTGTTCAGGTGTATACAGGCTGGTCAGTTTGCTGCGTTGGGCAGCGCGG
CTGACAAGCAAATGTATTCTCCCGGACGATTCATTGTGGCTATCCCCAAAGCTAGTGCAACACAAGCGGTAGGCCAAATC
AAAATCTCGTACTCCGTGTCCTACCGTGGAGCAGCAATCCTACAACCTGCCCTGGTTCCAGGCCCAGGGCTGGCAAATCA
TTGAGCATAAGGTGAGCCGGCATGAGGTTGCAAGACCGGAACAACCAGTCCTTCTGGCAGAGTCCTGCCAATCCAAAGTG
TCTGGGAGCCTAAATCGTATACTAGTAGTTTGCGTGATGACCATGACTGGAGAGTGGGCGGCGGCTGCCAACCGCAGACT
GGGCGTATATAGTAAGCCTTGACCCACCCATGGAAAACACGTATTTACGAACGGTACGACATGGTAACTGGATACACTTA
ACCCTGGGGCAAGTAGATGCTAGGAAACTAGCATCGGGCCGCCCACGAGGGTTTCTGAACTCAACGGAGTAGAACGGGGG
GG

>Maize chlorotic mottle virus Kenya maize sample 16 Busia
AACAGACCCCAACGCGCTAGACACGACCTTACAGTTGACTCACGTCTTGCATCCTGTGAGAGCTTTAGCGTGGGAATTTG
CCCCTGACTGGCAATCAGGTTTCATGCCCTCTCCGTGCACATATGGCGACCCTACCTTCAATTCACGCATTTTGGAAGCT
GTGGTGGCCGATGTTCTCGGAGGAACGGAAGATGACGGTGGTCCAAGCCTTGAGGAATGGTTTGACGCGCAAACTCTTTC
AGATTACACGAATTGCGCAACAGATCCTCCGATGGCCACCGCACATACGCGAGAGAATGACATCAAGTCTTGGACGGAGC
TTAGTGAAAACTTTCCAGACCTTGTTAGGTATCCGGAAAGTCTTGTCGAAACTCTGCTTGACACGGAACATGAATGTGGA
CATTTTTACGATGCTCCTGATTCCTTTCAGATTTCTGTCACAGCTATGTTCACAGATCGTTGCAAGTGCCAGACATGTGA
TCCAGACTTTCAAGCACGGTCTCTCTCGCGGGCTCTGCTTGGCCCGTTGCCGGAATCCGGAGACGATGCGGAGTGGATGG
AGCAAGCATACACTCCAGATGCAGAATTGTTCGTCAACGAGCCCACTGATGACCCCATTCCAACCACAGGCTGCAAGAGA
CCTATCCAACCCACATGGTCTGTGGATGTCTACTCGAAACAAGTTGACTCAGACTGGGGGCTCAGTGATTCAACAAACGT
CACGGTACGTTCGGCTAGCAGTTCGCTTCTCCCTGCTGGCCGCGGGGGCATATTTTTCATGTGTCCTCGCCCGGAAGGCA
TTGAAAGAGTATGTCTACAGGTGGGAGCTAAAATCCGATCAGGAACTCCCAACTCGGGAACAGTCACAAATCTCCCAGGT
GGAACAGGCTATGGAACAGAATGGAGCGATGATGGTTATGAAACTCAATGGTCCGACGGCCCCTATTCTATCCCTTCAGG
ACTGTCTGACTAAACACGTTCTGGTTCCAGAGATTGTGGACGAAGAAGGCACAGTGACACAAAAAGAGCAGTCCACATTT
CTCATCCGTGAGTTTGGCCCTGCCGTCAGAAACCTAGTGACTCTCGCAAAACTAGAATTCGGCGGGATTCCAAAGAAAAC
CACTGCCAACGAACTCACGGTTTGGCGGTTCCTGGTACGGAAGTGTGAGCAAGCAAATATGAATCCAACTGACTCCCGTA
CTGCCATTTCGATGGCCCTGCCATATGTGTTTATGCCGTGCCGTACTGATGTTGGAAGAGCTTCAATTCCACTGCGCGAT
GAATCCATTGAGATCTGTCGCCAATATCGCGCACAATTTGTGGAGGAGACACCCCTACGGCGAGTATTCAACAACCCACT
GAGCGGAAAAGCATGGCGTAATTGGGTTAGGCACCTGGGTGGGCTGGATGACCCAGCCCTATTCCAGGAGCTGAAATAGG
GGTGTCTTGAAGAGTGGCTTGGGGTGCAGTCTCGGCGCACACGTGCGCGGCACCCCAAACTCCGTAGCCACTTTAAAGAC
ACGAGACACAAAACCCGCAGAGTGTTCCGGATTGCAGGTTTGGGCAACCTGTATGAATTTGGGGTCCACAACAACTCTGC
GGTGAACCTGGAACGTGGACTGATGGAACGAGTATTTTATGTGAAAAATGATAAGGGGGAACTCGTTTCATGCCCTGAGC
CAATTAGTGGGATATTTTGGAAAAATTTGAAGGGATTCAGAAATAGCATTGTTCACCATGTGGGACACAGACATCCGGTG
TCACGAGAGACGTTTCTCGCTTACTATACAGGGCCAAAGCGCACCATGTATGAGAAAGCGGTGAATTCCCTCTACGAAAT
GCCTGTCTCGTATGACGATGCTAAACTGAAAACATTTGTCAAAGCAGAAAAGATCAATCTCACTAAGAAAGCTGATCCTG
TACCACGTGTGATCCAACCCCGTGCTCCCCGGTACAATGTGGAACTGGGTAGGTATTTGAGACCGGTTGAGCATCCAATC
TACCATGCCATAGACAAGATTTGGGGTGGTCCGACCATCATGAAAGGTTACTCGGTTGAACAGATTGGAAGACACATCGA
AAACGCGTTTCGATCGTTCACCGATCCAGTAGCCATTGGATTTGATGCAAGTCGGTTTGATCAACACGTGAGTGTTGAAG
CTCTACGCTGGGAACATAGCGTATACACAAGGATTTATGGCTATCCAGAGCTTCTCACACAATTGCTGCGGTGGCAGATT
CACAATCGTGGAACAGCATACGCTTCAGACGGCGCGTTCAACTACCAGGTGGACGGTAAACGCATGAGTGGAGACATGAA
CACATCATTGGGCAATTGCATCCTGGCCACAGCAATCACACATGACTTCGTGACCAAGCTGGGGATCCCAGCCAGATTAA
TCAACAATGGAGATGACAACGTCCTGATCTGTCCGGCAGTGGAGGTAGGCAGAGTCAGACAGGAACTGTACAGACATTGG
TTGAACTACGGATTTGAAGTCATATCAGAAGAACCTGTATACATCCTTGAACAGGTTGAGTTTTGCCAGATGCGACCAGT
CTTTGACGGTACACAATACACCATGATGAGAGACCCACGCACCACCATGTCCAAGGATGCATATGCTGTTACCCCTTTTA
ACACGCCAACCGCAGCAAGGAGGTGGATGAGAGCAGTTGGGGAATGCGGACTCAGCCTTACAGGAGGCCTCCCCGTAAAG
CAGGAATACTATGCTGCTCTCGTGAAACACGGACTAGATCCGAAAAACATTAAACAGGGAAAAGACTTTGACAGTGGGCT
ATATTATCTTAGCAAACTATCCAATCGCAAATGGCAGGAGGTCCAAGAAAGCGCTCGTTACTCATTCTGGCTTGCCTTCG
GGTACACACCAGATGAACAACGAGCGTTAGAGGAGTATTTTAGATCTTGGACTCCTACGTTTGAATGGTCCACAACGGGT
ATTTTGGCAGAAATCCCCGAATGTCTTCTTCTCAAACACAATCCCCTCCCACCGACGTAGCCCGCAGACAACAGACCGGC
ACTGCCGTGCGATCCGAAGATAACCATCGCAATCAGTTGGAAAACATTGCTGTTGGAAAACTCACCAAATCTGAAGGAGC
ACCCGCCCAACAGAACGTGATTATTGCAAAAGAGGTGGTTATCAATAACCACTTCAATTTCAACTGAGCTGGAGTGTGTG
TGTGTAGAATCGTCCTGGCCTCAGTGGTTAAGGAATTTAATCTTGGGGATTTTGATCTCCTCGATTCTGTTCATCTTGAC
GAAAACACAGGACACCGTTGCCGTTTATCACGAGCCATCGGTGTACTCGATCGATCAAACACAAAAATTCCAAAAGATCG
ACATACACAATGGCGGCAAGTAGCCGGTCTACCCGAGGTAGAAAGCAGCGCGGACGTAGCGTGGAAGCAAAATCCAGAGC
TATTCGAGCCAACCCGCCTGTCCCTCGACCCAACCCGCAGCGAAACCGTCCCCCACCTGCGGGAACAACCTGCTCCATGT
CTGAAATTCTGCTTGCAGTGTCAGCAACAACTGCTGACCAAATTCTCGAGATTCCAGTGTGCGCAGGGATTGACTTCCCA
GCTGGAACGCCACCCCGATACATTGGGGCGGCCAAGTGGCTGGCAGCACAATCACAGATGTGGAACACAATTGTGTTCAA
CTCTGTGCGCATCACTTGGGAAACATTCACAGCAGACACCACTAGCGGATACATCTCAATGGCATTCCTCTCTGATTACA
TGCTATCAATACCCACTGGGGTGGAGGATGTTGCCAGGATCGTGCCCTCAGCTACAATAGCTCTGAAGAACAGAGGGCCG
TCCATTGTTATGCCACAAAACCGCACTGTGTTCAGGTGTATACAGGCTGGTCAGTTTGCTGCGTTGGGCAGCGCGGCTGA
CAAGCAAATGTATTCTCCCGGACGATTCATTGTGGCTATCCCCAAAGCTAGTGCAACACAAGCGGTAGGCCAAATCAAAA
TCTCGTACTCCGTGTCCTACCGTGGAGCAGCAATCCTACAACCTGCCCTGGTTCCAGGCCCAGGGCTGGCAAATCATTGA
GCATAAGGTGAGCCGGCATGAGGTTGCAAGACCGGAACAACCAGTCCTTCTGGCAGAGTCCTGCCAATCCAAAGTGTCTG
GGAGCCTAAATCGTATACTAGTAGTTTGCGTGATGACCATGACTGGAGAGCAGTGGCGGCTCGACGCAAAGCTCAGGTGG
CCGTTCTCCGGCGCTGCGCCGGTGACACGATGGTCGTGGCCAGTGACAATGCATCAACGGCTCGCTTGGCAGCGACACTC
GACACAGGGAGAGTACGAGAGCATACACGTGAACAGACGAACGTTAATTAGGTTAGAC

>Maize chlorotic mottle virus Kenya maize sample 18 Busia
CAGACCCCAACGCGCTAGACACGACCTTACAGTTGACTCACGTCTTGCATCCTGTGAGAGCTTTAGCGTGGGAATTTGCC
CCTGACTGGCAATCAGGTTTCATGCCCTCTCCGTGCACATATGGCGACCCTACCTTCAATTCACGCATTTTGGAAGCTGT
GGTGGCCGATGTTCTCGGAGGAACGGAAGATGACGGTGGTCCAAGCCTTGAGGAATGGTTTGACGCGCAAACTCTTTCAG
ATTACACGAATTGCGCAACAGATCCTCCGATGGCCACCGCACATACGCGAGAGAATGACATCAAGTCTTGGACGGAGCTT
AGTGAAAACTTTCCAGACCTTGTTAGGTATCCGGAAAGTCTTGTCGAAACTCTGCTTGACACGGAACATGAATGTGGACA
TTTTTACGATGCTCCTGATTCCTTTCAGATTTCTGTCACAGCTATGTTCACAGATCGTTGCAAGTGCCAGGCATGTGATC
CAGACTTTCAAGCACGGTCTCTCTCGCGGGCTCTGCTTGGCCCGTTGCCGGAATCCGGAGACGATGCGGAGTGGATGGAG
CAAGCATACACTCCAGATGCAGAATTGTTCGTCAACGAGCCCACTGATGACCCCATTCCAACCACAGACTGCAAGAGACC
TATCCAACCCACATGGTCTGTGGATGTCTACTCGAAACAAGTTGACTCAGACTGGGGGCTCAGTGATTCAACAAACGTCA
CGGTACGTTCGGCTAGCAGTTCGCTTCTCCCTGCTGGCCGCGGGGGCATATTTTTCATGTGTCCTCGCCCGGAAGGCATT
GAAAGAGTATGTCTACAGGTGGGAGCTAAAATCCGATCAGGAACTCCCAACTCGGGAACAGTCACAAATCTCCCAGGTGG
AACAGGCTATGGAACAGAATGGAGCGATGATGGTTATGAAACTCAATGGTCCGACGGCCCCTATTCTATCCCTTCAGGAC
TGTCTGACTAAACACGTTCTGGTTCCAGAGATTGTGGACGAAGAAGGCACAGTGACACAAAAAGAGCAGTCCACATTTCT
CATCCGTGAGTTTGGCCCTGCCGTCAGAAACCTAGTGACTCTCGCAAAACTAGAATTCGGCGGGATTCCAAAGAAAACCA
CTGCCAACGAACTCACGGTTTGGCGGTTCCTGGTACGGAAGTGTGAGCAAGCAAATATGAATCCAACTGACTCCCGTACT
GCCATTTCGATGGCCCTGCCATATGTGTTTATGCCGTGCCGTACTGATGTTGGAAGAGCTTCAATTCCACTGCGCGATGA
ATCCATTGAGATCTGTCGCCAATATCGCGCACAATTTGTGGAGGAGACACCCCTACGGCGAGTATTCAACAACCCACTGA
GCGGAAAAGCATGGCGTAATTGGGTTAGGCACCTGGGTGGGCTGGATGACCCAGCCCTATTCCAGGAGCTGAAATAGGGG
TGTCTTGAAGAGTGGCTTGGGGTGCAGTCTCGGCGCACACGTGCGCGGCACCCCAAACTCCGTAGCCACTTTAAAGACAC
GAGACACAAAACCCGCAGAGTGTTCCGGATTGCAGGTTTGGGCAACCTGTATGAATTTGGGGTCCACAACAACTCTGCGG
TGAACCTGGAACGTGGACTGATGGAACGAGTATTTTATGTGAAAAATGATAAGGGGGAACTCGTTTCATGCCCTGAGCCA
ATTAGTGGGATATTTTGGAAAAATTTGAAGGGATTCAGAAATAGCATTGTTCACCATGTGGGACACAGACATCCGGTGTC
ACGAGAGACGTTTCTCGCTTACTATACAGGGCCAAAGCGCACCATGTATGAGAAAGCGGTGAATTCCCTCTACGAAATGC
CTGTCTCGTATGACGATGCTAAACTGAAAACATTTGTCAAAGCAGAAAAGATCAATCTCACTAAGAAAGCTGATCCTGTA
CCACGTGTGATCCAACCCCGTGCTCCCCGGTACAATGTGGAACTGGGTAGGTATTTGAGACCGGTTGAGCATCCAATCTA
CCATGCCATAGACAAGATTTGGGGTGGTCCGACTATCATGAAAGGTTACTCGGTTGAACAGATTGGAAGACACATCGAAA
ACGCGTTTCGATCGTTCACCGATCCAGTAGCCATTGGATTTGATGCAAGTCGGTTTGATCAACACGTGAGTGTTGAAGCT
CTACGCTGGGAACATAGCGTATACACAAGGATTTATGGCTATCCAGAGCTTCTCACACAATTGCTGCGGTGGCAGATTCA
CAATCGTGGAACAGCATACGCTTCAGACGGCGCGTTCAACTACCAGGTGGACGGTAAACGCATGAGTGGAGACATGAACA
CATCATTGGGCAATTGCATCCTGGCCACAGCAATCACACATGACTTCGTGACCAAGCTGGGGATCCCAGCCAGATTAATC
AACAATGGAGATGACAACGTCCTGATCTGTCCGGCAGTGGAGGTAGGCAGAGTCAGACAGGAACTGTACAGACATTGGTT
GAACTACGGATTTGAAGTCATATCAGAAGAACCTGTATACATCCTTGAACAGGTTGAGTTTTGCCAGATGCGACCAGTCT
TTGACGGTACACAATACACCATGATGAGAGACCCACGCACCACCATGTCCAAGGATGCATATGCTGTTACCCCTTTTAAC
ACGCCAACCGCAGCAAGGAGGTGGATGAGAGCAGTTGGGGAATGCGGACTCAGCCTTACAGGAGGCCTCCCCGTAAAGCA
GGAATACTATGCTGCTCTCGTGAAACACGGACTAGATCCGAAAAACATTAAACAGGGAAAAGACTTTGACAGTGGGCTAT
ATTATCTTAGCAAACTATCCAATCGCAAATGGCAGGAGGTCCAAGAAAGCGCTCGTTACTCATTCTGGCTTGCCTTCGGG
TACACACCAGATGAACAACGAGCGTTAGAGGAGTATTTTAGATCTTGGACTCCTACGTTTGAATGGTCCACAACGGGTAT
TTTGGCAGAAATCCCCGAATGTCTTCTTCTCAAACACAATCCCCTCCCACCGACGTAGCCCGCAGACAACAGACCGGCAC
TGCCGTGCGATCCGAAGATAACCATCGCAATCAGTTGGAAAACATTGCTGTTGGAAAACTCACCAAATCTGAAGGAGCAC
CCGCCCAACAGAACGTGATTATTGCAAAAGAGGTGGTTATCAATAACCACTTCAATTTCAACTGAGCTGGAGTGTGTGTG
TGTAGAATCGTCCTGGCCTCAGTGGTTAAGGAATTTAATCTTGGGGATTTTGATCTCCTCGATTCTGTTCATCTTGACGA
AAACACAGGACACCGTTGCCGTTTATCACGAGCCATCGGTGTACTCGATCGATCAAACACAAAAATTCCAAAAGATCGAC
ATACACAATGGCGGCAAGTAGCCGGTCTACCCGAGGTAGAAAGCAGCGCGGACGTAGCGTGGAAGCAAAATCCAGAGCTA
TTCGAGCCAACCCGCCTGTCCCTCGACCCAACCCGCAGCGAAACCGTCCCCCACCTGCGGGAACAACCTGCTCCATGTCT
GAAATTCTGCTTGCAGTGTCAGCAACAACTGCTGACCAAATTCTCGAGATTCCAGTGTGCGCAGGGATTGACTTCCCAGC
TGGAACGCCACCCCGATACATTGGGGCGGCCAAGTGGCTGGCAGCACAATCACAGATGTGGAACACAATTGTGTTCAACT
CTGTGCGCATCACTTGGGAAACATTCACAGCAGACACCACTAGCGGATACATCTCAATGGCATTTCTCTCTGATTACATG
CTATCAATACCCACTGGGGTGGAGGATGTTGCCAGGATCGTGCCCTCAGCTACAATAGCTCTGAAGAACAGAGGGCCGTC
CATTGTTATGCCACAAAACCGCACTGTGTTCAGGTGTATACAGGCTGGTCAGTTTGCTGCGTTGGGCAGCGCGGCTGACA
AGCAAATGTATTCTCCCGGACGATTCATTGTGGCTATCCCCAAAGCTAGTGCAACACAAGCGGTAGGCCAAATCAAAATC
TCGTACTCCGTGTCCTACCGTGGAGCAGCAATCCTACAACCTGCCCTGGTTCCAGGCCCAGGGCTGGCAAATCATTGAGC
ATAAGGTGAGCCGGCATGAGGTTGCAAGACCGGAACAACCAGTCCTTCTGGCAGAGTCCTGCCAATCCAAAGTGTCTGGG
AGCCTAAATCGTATACTAGTAGTTTGCGTGATGACCATGACTGGAGAGTGGGCGGCGGCTGCCAACCGCAGACTGGGCGT
ATATAGTAAGCCTTGACCCACCCATGGAAAACACGTATTTACGAACGGTACGACATGGTAACTGGATACACTTAACCCTG
GGGCAAGTAGATGCTAGGAAACTAGCATCGGGCCGCCCACGAGGGTTTCTGAACTCAACGGAGTAGAACGGGGGGG

>Maize chlorotic mottle virus Kenya maize sample 21 Bomet
CAACAGACCCCAACGCGCTAGACACGACCTTACAGTTGACTCACGTCTTGCATCCTGTGAGAGCTTTAGCGTGGGAATTT
GCCCCTGACTGGCAATCAGGTTTCATGCCCTCTCCGTGCACATATGGCGACCCTACCTTCAATTCACGCATTTTGGAAGC
TGTGGTGGCCGATGTTCTCGGAGGAACGGAAGATGACGGTGGTCCAAGCCTTGAGGAATGGTTTGACGCGCAAACTCTTT
CAGATTACACGAATTGCGCAACAGATCCTCCGATGGCCACCGCACATACGCGAGAGAATGACATCAAGTCTTGGACGGAG
CTTAGTGAAAACTTTCCAGACCTTGTTAGGTATCCGGAAAGTCTTGTCGAAACTCTGCTTGACACGGAACATGAATGTGG
ACATTTTTACGATGCTCCTGATTCCTTTCAGATTTCTGTCACAGCTATGTTCACAGATCGTTGCAAGTGCCAGGCATGTG
ATCCAGACTTTCAAGCACGGTCTCTCTCGCGGGCTCTGCTTGGCCCGTTGCCGGAATCCGGAGACGATGCGGAGTGGATG
GAGCAAGCATACACTCCAGATGCAGAATTGTTCGTCAACGAGCCCACTGATGACCCCATTCCAACCACAGACTGCAAGAG
ACCTATCCAACCCACATGGTCTGTGGATGTCTACTCGAAACAAGTTGACTCAGACTGGGGGCTCAGTGATTCAACAAACG
TCACGGTACGTTCGGCTAGCAGTTCGCTTCTCCCTGCTGGCCGCGGGGGCATATTTTTCATGTGTCCTCGCCCGGAAGGC
ATTGAAAGAGTATGTCTACAGGTGGGAGCTAAAATCCGATCAGGAACTCCCAACTCGGGAACAGTCACAAATCTCCCAGG
TGGAACAGGCTATGGAACAGAATGGAGCGATGATGGTTATGAAACTCAATGGTCCGACGGCCCCTATTCTATCCCTTCAG
GACTGTCTGACTAAACACGTTCTGGTTCCAGAGATTGTGGACGAAGAAGGCACAGTGACACAAAAGGAGCAGTCCACATT
TCTCATCCGTGAGTTTGGCCCTGCCGTCAGAAACCTAGTGACTCTCGCAAAACTAGAATTCGGCGGGATTCCAAAGAAAA
CCACTGCCAACGAACTCACGGTTTGGCGGTTCCTGGTACGGAAGTGTGAGCAAGCAAATATGAATCCAACTGACTCCCGT
ACTGCCATTTCGATGGCCCTGCCATATGTGTTTATGCCGTGCCGTACTGATGTTGGAAGAGCTTCAATTCCACTGCGCGA
TGAATCCATTGAGATCTGTCGCCAATATCGCGCACAATTTGTGGAGGAGACACCCCTACGGCGAGTATTCAACAACCCAC
TGAGCGGAAAAGCATGGCGTAATTGGGTTAGGCACCTGGGTGGGCTGGATGACCCAGCCCTATTCCAGGAGCTGAAATAG
GGGTGTCTTGAAGAGTGGCTTGGGGTGCAGTCTCGGCGCACACGTGCGCGGCACCCCAAACTCCGTAGCCACTTTAAAGA
CACGAGACACAAAACCCGCAGAGTGTTCCGGATTGCAGGTTTGGGCAACCTGTATGAATTTGGGGTCCACAACAACTCTG
CGGTGAACCTGGAACGTGGACTGATGGAACGAGTATTTTATGTGAAAAATGATAAGGGGGAACTCGTTTCATGCCCTGAG
CCAATTAGTGGGATATTTTGGAAAAATTTGAAGGGATTCAGAAATAGCATTGTTCACCATGTGGGACACAGACATCCGGT
GTCACGAGAGACGTTTCTCGCTTACTATACAGGGCCAAAGCGCACCATGTATGAGAAAGCGGTGAATTCCCTCTACGAAA
TGCCTGTCTCGTATGACGATGCTAAACTGAAAACATTTGTCAAAGCAGAAAAGATCAATCTCACTAAGAAAGCTGATCCT
GTACCACGTGTGATCCAACCCCGTGCTCCCCGGTACAATGTGGAACTGGGTAGGTATTTGAGACCGGTTGAGCATCCAAT
CTACCATGCCATAGACAAGATTTGGGGTGGTCCGACTATCATGAAAGGTTACTCGGTTGAACAGATTGGAAGACACATCG
AAAACGCGTTTCGATCGTTCACCGATCCAGTAGCCATTGGATTTGATGCAAGTCGGTTTGATCAACACGTGAGTGTTGAA
GCTCTACGCTGGGAACATAGCGTATACACAAGGATTTATGGCTATCCAGAGCTTCTCACACAATTGCTGCGGTGGCAGAT
TCACAATCGTGGAACAGCATACGCTTCAGACGGCGCGTTCAACTACCAGGTGGACGGTAAACGCATGAGTGGAGACATGA
ACACATCATTGGGCAATTGCATCCTGGCCACAGCAATCACACATGACTTCGTGACCAAGCTGGGGATCCCAGCCAGATTA
ATCAACAATGGAGATGACAACGTCCTGATCTGTCCGGCAGTGGAGGTAGGCAGAGTCAGACAGGAACTGTACAGACATTG
GTTGAACTACGGATTTGAAGTCATATCAGAAGAACCTGTATACATCCTTGAACAGGTTGAGTTTTGCCAGATGCGACCAG
TCTTTGACGGTACACAATACACCATGATGAGAGACCCACGCACCACCATGTCCAAGGATGCATATGCTGTTACCCCTTTT
AACACGCCAACCGCAGCAAGGAGGTGGATGAGAGCAGTTGGGGAATGCGGACTCAGCCTTACAGGAGGCCTCCCCGTAAA
GCAGGAATACTATGCTGCTCTCGTGAAACACGGACTAGATCCGAAAAACATTAAACAGGGAAAAGACTTTGACAGTGGGC
TATATTATCTTAGCAAACTATCCAATCGCAAATGGCAGGAGGTCCAAGAAAGCGCTCGTTACTCATTCTGGCTTGCCTTC
GGGTACACACCAGATGAACAACGAGCGTTAGAGGAGTATTTTAGATCTTGGACTCCTACGTTTGAATGGTCCACAACGGG
TATTTTGGCAGAAATCCCCGAATGTCTTCTTCTCAAACACAATCCCCTCCCACCGACGTAGCCCGCAGACAACAGACCGG
CACTGCCGTGCGATCCGAAGATAACCATCGCAATCAGTTGGAAAACATTGCTGTTGGAAAACTCACCAAATCTGAAGGAG
CACCCGCCCAACAGAACGTGATTATTGCAAAAGAGGTGGTTATCAATAACCACTTCAATTTCAACTGAGCTGGAGTGTGT
GTGTGTAGAATCGTCCTGGCCTCAGTGGTTAAGGAATTTAATCTTGGGGATTTTGATCTCCTCGATTCTGTTCATCTTGA
CGAAAACACAGGACACCGTTGCCGTTTATCACGAGCCATCGGTGTACTCGATCGATCAAACACAAAAATTCCAAAAGATC
GACATACACAATGGCGGCAAGTAGCCGGTCTACCCGAGGTAGAAAGCAGCGCGGACGTAGCGTGGAAGCAAAATCCAGAG
CTATTCGAGCCAACCCGCCTGTCCCTCGACCCAACCCGCAGCGAAACCGTCCCCCACCTGCGGGAACAACCTGCTCCATG
TCTGAAATTCTGCTTGCAGTGTCAGCAACAACTGCTGACCAAATTCTCGAGATTCCAGTGTGCGCAGGGATTGACTTCCC
AGCTGGAACGCCACCCCGATACATTGGGGCGGCCAAGTGGCTGGCAGCACAATCACAGATGTGGAACACAATTGTGTTCA
ACTCTGTGCGCATCACTTGGGAAACATTCACAGCAGACACCACTAGCGGATACATCTCAATGGCATTCCTCTCTGATTAC
ATGCTATCAATACCCAATGGGGTGGAGGATGTTGCCAGGATCGTGCCCTCAGCTACAATAGCTCTGAAGAACAGAGGGCC
GTCCATTGTTATGCCACAAAACCGCACTGTGTTCAGGTGTATACAGGCTGGTCAGTTTGCTGCGTTGGGCAGCGCGGCTG
ACAAGCAAATGTATTCTCCCGGACGATTCATTGTGGCTATCCCCAAAGCTAGTGCAACACAAGCGGTAGGCCAAATCAAA
ATCTCGTACTCCGTGTCCTACCGTGGAGCAGCAATCCTACAACCTGCCCTGGTTCCAGGCCCAGGGCTGGCAAATCATTG
AGCATAAGGTGAGCCGGCATGAGGTTGCAAGACCGGAACAACCAGTCCTTCTGGCAGAGTCCTGCCAATCCAAAGTGTCT
GGGAGCCTAAATCGTATACTAGTAGTTTGCGTGATGACCATGACTGGAGAGTGGGCGGCGGCTGCCAACCGCAGACTGGG
CGTATATAGTAAGCCTTGACCCACCCATGGAAAACACGTATTTACGAACGGTACGACATGGTAACTGGATACACTTAACC
CTGGGGCAAGTAGATGCTAGGAAACTAGCATCGGGCCGCCCACGAGGGTTTCTGAACTCAACGGAGTAGAACGGGGGGGG
CAGTTGCCTCTCTGTTGGTGCCATCGCGCGGTGGGGGCAGTTACATGAGGAAGAAGAGGCAGCTAACAGGGTGGCTGGGT
GGGCAAAATGGCCAGGGGTGGGCGGTTGAACGTGGCCGCGGCTGCACCCACGCCGTGCGCACATGGACCCAGGCGAGCGC

>Maize chlorotic mottle virus Kenya maize sample 23 Bomet
CAACAGACCCCAACGCGCTAGACACGACCTTACAGTTGACTCACGTCTTGCATCCTGTGAGAGCTTTAGCGTGGGAATTT
GCCCCTGACTGGCAATCAGGTTTCATGCCCTCTCCGTGCACATATGGCGACCCTACCTTCAATTCACGCATTTTGGAAGC
TGTGGTGGCCGATGTTCTCGGAGGAACGGAAGATGACGGTGGTCCAAGCCTTGAGGAATGGTTTGACGCGCAAACTCTTT
CAGATTACACGAATTGCGCAACAGATCCTCCGATGGCCACCGCACATACGCGAGAGAATGACATCAAGTCTTGGACGGAG
CTTAGTGAAAACTTTCCAGACCTTGTTAGGTATCCGGAAAGTCTTGTCGAAACTCTGCTTGACACGGAACATGAATGTGG
ACATTTTTACGATGCTCCTGATTCCTTTCAGATTTCTGTCACAGCTATGTTCACAGATCGTTGCAAGTGCCAGGCATGTG
ATCCAGACTTTCAAGCACGGTCTCTCTCGCGGGCTCTGCTTGGCCCGTTGCCGGAATCCGGAGACGATGCGGAGTGGATG
GAGCAAGCATACACTCCAGATGCAGAATTGTTCGTCAACGAGCCCACTGATGACCCCATTCCAACCACAGACTGCAAGAG
ACCTATCCAACCCACATGGTCTGTGGATGTCTACTCGAAACAAGTTGACTCAGACTGGGGGCTCAGTGATTCAACAAACG
TCACGGTACGTTCGGCTAGCAGTTCGCTTCTCCCTGCTGGCCGCGGGGGCATATTTTTCATGTGTCCTCGCCCGGAAGGC
ATTGAAAGAGTATGTCTACAGGTGGGAGCTAAAATCCGATCAGGAACTCCCAACTCGGGAACAGTCACAAATCTCCCAGG
TGGAACAGGCTATGGAACAGAATGGAGCGATGATGGTTATGAAACTCAATGGTCCGACGGCCCCTATTCTATCCCTTCAG
GACTGTCTGACTAAACACGTTCTGGTTCCAGAGATTGTGGACGAAGAAGGCACAGTGACACAAAAAGAGCAGTCCACATT
TCTCATCCGTGAGTTTGGCCCTGCCGTCAGAAACCTAGTGACTCTCGCAAAACTAGAATTCGGCGGGATTCCAAAGAAAA
CCACTGCCAACGAACTCACGGTTTGGCGGTTCCTGGTACGGAAGTGTGAGCAAGCAAATATGAATCCAACTGACTCCCGT
ACTGCCATTTCGATGGCCCTGCCATATGTGTTTATGCCGTGCCGTACTGATGTTGGAAGAGCTTCAATTCCACTGCGCGA
TGAATCCATTGAGATCTGTCGCCAATATCGCGCACAATTTGTGGAGGAGACACCCCTACGGCGAGTATTCAACAACCCAC
TGAGCGGAAAAGCATGGCGTAATTGGGTTAGGCACCTGGGTGGGCTGGATGACCCAGCCCTATTCCAGGAGCTGAAATAG
GGGTGTCTTGAAGAGTGGCTTGGGGTGCAGTCTCGGCGCACACGTGCGCGGCACCCCAAACTCCGTAGCCACTTTAAAGA
CACGAGACACAAAACCCGCAGAGTGTTCCGGATTGCAGGTTTGGGCAACCTGTATGAATTTGGGGTCCACAACAACTCTG
CGGTGAACCTGGAACGTGGACTGATGGAACGAGTATTTTATGTGAAAAATGATAAGGGGGAACTCGTTTCATGCCCTGAG
CCAATTAGTGGGATATTTTGGAAAAATTTGAAGGGATTCAGAAATAGCATTGTTCACCATGTGGGACACAGACATCCGGT
GTCACGAGAGACGTTTCTCGCTTACTATACAGGGCCAAAGCGCACCATGTATGAGAAAGCGGTGAATTCCCTCTACGAAA
TGCCTGTCTCGTATGACGATGCTAAACTGAAAACATTTGTCAAAGCAGAAAAGATCAATCTCACTAAGAAAGCTGATCCT
GTACCACGTGTGATCCAACCCCGTGCTCCCCGGTACAATGTGGAACTGGGTAGGTATTTGAGACCGGTTGAGCATCCAAT
CTACCATGCCATAGACAAGATTTGGGGTGGTCCGACTATCATGAAAGGTTACTCGGTTGAACAGATTGGAAGACACATCG
AAAACGCGTTTCGATCGTTCACCGATCCAGTAGCCATTGGATTTGATGCAAGTCGGTTTGATCAACACGTGAGTGTTGAA
GCTCTACGCTGGGAACATAGCGTATACACAAGGATTTATGGCTATCCAGAGCTTCTCACACAATTGCTGCGGTGGCAGAT
TCACAATCGTGGAACAGCATACGCTTCAGACGGCGCGTTCAACTACCAGGTGGATGGTAAACGCATGAGTGGAGACATGA
ACACATCATTGGGCAATTGCATCCTGGCCACAGCAATCACACATGACTTCGTGACCAAGCTGGGGATCCCAGCCAGATTA
ATCAACAATGGAGATGACAACGTCCTGATCTGTCCGGCAGTGGAGGTAGGCAGAGTCAGACAGGAACTGTACAGACATTG
GTTGAACTACGGATTTGAAGTCATATCAGAAGAACCTGTATACATCCTTGAACAGGTTGAGTTTTGCCAGATGCGACCAG
TCTTTGACGGTACACAATACACCATGATGAGAGACCCACGCACCACCATGTCCAAGGATGCATATGCTGTTACCCCTTTT
AACACGCCAACCGCAGCAAGGAGGTGGATGAGAGCAGTTGGGGAATGCGGACTCAGCCTTACAGGAGGCCTCCCCGTAAA
GCAGGAATACTATGCTGCTCTCGTGAAACACGGACTAGATCCGAAAAACATTAAACAGGGAAAAGACTTTGACAGTGGGC
TATATTATCTTAGCAAACTATCCAATCGCAAATGGCAGGAGGTCCAAGAAAGCGCTCGTTACTCATTCTGGCTTGCCTTC
GGGTACACACCAGATGAACAACGAGCGTTAGAGGAGTATTTTAGATCTTGGACTCCTACGTTTGAATGGTCCACAACGGG
TATTTTGGCAGAAATCCCCGAATGTCTTCTTCTCAAACACAATCCCCTCCCACCGACGTAGCCCGCAGACAACAGACCGG
CACTGCCGTGCGATCCGAAGATAACCATCGCAATCAGTTGGAAAACATTGCTGTTGGAAAACTCACCAAATCTGAAGGAG
CACCCGCCCAACAGAACGTGATTATTGCAAAAGAGGTGGTTATCAATAACCACTTCAATTTCAACTGAGCTGGAGTGTGT
GTGTGTAGAATCGTCCTGGCCTCAGTGGTTAAGGAATTTAATCTTGGGGATTTTGATCTCCTCGATTCTGTTCATCTTGA
CGAAAACACAGGACACCGTTGCCGTTTATCACGAGCCATCGGTGTACTCGATCGATCAAACACAAAAATTCCAAAAGATC
GACATACACAATGGCGGCAAGTAGCCGGTCTACCCGAGGTAGAAAGCAGCGCGGACGTAGCGTGGAAGCAAAATCCAGAG
CTATTCGAGCCAACCCGCCTGTCCCTCGACCCAACCCGCAGCGAAACCGTCCCCCACCTGCGGGAACAACCTGCTCCATG
TCTGAAATTCTGCTTGCAGTGTCAGCAACAACTGCTGACCAAATTCTCGAGATTCCAGTGTGCGCAGGGATTGACTTCCC
AGCTGGAACGCCACCCCGATACATTGGGGCGGCCAAGTGGCTGGCAGCACAATCACAGATGTGGAACACAATTGTGTTCA
ACTCTGTGCGCATCACTTGGGAAACATTCACAGCAGACACCACTAGCGGATACATCTCAATGGCATTCCTCTCTGATTAC
ATGCTATCAATACCCACTGGGGTGGAGGATGTTGCCAGGATCGTGCCCTCAGCTACAATAGCTCTGAAGAACAGAGGGCC
GTCCATTGTTATGCCACAAAACCGCACTGTGTTCAGGTGTATACAGGCTGGTCAGTTTGCTGCGTTGGGCAGCGCGGCTG
ACAAGCAAATGTATTCTCCCGGACGATTCATTGTGGCTATCCCCAAAGCTAGTGCAACACAAGCGGTAGGCCAAATCAAA
ATCTCGTACTCCGTGTCCTACCGTGGAGCAGCAATCCTACAACCTGCCCTGGTTCCAGGCCCAGGGCTGGCAAATCATTG
AGCATAAGGTGAGCCGGCATGAGGTTGCAAGACCGGAACAACCAGTCCTTCTGGCAGAGTCCTGCCAATCCAAAGTGTCT
GGGAGCCTAAATCGTATACTAGTAGTTTGCGTGATGACCATGACTGGAGAGTGGGCGGCGGCTGCCAACCGCAGACTGGG
CGTATATAGTAAGCCTTGACCCACCCATGGAAAACACGTATTTACGAACGGTACGACATGGTAACTGGATACACTTAACC
CTGGGGCAAGTAGATGCTAGGAAACTAGCATCGGGCCGCCCACGAGGGTTTCTGAACTCAACGGAGTAGAACGGGGGGGG
GGGGGGAATAGGGCGAAACTGAAATTTACAAAATTAATCACAACTACAAGCCGAG

>Maize chlorotic mottle virus Kenya maize sample 24 Narok
CAACAGACCCCAACGCGCTAGACACGACCTTACAGTTGACTCACGTCTTGCATCCTGTGAGAGCTTTAGCGTGGGAATTT
GCCCCTGACTGGCAATCAGGTTTCATGCCCTCTCCGTGCACATATGGCGACCCTACCTTCAATTCACGCATTTTGGAAGC
TGTGGTGGCCGATGTTCTCGGAGGAACGGAAGATGACGGTGGTCCAAGCCTTGAGGAATGGTTTGACGCGCAAACTCTTT
CAGATTACACGAATTGCGCAACAGATCCTCCGATGGCCACCGCACATACGCGAGAGAATGACATCAAGTCTTGGACGGAG
CTTAGTGAAAACTTTCCAGACCTTGTTAGGTATCCGGAAAGTCTTGTCGAAACTCTGCTTGACACGGAACATGAATGTGG
ACATTTTTACGATGCTCCTGATTCCTTTCAGATTTCTGTCACAGCTATGTTCACAGATCGTTGCAAGTGCCAGGCATGTG
ATCCAGACTTTCAAGCACGGTCTCTCTCGCGGGCTCTGCTTGGCCCGTTGCCGGAATCCGGAGACGATGCGGAGTGGATG
GAGCAAGCATACACTCCAGATGCAGAATTGTTCGTCAACGAGCCCACTGATGACCCCATTCCAACCACAGACTGCAAGAG
ACCTATCCAACCCACATGGTCTGTGGATGTCTACTCGAAACAAGTTGACTCAGACTGGGGGCTCAGTGATTCAACAAACG
TCACGGTACGTTCGGCTAGCAGTTCGCTTCTCCCTGCTGGCCGCGGGGGCATATTTTTCATGTGTCCTCGCCCGGAAGGC
ATTGAAAGAGTATGTCTACAGGTGGGAGCTAAAATCCGATCAGGAACTCCCAACTCGGGAACAGTCACAAATCTCCCAGG
TGGAACAGGCTATGGAACAGAATGGAGCGATGATGGTTATGAAACTCAATGGTCCGACGGCCCCTATTCTATCCCTTCAG
GACTGTCTGACTAAACACGTTCTGGTTCCAGAGATTGTGGACGAAGAAGGCACAGTGACACAAAAAGAGCAGTCCACATT
TCTCATCCGTGAGTTTGGCCCTGCCGTCAGAAACCTAGTGACTCTCGCAAAACTAGAATTCGGCGGGATTCCAAAGAAAA
CCACTGCCAACGAACTCACGGTTTGGCGGTTCCTGGTACGGAAGTGTGAGCAAGCAAATATGAATCCAACTGACTCCCGT
ACTGCCATTTCGATGGCCCTGCCATATGTGTTTATGCCGTGCCGTACTGATGTTGGAAGAGCTTCAATTCCACTGCGCGA
TGAATCCATTGAGATCTGTCGCCAATATCGCGCACAATTTGTGGAGGAGACACCCCTACGGCGAGTATTCAACAACCCAC
TGAGCGGAAAAGCATGGCGTAATTGGGTTAGGCACCTGGGTGGGCTGGATGACCCAGCCCTATTCCAGGAGCTGAAATAG
GGGTGTCTTGAAGAGTGGCTTGGGGTGCAGTCTCGGCGCACACGTGCGCGGCACCCCAAACTCCGTAGCCACTTTAAAGA
CACGAGACACAAAACCCGCAGAGTGTTCCGGATTGCAGGTTTGGGCAACCTGTATGAATTTGGGGTCCACAACAACTCTG
CGGTGAACCTGGAACGTGGACTGATGGAACGAGTATTTTATGTGAAAAATGATAAGGGGGAACTCGTTTCATGCCCTGAG
CCAATTAGTGGGATATTTTGGAAAAATTTGAAGGGATTCAGAAATAGCATTGTTCACCATGTGGGACACAGACATCCGGT
GTCACGAGAGACGTTTCTCGCTTACTATACAGGGCCAAAGCGCACCATGTATGAGAAAGCGGTGAATTCCCTCTACGAAA
TGCCTGTCTCGTATGACGATGCTAAACTGAAAACATTTGTCAAAGCAGAAAAGATCAATCTCACTAAGAAAGCTGATCCT
GTACCACGTGTGATCCAACCCCGTGCTCCCCGGTACAATGTGGAACTGGGTAGGTATTTGAGACCGGTTGAGCATCCAAT
CTACCATGCCATAGACAAGATTTGGGGTGGTCCGACTATCATGAAAGGTTACTCGGTTGAACAGATTGGAAGACACATCG
AAAACGCGTTTCGATCGTTCACCGATCCAGTAGCCATTGGATTTGATGCAAGTCGGTTTGATCAACACGTGAGTGTTGAA
GCTCTACGCTGGGAACATAGCGTATACACAAGGATTTATGGCTATCCAGAGCTTCTCACACAATTGCTGCGGTGGCAGAT
TCACAATCGTGGAACAGCATACGCTTCAGACGGCGCGTTCAACTACCAGGTGGACGGTAAACGCATGAGTGGAGACATGA
ACACATCATTGGGCAATTGCATCCTGGCCACAGCAATCACACATGACTTCGTGACCAAGCTGGGGATCCCAGCCAGATTA
ATCAACAATGGAGATGACAACGTCCTGATCTGTCCGGCAGTGGAGGTAGGCAGAGTCAGACAGGAACTGTACAGACATTG
GTTGAACTACGGATTTGAAGTCATATCAGAAGAACCTGTATACATCCTTGAACAGGTTGAGTTTTGCCAGATGCGACCAG
TCTTTGACGGTACACAATACACCATGATGAGAGACCCACGCACCACCATGTCCAAGGATGCATATGCTGTTACCCCTTTT
AACACGCCAACCGCAGCAAGGAGGTGGATGAGAGCAGTTGGGGAATGCGGACTCAGCCTTACAGGAGGCCTCCCCGTAAA
GCAGGAATACTATGCTGCTCTCGTGAAACACGGACTAGATCCGAAAAACATTAAACAGGGAAAAGACTTTGACAGTGGGC
TATATTATCTTAGCAAACTATCCAATCGCAAATGGCAGGAGGTCCAAGAAAGCGCTCGTTACTCATTCTGGCTTGCCTTC
GGGTACACACCAGATGAACAACGAGCGTTAGAGGAGTATTTTAGATCTTGGACTCCTACGTTTGAATGGTCCACAACGGG
TATTTTGGCAGAAATCCCCGAATGTCTTCTTCTCAAACACAATCCCCTCCCACCGACGTAGCCCGCAGACAACAGACCGG
CACTGCCGTGCGATCCGAAGATAACCATCGCAATCAGTTGGAAAACATTGCTGTTGGAAAACTCACCAAATCTGAAGGAG
CACCCGCCCAACAGAACGTGATTATTGCAAAAGAGGTGGTTATCAATAACCACTTCAATTTCAACTGAGCTGGAGTGTGT
GTGTGTAGAATCGTCCTGGCCTCAGTGGTTAAGGAATTTAATCTTGGGGATTTTGATCTCCTCGATTCTGTTCATCTTGA
CGAAAACACAGGACACCGTTGCCGTTTATCACGAGCCATCGGTGTACTCGATCGATCAAACACAAAAATTCCAAAAGATC
GACATACACAATGGCGGCAAGTAGCCGGTCTACCCGAGGTAGAAAGCAGCGCGGACGTAGCGTGGAAGCAAAATCCAGAG
CTATTCGAGCCAACCCGCCTGTCCCTCGACCCAACCCGCAGCGAAACCGTCCCCCACCTGCGGGAACAACCTGCTCCATG
TCTGAAATTCTGCTTGCAGTGTCAGCAACAACTGCTGACCAAATTCTCGAGATTCCAGTGTGCGCAGGGATTGACTTCCC
AGCTGGAACGCCACCCCGATACATTGGGGCGGCCAAGTGGCTGGCAGCACAATCACAGATGTGGAACACAATTGTGTTCA
ACTCTGTGCGCATCACTTGGGAAACATTCACAGCAGACACCACTAGCGGATACATCTCAATGGCATTCCTCTCTGATTAC
ATGCTATCAATACCCACTGGGGTGGAGGATGTTGCCAGGATCGTGCCCTCAGCTACAATAGCTCTGAAGAACAGAGGGCC
GTCCATTGTTATGCCACAAAACCGCACTGTGTTCAGGTGTATACAGGCTGGTCAGTTTGCTGCGTTGGGCAGCGCGGCTG
ACAAGCAAATGTATTCTCCCGGACGATTCATTGTGGCTATCCCCAAAGCTAGTGCAACACAAGCGGTAGGCCAAATCAAA
ATCTCGTACTCCGTGTCCTACCGTGGAGCAGCAATCCTACAACCTGCCCTGGTTCCAGGCCCAGGGCTGGCAAATCATTG
AGCATAAGGTGAGCCGGCATGAGGTTGCAAGACCGGAACAACCAGTCCTTCTGGCAGAGTCCTGCCAATCCAAAGTGTCT
GGGAGCCTAAATCGTATACTAGTAGTTTGCGTGATGACCATGACTGGAGAGTGGGCGGCGGCTGCCAACCGCAGACTGGG
CGTATATAGTAAGCCTTGACCCACCCATGGAAAACACGTATTTACGAACGGTACGACATGGTAACTGGATACACTTAACC
CTGGGGCAAGTAGATGCTAGGAAACTAGCATCGGGCCGCCCACGAGGGTTTCTGAACTCAACGGAGTAGAACGGGGGGGG
GGG

>Maize chlorotic mottle virus Kenya maize sample 25 Nandi
CGGCAACAGACCCCAACGCGCTAGACACGACCTTACAGTTGACTCACGTCTTGCATCCTGTGAGAGCTTTAGCGTGGGAA
TTTGCCCCTGACTGGCAATCAGGTTTCATGCCCTCTCCGTGCACATATGGCGACCCTACCTTCAATTCACGCATTTTGGA
AGCTGTGGTGGCCGATGTTCTCGGAGGAACGGAAGATGACGGTGGTCCAAGCCTTGAGGAATGGTTTGACGCGCAAACTC
TTTCAGATTACACGAATTGCGCAACAGATCCTCCGATGGCCACCGCACATACGCGAGAGAATGACATCAAGTCTTGGACG
GAGCTTAGTGAAAACTTTCCAGACCTTGTTAGGTATCCGGAAAGTCTTGTCGAAACTCTGCTTGACACGGAACATGAATG
TGGACATTTTTACGATGCTCCTGATTCCTTTCAGATTTCTGTCACAGCTATGTTCACAGATCGTTGCAAGTGCCAGGCAT
GTGATCCAGACTTTCAAGCACGGTCTCTCTCGCGGGCTCTGCTTGGCCCGTTGCCGGAATCCGGAGACGATGCGGAGTGG
ATGGAGCAAGCATACACTCCAGATGCAGAATTGTTCGTCAACGAGCCCACTGATGACCCCATTCCAACCACAGACTGCAA
GAGACCTATCCAACCCACATGGTCTGTGGATGTCTACTCGAAACAAGTTGACTCAGACTGGGGGCTCAGTGATTCAACAA
ACGTCACGGTACGTTCGGCTAGCAGTTCGCTTCTCCCTGCTGGCCGCGGGGGCATATTTTTCATGTGTCCTCGCCCGGAA
GGCATTGAAAGAGTATGTCTACAGGTGGGAGCTAAAATCCGACCAGGAACTCCCAACTCGGGAACAGTCACAAATCTCCC
AGGTGGAACAGGCTATGGAACAGAATGGAGCGATGATGGTTATGAAACTCAATGGTCCGACGGCCCCTATTCTATCCCTT
CAGGACTGTCTGACTAAACACGTTCTGGTTCCAGAGATTGTGGACGAAGAAGGCACAGTGACACAAAAAGAGCAGTCCAC
ATTTCTCATCCGTGAGTTTGGCCCTGCCGTCAGAAACCTAGTGACTCTCGCAAAACTAGAATTCGGCGGGATTCCAAAGA
AAACCACTGCCAACGAACTCACGGTTTGGCGGTTCCTGGTACGGAAGTGTGAGCAAGCAAATATGAATCCAACTGACTCC
CGTACTGCCATTTCGATGGCCCTGCCATATGTGTTTATGCCGTGCCGTACTGATGTTGGAAGAGCTTCAATTCCACTGCG
CGATGAATCCATTGAGATCTGTCGCCAATATCGCGCACAATTTGTGGAGGAGACACCCCTACGGCGAGTATTCAACAACC
CACTGAGCGGAAAAGCATGGCGTAATTGGGTTAGGCACCTGGGTGGGCTGGATGACCCAGCCCTATTCCAGGAGCTGAAA
TAGGGGTGTCTTGAAGAGTGGCTTGGGGTGCAGTCTCGGCGCACACGTGCGCGGCACCCCAAACTCCGTAGCCACTTTAA
AGACACGAGACACAAAACCCGCAGAGTGTTCCGGATTGCAGGTTTGGGCAACCTGTATGAATTTGGGGTCCACAACAACT
CTGCGGTGAACCTGGAACGTGGACTGATGGAACGAGTATTTTATGTGAAAAATGATAAGGGGGAACTCGTTTCATGCCCT
GAGCCAATTAGTGGGATATTTTGGAAAAATTTGAAGGGATTCAGAAATAGCATTGTTCACCATGTGGGACACAGACATCC
GGTGTCACGAGAGACGTTTCTCGCTTACTATACAGGGCCAAAGCGCACCATGTATGAGAAAGCGGTGAATTCCCTCTACG
AAATGCCTGTCTCGTATGACGATGCTAAACTGAAAACATTTGTCAAAGCAGAAAAGATCAATCTCACTAAGAAAGCTGAT
CCTGTACCACGTGTGATCCAACCCCGTGCTCCCCGGTACAATGTGGAACTGGGTAGGTATTTGAGACCGGTTGAGCATCC
AATCTACCATGCCATAGACAAGATTTGGGGTGGTCCGACTATCATGAAAGGTTACTCGGTTGAACAGATTGGAAGACACA
TCGAAAACGCGTTTCGATCGTTCACCGATCCAGTAGCCATTGGATTTGATGCAAGTCGGTTTGATCAACACGTGAGTGTT
GAAGCTCTACGCTGGGAACATAGCGTATACACAAGGATTTATGGCTATCCAGAGCTTCTCACACAATTGCTGCGGTGGCA
GATTCACAATCGTGGAACAGCATACGCTTCAGACGGCGCGTTCAACTACCAGGTGGATGGTAAACGCATGAGTGGAGACA
TGAACACATCATTGGGCAATTGCATCCTGGCCACAGCAATCACACATGACTTCGTGACCAAGCTGGGGATCCCAGCCAGA
TTAATCAACAATGGAGATGACAACGTCCTGATCTGTCCGGCAGTGGAGGTAGGCAGAGTCAGACAGGAACTGTACAGACA
TTGGTTGAACTACGGATTTGAAGTCATATCAGAAGAACCTGTGTACATCCTTGAGCAGGTTGAGTTTTGCCAGATGCGAC
CAGTCTTTGACGGTACACAATACACCATGATGAGAGACCCACGCACCACCATGTCCAAGGATGCATATGCTGTTACCCCT
TTTAACACGCCAACCGCAGCAAGGAGGTGGATGAGAGCAGTTGGGGAATGCGGACTCAGCCTTACAGGAGGCCTCCCCGT
AAAGCAGGAATACTATGCTGCTCTCGTGAAACACGGACTAGATCCGAAAAACATTAAACAGGGAAAAGACTTTGACAGTG
GGCTATATTATCTTAGCAAACTATCCAATCGCAAATGGCAGGAGGTCCAAGAAAGCGCTCGTTACTCATTCTGGCTTGCC
TTCGGGTACACACCAGATGAACAACGAGCGTTAGAGGAGTATTTTAGATCTTGGACTCCTACGTTTGAATGGTCCACAAC
GGGTATTTTGGCAGAAATCCCCGAATGTCTTCTTCTCAAACACAATCCCCTCCCACCGACGTAGCCCGCAGACAACAGAC
CGGCACTGCCGTGCGATCCGAAGATAACCATCGCAATCAGTTGGAAAACATTGCTGTTGGAAAACTCACCAAATCTGAAG
GAGCACCCGCCCAACAGAACGTGATTATTGCAAAAGAGGTGGTTATCAATAACCACTTCAATTTCAACTGAGCTGGAGTG
TGTGTGTGTAGAATCGTCCTGGCCTCAGTGGTTAAGGAATTTAATCTTGGGGATTTTGATCTCCTCGATTCTGTTCATCT
TGACGAAAACACAGGACACCGTTGCCGTCTATCACGAGCCATCGGTGTACTCGATCGATCAAACACAAAAATTCCAAAAG
ATCGACATACACAATGGCGGCAAGTAGCCGGTCTACCCGAGGTAGAAAGCAGCGCGGACGTAGCGTGGAAGCAAAATCCA
GAGCTATTCGAGCCAACCCGCCTGTCCCTCGACCCAACCCGCAGCGAAACCGTCCCCCACCTGCGGGAACAACCTGCTCC
ATGTCTGAAATTCTGCTTGCAGTGTCAGCAACAACTGCTGACCAAATTCTCGAGATTCCAGTGTGCGCAGGGATTGACTT
CCCAGCTGGAACGCCACCCCGATACATTGGGGCGGCCAAGTGGCTGGCAGCACAATCACAGATGTGGAACACAATTGTGT
TCAACTCTGTGCGCATCACTTGGGAAACATTCACAGCAGACACCACTAGCGGATACATCTCAATGGCATTCCTCTCTGAT
TACATGCTATCAATACCCACTGGGGTGGAGGATGTTGCCAGGATCGTGCCCTCAGCTACAATAGCTCTGAAGAACAGAGG
GCCGTCCATTGTTATGCCACAAAACCGCACTGTGTTCAGGTGTATACAGGCTGGTCAGTTTGCTGCGTTGGGCAGCGCGG
CTGACAAGCAAATGTATTCTCCCGGACGATTCATTGTGGCTATCCCCAAAGCTAGTGCAACACAAGCAGTAGGCCAAATC
AAAATCTCGTACTCCGTGTCCTACCGTGGAGCAGCAATCCTACAACCTGCCCTGGTTCCAGGCCCAGGGCTGGCAAATCA
TTGAGCATAAGGTGAGCCGGCATGAGGTTGCAAGACCGGAACAACCAGTCCTTCTGGCAGAGTCCTGCCAATCCAAAGTG
TCTGGGAGCCTAAACCGTATACTAGTAGTTTGCGTGATGACCATGACTGGAGAGTGGGCGGCGGCTGCCAACCGCAGACT
GGGCGTATATAGTAAGCCTTGACCCACCCATGGAAAACACGTATTTACGAACGGTACGACATGGTAACTGGATACACTTA
ACCCTGGGGCAAGTAGATGCTAGGAAACTAGCATCGGGCCGCCCACGAGGGTTTCTGAACTCAACGGAGTAGAACGGGCG
AAAGAGGCGGGCAACCATGCAGGCAGCATGCAACCGCGCCAAGTGGACGCGCTTCTCCGACTCCCAACGCGCCCGGCCTA
GAGGCCCAGGCCCACGCGTCACTCAACCGGTGCGCCGGATGCTGC

>Maize chlorotic mottle virus Kenya maize sample 28 Busia
CAACAGACCCCAACGCGCTAGACACGACCTTACAGTTGACTCACGTCTTGCATCCTGTGAGAGCTTTAGCGTGGGAATTT
GCCCCTGACTGGCAATCAGGTTTCATGCCCTCTCCGTGCACATATGGCGACCCTACCTTCAATTCACGCATTTTGGAAGC
TGTGGTGGCCGATGTTCTCGGAGGAACGGAAGATGACGGTGGTCCAAGCCTTGAGGAATGGTTTGACGCGCAAACTCTTT
CAGATTACACGAATTGCGCAACAGATCCTCCGATGGCCACCGCACATACGCGAGAGAATGACATCAAGTCTTGGACGGAG
CTTAGTGAAAACTTTCCAGACCTTGTTAGGTATCCGGAAAGTCTTGTCGAAACTCTGCTTGACACGGAACATGAATGTGG
ACATTTTTACGATGCTCCTGATTCCTTTCAGATTTCTGTCACAGCTATGTTCACAGATCGTTGCAAGTGCCAGGCATGTG
ATCCAGACTTTCAAGCACGGTCTCTCTCGCGGGCTCTGCTTGGCCCGTTGCCGGAATCCGGAGACGATGCGGAGTGGATG
GAGCAAGCATACACTCCAGATGCAGAATTGTTCGTCAACGAGCCCACTGATGACCCCATTCCAACCACAGACTGCAAGAG
ACCTATCCAACCCACATGGTCTGTGGATGTCTACTCGAAACAAGTTGACTCAGACTGGGGGCTCAGTGATTCAACAAACG
TCACGGTACGTTCGGCTAGCAGTTCGCTTCTCCCTGCTGGCCGCGGGGGCATATTTTTCATGTGTCCTCGCCCGGAAGGC
ATTGAAAGAGTATGTCTACAGGTGGGAGCTAAAATCCGATCAGGAACTCCCAACTCGGGAACAGTCACAAATCTCCCAGG
TGGAACAGGCTATGGAACAGAATGGAGCGATGATGGTTATGAAACTCAATGGTCCGACGGCCCCTATTCTATCCCTTCAG
GACTGTCTGACTAAACACGTTCTGGTTCCAGAGATTGTGGACGAAGAAGGCACAGTGACACAAAAAGAGCAGTCCACATT
TCTCATCCGTGAGTTTGGCCCTGCCGTCAGAAACCTAGTGACTCTCGCAAAACTAGAATTCGGCGGGATTCCAAAGAAAA
CCACTGCCAACGAACTCACGGTTTGGCGGTTCCTGGTACGGAAGTGTGAGCAAGCAAATATGAATCCAACTGACTCCCGT
ACTGCCATTTCGATGGCCCTGCCATATGTGTTTATGCCGTGCCGTACTGATGTTGGAAGAGCTTCAATTCCACTGCGCGA
TGAATCCATTGAGATCTGTCGCCAATATCGCGCACAATTTGTGGAGGAGACACCCCTACGGCGAGTATTCAACAACCCAT
TGAGCGGAAAAGCATGGCGTAATTGGGTTAGGCACCTGGGTGGGCTGGATGACCCAGCCCTATTCCAGGAGCTGAAATAG
GGGTGTCTTGAAGAGTGGCTTGGGGTGCAGTCTCGGCGCACACGTGCGCGGCACCCCAAACTCCGTAGCCACTTTAAAGA
CACGAGACACAAAACCCGCAGAGTGTTCCGGATTGCAGGTTTGGGCAACCTGTATGAATTTGGGGTCCACAACAACTCTG
CGGTGAACCTGGAACGTGGACTGATGGAACGAGTATTTTATGTGAAAAATGATAAGGGGGAACTCGTTTCATGCCCTGAG
CCAATTAGTGGGATATTTTGGAAAAATTTGAAGGGATTCAGAAATAGCATTGTTCACCATGTGGGACACAGACATCCGGT
GTCACGAGAGACGTTTCTCGCTTACTATACAGGGCCAAAGCGCACCATGTATGAGAAAGCGGTGAATTCCCTCTACGAAA
TGCCTGTCTCGTATGACGATGCTAAACTGAAAACATTTGTCAAAGCAGAAAAGATCAATCTCACTAAGAAAGCTGATCCT
GTACCACGTGTGATCCAACCCCGTGCTCCCCGGTACAATGTGGAACTGGGTAGGTATTTGAGACCGGTTGAGCATCCAAT
CTATCATGCCATAGACAAGATTTGGGGTGGTCCGACTATCATGAAAGGTTACTCGGTTGAACAGATTGGAAGACACATCG
AAAACGCGTTTCGATCGTTCACCGATCCAGTAGCCATTGGATTTGATGCAAGTCGGTTTGATCAACACGTGAGTGTTGAA
GCTCTACGCTGGGAACATAGCGTATACACAAGGATTTATGGCTATCCAGAGCTTCTCACACAATTGCTGCGGTGGCAGAT
TCACAATCGTGGAACAGCATACGCTTCAGACGGCGCGTTCAACTACCAGGTGGACGGTAAACGCATGAGTGGAGACATGA
ACACATCATTGGGCAATTGCATCCTGGCCACAGCAATCACACATGACTTCGTGACCAAGCTGGGGATCCCAGCCAGATTA
ATCAACAATGGAGATGACAACGTCCTGATCTGTCCGGCAGTGGAGGTAGGCAGAGTCAGACAGGAACTGTACAGACATTG
GTTGAACTACGGATTTGAAGTCATATCAGAAGAACCTGTATACATCCTTGAACAGGTTGAGTTTTGCCAGATGCGACCAG
TCTTTGACGGTACACAATACACCATGATGAGAGACCCACGCACCACCATGTCCAAGGATGCATATGCTGTTACCCCTTTT
AACACGCCAACCGCAGCAAGGAGGTGGATGAGAGCAGTTGGGGAATGCGGACTCAGCCTTACAGGAGGCCTCCCCGTAAA
GCAGGAATACTATGCTGCTCTCGTAAAACACGGACTAGATCCGAAAAACATTAAACAGGGAAAAGACTTTGACAGTGGGC
TATATTATCTTAGCAAATTATCCAATCGCAAATGGCAGGAGGTCCAAGAAAGCGCTCGTTACTCATTCTGGCTTGCCTTC
GGGTACACACCAGATGAACAACGAGCGTTAGAGGAGTATTTTAGATCTTGGACTCCTACGTTTGAATGGTCCACAACGGG
TATTTTGGCAGAAATCCCCGAATGTCTTCTTCTCAAACACAATCCCCTCCCACCGACGTAGCCCGCAGACAACAGACCGG
CACTGCCGTGCGATCCGAAGATAACCATCGCAATCAGTTGGAAAACATTGCTGTTGGAAAGCTCACCAAATCTGAAGGAG
CACCCGCCCAACAGAACGTGATTATTGCAAAAGAGGTGGTTATCAATAACCACTTCAATTTCAACTGAGCTGGAGTGTGT
GTGTGTAGAATCGTCCTGGCCTCAGTGGTTAAGGAATTTAATCTTGGGGATTTTGATCTCCTCGATTCTGTTCATCTTGA
CGAAAACACAGGACACCGTTGCCGTTTATCACGAGCCATCGGTGTACTCGATCGATCAAACACAAAAATTCCAAAAGATC
GACATACACAATGGCGGCAAGTAGCCGGTCTACCCGAGGTAGAAAGCAGCGCGGACGTAGCGTGGAAGCAAAATCCAGAG
CTATTCGAGCCAACCCGCCTGTCCCTCGACCCAACCCGCAGCGAAACCGTCCCCCACCTGCGGGAACAACCTGCTCCATG
TCTGAAATTCTGCTTGCAGTGTCAGCAACAACTGCTGACCAAATTCTCGAGATTCCAGTGTGCGCAGGGATTGACTTCCC
AGCTGGAACGCCACCCCGATACATTGGGGCGGCCAAGTGGCTGGCAGCACAATCACAGATGTGGAACACAATTGTGTTCA
ATTCTGTGCGCATCACTTGGGAAACATTCACAGCAGACACCACTAGCGGATACATCTCAATGGCATTCCTCTCTGATTAC
ATGCTATCAATACCCACTGGGGTGGAGGATGTTGCCAGGATCGTGCCCTCAGCTACAATAGCTCTGAAGAACAGAGGGCC
GTCCATTGTTATGCCACAAAACCGCACTGTGTTCAGGTGTATACAGGCTGGTCAGTTTGCTGCGTTGGGCAGCGCGGCTG
ACAAGCAAATGTATTCTCCCGGACGATTCATTGTGGCTATCCCCAAAGCTAGTGCAACACAAGCGGTAGGCCAAATCAAA
ATCTCGTACTCCGTGTCCTACCGTGGAGCAGCAATCCTACAACCTGCCCTGGTTCCAGGCCCAGGGCTGGCAAATCATTG
AGCATAAGGTGAGCCGGCATGAGGTTGCAAGACCGGAACAACCAGTCCTTCTGGCAGAGTCCTGCCAATCCAAAGTGTCT
GGGAGCCTAAATCGTATACTAGTAGTTTGCGTGATGACCATGACTGGAGAGTGGGCGGCGGCTGCCAACCGCAGACTGGG
CGTATATAGTAAGCCTTGACCCACCCATGGAAAACACGTATTTACGAACGGTACGACATGGTAACTGGATACACTTAACC
CTGGGGCAAGTAGATGCTAAGAAACTAGCATCGGGCCGCCCACGAGGGTTTCTGAACTCAACGGAGTAGAACGGGGGGG

>Maize chlorotic mottle virus Kenya maize sample 29 Embu
CGGCAACAGACCCCAACGCGCTAGACACGACCTTACAGTTGACTCACGTCTTGCATCCTGTGAGAGCTTTAGCGTGGGAA
TTTGCCCCTGACTGGCAATCAGGTTTCATGCCCTCTCCGTGCACATATGGCGACCCTACCTTCAATTCACGCATTTTGGA
AGCTGTGGTGGCCGATGTTCTCGGAGGAACGGAAGATGACGGTGGTCCAAGCCTTGAGGAATGGTTTGACGCGCAAACTC
TTTCAGATTACACGAATTGCGCAACAGATCCTCCGATGGCCACCGCACATACGCGAGAGAATGACATCAAGTCTTGGACG
GAGCTTAGTGAAAACTTTCCAGACCTTGTTAGGTATCCGGAAAGTCTTGTCGAAACTCTGCTTGACACGGAACATGAATG
TGGACATTTTTACGATGCTCCTGATTCCTTTCAGATTTCTGTCACAGCTATGTTCACAGATCGTTGCAAGTGCCAGGCAT
GTGATCCAGACTTTCAAGCACGGTCTCTCTCGCGGGCTCTGCTTGGCCCGTTGCCGGAATCCGGAGACGATGCGGAGTGG
ATGGAGCAAGCATACACTCCAGATGCAGAATTGTTCGTCAACGAGCCCACTGATGACCCCATTCCAACCACAGACTGCAA
GAGACCTATCCAACCCACATGGTCTGTGGATGTCTACTCGAAACAAGTTGACTCAGACTGGGGGCTCAGTGATTCAACAA
ACGTCACGGTACGTTCGGCTAGCAGTTCGCTTCTCCCTGCTGGCCGCGGGGGCATATTTTTCATGTGTCCTCGCCCGGAA
GGCATTGAAAGAGTATGTCTACAGGTGGGAGCTAAAATCCGATCAGGAACTCCCAACTCGGGAACAGTCACAAATCTCCC
AGGTGGAACAGGCTATGGAACAGAATGGAGCGATGATGGTTATGAAACTCAATGGTCCGACGGCCCCTATTCTATCCCTT
CAGGACTGTCTGACTAAACACGTTCTGGTTCCAGAGATTGTGGACGAAGAAGGCACAGTGACACAAAAAGAGCAGTCCAC
ATTTCTCATCCGTGAGTTTGGCCCTGCCGTCAGAAACCTAGTGACTCTCGCAAAACTAGAATTCGGCGGGATTCCAAAGA
AAACCACTGCCAACGAACTCACGGTTTGGCGGTTCCTGGTACGGAAGTGTGAGCAAGCAAATATGAATCCAACTGACTCC
CGTACTGCCATTTCGATGGCCCTGCCATATGTGTTTATGCCGTGCCGTACTGATGTTGGAAGAGCTTCAATTCCACTGCG
CGATGAATCCATTGAGATCTGTCGCCAATATCGCGCACAATTTGTGGAGGAGACACCCCTACGGCGAGTATTCAACAACC
CACTGAGCGGAAAAGCATGGCGCAATTGGGTTAGGCACCTGGGTGGGCTGGATGACCCAGCCCTATTCCAGGAGCTGAAA
TAGGGGTGTCTTGAAGAGTGGCTTGGGGTGCAGTCTCGGCGCACACGTGCGCGGCACCCCAAACTCCGTAGCCACTTTAA
AGACACGAGACACAAAACCCGCAGAGTGTTCCGGATTGCAGGTTTGGGCAACCTGTATGAATTTGGGGTCCACAACAACT
CTGCGGTGAACCTGGAACGTGGACTGATGGAACGAGTATTTTATGTGAAAAATGATAAGGGGGAACTCGTTTCATGCCCT
GAGCCAATTAGTGGGATATTTTGGAAAAATTTGAAGGGATTCAGAAATAGCATTGTTCACCATGTGGGACACAGACATCC
GGTGTCACGAGAGACGTTTCTCGCTTACTATACAGGGCCAAAGCGCACCATGTATGAGAAAGCGGTGAATTCCCTCTACG
AAATGCCTGTCTCGTATGACGATGCTAAACTGAAAACATTTGTCAAAGCAGAAAAGATCAATCTCACTAAGAAAGCTGAT
CCTGTACCACGTGTGATCCAACCCCGTGCTCCCCGGTACAATGTGGAACTGGGTAGGTATTTGAGACCGGTTGAGCATCC
AATCTACCATGCCATAGACAAGATTTGGGGTGGTCCGACTATCATGAAAGGTTACTCGGTTGAACAGATTGGAAGACACA
TCGAAAACGCGTTTCGATCGTTCACCGATCCAGTAGCCATTGGATTTGATGCAAGTCGGTTTGATCAACACGTGAGTGTT
GAAGCTCTACGCTGGGAACATAGCGTATACACAAGGATTTATGGCTATCCAGAGCTTCTCACACAATTGCTGCGGTGGCA
GATTCACAATCGTGGAACAGCATACGCTTCAGACGGCGCGTTCAACTACCAGGTGGACGGTAAACGCATGAGTGGAGACA
TGAACACATCATTGGGCAATTGCATCCTGGCCACAGCAATCACACATGACTTCGTGACCAAGCTGGGGATCCCAGCCAGA
TTAATCAACAATGGAGATGACAACGTCCTGATCTGTCCGGCAGTGGAGGTAGGCAGAGTCAGACAGGAACTGTACAGACA
TTGGTTGAACTACGGATTTGAAGTCATATCAGAAGAACCTGTATACATCCTTGAACAGGTTGAGTTTTGCCAGATGCGAC
CAGTCTTTGACGGTACACAATACACCATGATGAGAGACCCACGCACCACCATGTCCAAGGATGCATATGCTGTTACCCCT
TTTAACACGCCAACCGCAGCAAGGAGGTGGATGAGAGCAGTTGGGGAATGCGGACTCAGCCTTACAGGAGGCCTCCCCGT
AAAGCAGGAATACTATGCTGCTCTCGTGAAACACGGACTAGATCCGAAAAACATTAAACAGGGAAAAGACTTTGACAGTG
GGCTATATTATCTTAGCAAACTATCCAATCGCAAATGGCAGGAGGTCCAAGAAAGCGCTCGTTACTCATTCTGGCTTGCC
TTCGGGTACACACCAGATGAACAACGAGCGTTAGAGGAGTATTTTAGATCTTGGACTCCTACGTTTGAATGGTCCACAAC
GGGTATTTTGGCAGAAATCCCCGAATGTCTTCTTCTCAAACACAATCCCCTCCCACCGACGTAGCCCGCAGACAACAGAC
CGGCACTGCCGTGCGATCCGAAGATAACCATCGCAATCAGTTGGAAAACATTGCTGTTGGAAAACTCACCAAATCTGAAG
GAGCACCCGCCCAACAGAACGTGATTATTGCAAAAGAGGTGGTTATCAATAACCACTTCAATTTCAACTGAGCTGGAGTG
TGTGTGTGTAGAATCGTCCTGGCCTCAGTGGTTAAGGAATTTAATCTTGGGGATTTTGATCTCCTCGATTCTGTTCATCT
TGACGAAAACACAGGACACCGTTGCCGTTTATCACGAGCCATCGGTGTACTCGATCGATCAAACACAAAAATTCCAAAAG
ATCGACATACACAATGGCGGCAAGTAGCCGGTCTACCCGAGGTAGAAAGCAGCGCGGACGTAGCGTGGAAGCAAAATCCA
GAGCTATTCGAGCCAACCCGCCTGTCCCTCGACCCAACCCGCAGCGAAACCGTCCCCCACCTGCGGGAACAACCTGCTCC
ATGTCTGAAATTCTGCTTGCAGTGTCAGCAACAACTGCTGACCAAATTCTCGAGATTCCAGTGTGCGCAGGGATTGACTT
CCCAGCTGGAACGCCACCCCGATACATTGGGGCGGCCAAGTGGCTGGCAGCACAATCACAGATGTGGAACACAATTGTGT
TCAACTCTGTGCGCATCACGTGGGAAACATTCACAGCAGACACCACTAGCGGATACATCTCAATGGCATTCCTCTCTGAT
TACATGCTATCAATACCCACTGGGGTGGAGGATGTTGCCAGGATCGTGCCCTCAGCTACAATAGCTCTGAAGAACAGAGG
GCCGTCCATTGTTATGCCACAAAACCGCACTGTGTTCAGGTGTATACAGGCTGGTCAGTTTGCTGCGTTGGGCAGCGCGG
CTGACAAGCAAATGTATTCTCCCGGACGATTCATTGTGGCTATCCCCAAAGCTAGTGCAACACAAGCGGTAGGCCAAATC
AAAATCTCGTACTCCGTGTCCTACCGTGGAGCAGCAATCCTACAACCTGCCCTGGTTCCAGGCCCAGGGCTGGCAAATCA
TTGAGCATAAGGTGAGCCGGCATGAGGTTGCAAGACCGGAACAACCAGTCCTTCTGGCAGAGTCCTGCCAATCCAAAGTG
TCTGGGAGCCTAAATCGTATACTAGTAGTTTGCGTGATGACCATGACTGGAGAGTGGGCGGCGGCTGCCAACCGCAGACT
GGGCGTATATAGTAAGCCTTGACCCACCCATGGAAAACACGTATTTACGAACGGTACGACATGGTAACTGGATACACTTA
ACCCTGGGGCAAGTAGATGCTAGGAAACTAGCATCGGGCCGCCCACGAGGGTTTCTGAACTCAACGGAGTAGAACGGGGG
GGGGT

>Maize chlorotic mottle virus Kenya maize sample 30 Migori
GGGTAATCTGCGGCAACAGACCCCAACGCGCTAGACACGACCTTACAGTTGACTCACGTCTTGCATCCTGTGAGAGCTTT
AGCGTGGGAATTTGCCCCTGACTGGCAATCAGGTTTCATGCCCTCTCCGTGCACATATGGCGACCCTACCTTCAATTCAC
GCATTTTGGAAGCTGTGGTGGCCAATGTTCTCGGAGGAACGGAAGATGACGGTGGTCCAAGCCTTGAGGAATGGTTTGAC
GCGCAAACTCTTTCAGATTACACGAATTGCGCAACAGATCCTCCGATGGCCACCGCACATACGCGAGAGAATGACATCAA
GTCTTGGACGGAGCTTAGTGAAAACTTTCCAGACCTTGTTAGGTATCCGGAAAGTCTTGTCGAAACTCTGCTTGACACGG
AACATGAATGTGGACATTTTTACGATGCTCCTGATTCCTTTCAGATTTCTGTCACAGCTATGTTCACAGATCGTTGCAAG
TGCCAGGCATGTGATCCAGACTTTCAAGCACGGTCTCTCTCGCGGGCTCTGCTTGGCCCGTTGCCGGAATCCGGAGACGA
TGCGGAGTGGATGGAGCAAGCATACACTCCAGATGCAGAATTGTTCGTCAACGAGCCCACTGATGACCCCATTCCAACCA
CAGACTGCAAGAGACCTATCCAACCCACATGGTCTGTGGATGTCTACTCGAAACAAGTTGACTCAGACTGGGGGCTCAGT
GATTCAACAAACGTCACGGTACGTTCGGCTAGCAGTTCGCTTCTCCCTGCTGGCCGCGGGGGCATATTTTTCATGTGTCC
TCGCCCGGAAGGCATTGAAAGAGTATGTCTACAGGTGGGAGCTAAAATCCGATCAGGAACTCCCAACTCGGGAACAGTCA
CAAATCTCCCAGGTGGAACAGGCTATGGAACAGAATGGAGCGATGATGGTTATGAAACTCAATGGTCCGACGGCCCCTAT
TCTATCCCTTCAGGACTGTCTGACTAAACACGTTCTGGTTCCAGAGATTGTGGACGAAGAAGGCACAGTGACACAAAAAG
AGCAGTCCACATTTCTCATCCGTGAGTTTGGCCCTGCCGTCAGAAACCTAGTGACTCTCGCAAAACTAGAATTCGGCGGG
ATTCCAAAGAAAACCACTGCCAACGAACTCACGGTTTGGCGGTTCCTGGTACGGAAGTGTGAGCAAGCAAATATGAATCC
AACTGACTCCCGTACTGCCATTTCGATGGCCCTGCCATATGTGTTTATGCCGTGCCGTACTGATGTTGGAAGAGCTTCAA
TTCCACTGCGCGATGAATCCATTGAGATCTGTCGCCAATATCGCGCACAATTTGTGGAGGAGACACCCCTACGGCGAGTA
TTCAACAACCCATTGAGCGGAAAAGCATGGCGTAATTGGGTTAGGCACCTGGGTGGGCTGGATGACCCAGCCCTATTCCA
GGAGCTGAAATAGGGGTGTCTTGAAGAGTGGCTTGGGGTGCAGTCTCGGCGCACACGTGCGCGGCACCCCAAACTCCGTA
GCCACTTTAAAGACACGAGACACAAAACCCGCAGAGTGTTCCGGATTGCAGGTTTGGGCAACCTGTATGAATTTGGGGTC
CACAACAACTCTGCGGTGAACCTGGAACGTGGACTGATGGAACGAGTATTTTATGTGAAAAATGATAAGGGGGAACTCGT
TTCATGCCCTGAGCCAATTAGTGGGATATTTTGGAAAAATTTGAAGGGATTCAGAAATAGCATTGTTCACCATGTGGGAC
ACAGACATCCGGTGTCACGAGAGACGTTTCTCGCTTACTATACAGGGCCAAAGCGCACCATGTATGAGAAAGCGGTGAAT
TCCCTCTACGAAATGCCTGTCTCGTATGACGATGCTAAACTGAAAACATTTGTCAAAGCAGAAAAGATCAATCTCACTAA
GAAAGCTGATCCTGTACCACGTGTGATCCAACCCCGTGCTCCCCGGTACAATGTGGAACTGGGTAGGTATTTGAGACCGG
TTGAGCATCCAATCTACCATGCCATAGACAAGATTTGGGGTGGTCCGACTATCATGAAAGGTTACTCGGTTGAACAGATT
GGAAGACACATCGAAAACGCGTTTCGATCGTTCACCGATCCAGTAGCCATTGGATTTGATGCAAGTCGGTTTGATCAACA
CGTGAGTGTTGAAGCTCTACGCTGGGAACATAGCGTATACACAAGGATTTATGGCTATCCAGAGCTTCTCACACAATTGC
TGCGGTGGCAGATTCACAATCGTGGAACAGCATACGCTTCAGACGGCGCGTTCAACTACCAGGTGGACGGTAAACGCATG
AGTGGAGACATGAACACATCATTGGGCAATTGCATCCTGGCCACAGCAATCACACATGACTTCGTGACCAAGCTGGGGAT
CCCAGCCAGATTAATCAACAATGGAGATGACAACGTCCTGATCTGTCCGGCAGTGGAGGTAGGCAGAGTCAGACAGGAAC
TGTACAGACATTGGTTGAACTACGGATTTGAAGTCATATCAGAAGAACCTGTATACATCCTTGAACAGGTTGAGTTTTGC
CAGATGCGACCAGTCTTTGACGGTACACAATACACCATGATGAGAGACCCACGCACCACCATGTCCAAGGATGCATATGC
TGTTACCCCTTTTAACACGCCAACCGCAGCAAGGAGGTGGATGAGAGCAGTTGGGGAATGCGGACTCAGCCTTACAGGAG
GCCTCCCCGTAAAGCAGGAATACTATGCTGCTCTCGTGAAACACGGACTAGATCCGAAAAACATTAAACAGGGAAAAGAC
TTTGACAGTGGGCTATATTATCTTAGCAAACTATCCAATCGCAAATGGCAGGAGGTCCAAGAAAGCGCTCGTTACTCATT
CTGGCTTGCCTTCGGGTACACACCAGATGAACAACGAGCGTTAGAGGAGTATTTTAGATCTTGGACTCCTACGTTTGAAT
GGTCCACAACGGGTATTTTGGCAGAAATCCCCGAATGTCTTCTTCTCAAACACAATCCCCTCCCACCGACGTAGCCCGCA
GACAACAGACCGGCACTGCCGTGCGATCCGAAGATAACCATCGCAATCAGTTGGAAAACATTGCTGTTGGAAAACTCACC
AAATCTGAAGGAGCACCCGCCCAACAGAACGTGATCATTGCAAAAGAGGTGGTTATCAATAACCACTTCAATTTCAACTG
AGCTGGAGTGTGTGTGTGTAGAATCGTCCTGGCCTCAGTGGTTAAGGAATTTAATCTTGGGGATTTTGATCTCCTCGATT
CTGTTCATCTTGACGAAAACACAGGACACCGTTGCCGTTTATCACGAGCCATCGGTGTACTCGATCGATCAAACACAAAA
ATTCCAAAAGATCGACATACACAATGGCGGCAAGTAGCCGGTCTACCCGAGGTAGAAAGCAGCGCGGACGTAGCGTGGAA
GCAAAATCCAGAGCTATTCGAGCCAACCCGCCTGTCCCTCGACCCAACCCGCAGCGAAACCGTCCCCCACCTGCGGGAAC
AACCTGCTCCATGTCTGAAATTCTGCTTGCAGTGTCAGCAACAACTGCTGACCAAATTCTCGAGATTCCAGTGTGCGCAG
GGATTGACTTCCCAGCTGGAACGCCACCCCGATACATTGGGGCGGCCAAGTGGCTGGCAGCACAATCACAGATGTGGAAC
ACAATTGTGTTCAACTCTGTGCGCATCACTTGGGAAACATTCACAGCAGACACCACTAGCGGATACATCTCAATGGCATT
CCTCTCTGATTACATGCTATCAATACCCACTGGGGTGGAGGATGTTGCCAGGATCGTGCCCTCAGCTACAATAGCTCTGA
AGAACAGAGGGCCGTCCATTGTTATGCCACAAAACCGCACTGTGTTCAGGTGTATACAGGCTGGTCAGTTTGCTGCGTTG
GGCAGCGCGGCTGACAAGCAAATGTATTCTCCCGGACGATTCATTGTGGCTATCCCCAAAGCTAGTGCAACACAAGCGGT
AGGCCAAATCAAAATCTCGTACTCCGTGTCCTACCGTGGAGCAGCAATCCTACAACCTGCCCTGGTTCCAGGCCCAGGGC
TGGCAAATCATTGAGCATAAGGTGAGCCGGCATGAGGTTGCAAGACCGGAACAACCAGTCCTTCTGGCAGAGTCCTGCCA
ATCCAAAGTGTCTGGGAGCCTAAATCGTATACTAGTAGTTTGCGTGATGACCATGACTGGAGAGTGGGCGGCGGCTGCCA
ACCGCAGACTGGGCGTATATAGTAAGCCTTGACCCACCCATGGAAAACACGTATTTACGAACGGTACGACATGGTAACTG
GATACACTTAACCCTGGGGCAAGTAGATGCTAGGAAACTAGCATCGGGCCGCCCACGAGGGTTTCTGAACTCAACGGAGT
AGAACGGGGGGG

>Maize chlorotic mottle virus Kenya maize sample 31 Uasin Gishu
ACAGACCCCAACGCGCTAGACACGACCTTACAGTTGACTCACGTCTTGCATCCTGTGAGAGCTTTAGCGTGGGAATTTGC
CCCTGACTGGCAATCAGGTTTCATGCCCTCTCCGTGCACATATGGCGACCCTACCTTCAATTCACGCATTTTGGAAGCTG
TGGTGGCCGATGTTCTCGGAGGAACGGAAGATGACGGTGGTCCAAGCCTTGAGGAATGGTTTGACGCGCAAACTCTTTCA
GATTACACGAATTGCGCAACAGATCCTCCGATGGCCACCGCACATACGCGAGAGAATGACATCAAGTCTTGGACGGAGCT
TAGTGAAAACTTTCCAGACCTTGTTAGGTATCCGGAAAGTCTTGTCGAAACTCTGCTTGACACGGAACATGAATGTGGAC
ATTTTTACGATGCTCCTGATTCCTTTCAGATTTCTGTCACAGCTATGTTCACAGATCGTTGCAAGTGCCAGGCATGTGAT
CCAGACTTTCAAGCACGGTCTCTCTCGCGGGCTCTGCTTGGCCCGTTGCCGGAATCCGGAGACGATGCGGAGTGGATGGA
GCAAGCATACACTCCAGATGCAGAATTGTTCGTCAACGAGCCCACTGATGACCCCATTCCAACCACAGACTGCAAGAGAC
CTATCCAACCCACATGGTCTGTGGATGTCTACTCGAAACAAGTTGACTCAGACTGGGGGCTCAGTGATTCAACAAACGTC
ACGGTACGTTCGGCTAGCAGTTCGCTTCTCCCTGCTGGCCGCGGGGGCATATTTTTCATGTGTCCTCGCCCGGAAGGCAT
TGAAAGAGTATGTCTACAGGTGGGAGCTAAAATCCGATCAGGAACTCCCAACTCGGGAACAGTCACAAATCTCCCAGGTG
GAACAGGCTATGGAACAGAATGGAGCGATGATGGTTATGAAACTCAATGGTCCGACGGCCCCTATTCTATCCCTTCAGGA
CTGTCTGACTAAACACGTTCTGGTTCCAGAGATTGTGGACGAAGAAGGCACAGTGACACAAAAAGAGCAGTCCACATTTC
TCATCCGTGAGTTTGGCCCTGCCGTCAGAAACCTAGTGACTCTCGCAAAACTAGAATTCGGCGGGATTCCAAAGAAAACC
ACTGCCAACGAACTCACGGTTTGGCGGTTCCTGGTACGGAAGTGTGAGCAAGCAAATATGAATCCAACTGACTCCCGTAC
TGCCATTTCGATGGCCCTGCCATATGTGTTTATGCCGTGCCGTACTGATGTTGGAAGAGCTTCAATTCCACTGCGCGATG
AATCCATTGAGATCTGTCGCCAATATCGCGCACAATTTGTGGAGGAGACACCCCTACGGCGAGTATTCAACAACCCACTG
AGCGGAAAAGCATGGCGTAATTGGGTTAGGCACCTGGGTGGGCTGGATGACCCAGCCCTATTCCAGGAGCTGAAATAGGG
GTGTCTTGAAGAGTGGCTTGGGGTGCAGTCTCGGCGCACACGTGCGCGGCACCCCAAACTCCGTAGCCACTTTAAAGACA
CGAGACACAAAACCCGCAGAGTGTTCCGGATTGCAGGTTTGGGCAACCTGTATGAATTTGGGGTCCACAACAACTCTGCG
GTGAACCTGGAACGTGGACTGATGGAACGAGTATTTTATGTGAAAAATGATAAGGGGGAACTCGTTTCATGCCCTGAGCC
AATTAGTGGGATATTTTGGAAAAATTTGAAGGGATTCAGAAATAGCATTGTTCACCATGTGGGACACAGACATCCGGTGT
CACGAGAGACGTTTCTCGCTTACTATACAGGGCCAAAGCGCACCATGTATGAGAAAGCGGTGAATTCCCTCTACGAAATG
CCTGTCTCGTATGACGATGCTAAACTGAAAACATTTGTCAAAGCAGAAAAGATCAATCTCACTAAGAAAGCTGATCCTGT
ACCACGTGTGATCCAACCCCGTGCTCCCCGGTACAATGTGGAACTGGGTAGGTATTTGAGACCGGTTGAGCATCCAATCT
ACCATGCCATAGACAAGATTTGGGGTGGTCCGACTATCATGAAAGGTTACTCGGTTGAACAGATTGGAAGACACATCGAA
AACGCGTTTCGATCGTTCACCGATCCAGTAGCCATTGGATTTGATGCAAGTCGGTTTGATCAACACGTGAGTGTTGAAGC
TCTACGCTGGGAACATAGCGTATACACAAGGATTTATGGCTATCCAGAGCTTCTCACACAATTGCTGCGGTGGCAGATTC
ACAATCGTGGAACAGCATACGCTTCAGACGGCGCGTTCAACTACCAGGTGGACGGTAAACGCATGAGTGGAGACATGAAC
ACATCATTGGGCAATTGCATCCTGGCCACAGCAATCACACATGACTTCGTGACCAAGCTGGGGATCCCAGCCAGATTAAT
CAACAATGGAGATGACAACGTCCTGATCTGTCCGGCAGTGGAGGTAGGCAGAGTCAGACAGGAACTGTACAGACATTGGT
TGAACTACGGATTTGAAGTCATATCAGAAGAACCTGTATACATCCTTGAACAGGTTGAGTTTTGCCAGATGCGACCAGTC
TTTGACGGTACACAATACACCATGATGAGAGACCCACGCACCACCATGTCCAAGGATGCATATGCTGTTACCCCTTTTAA
CACGCCAACCGCAGCAAGGAGGTGGATGAGAGCAGTTGGGGAATGCGGACTCAGCCTTACAGGAGGCCTCCCCGTAAAGC
AGGAATACTATGCTGCTCTCGTGAAACACGGACTAGATCCGAAAAACATTAAACAGGGAAAAGACTTTGACAGTGGGCTA
TATTATCTTAGCAAACTATCCAATCGCAAATGGCAGGAGGTCCAAGAAAGCGCTCGTTACTCATTCTGGCTTGCCTTCGG
GTACACACCAGATGAACAACGAGCGTTAGAGGAGTATTTTAGATCTTGGACTCCTACGTTTGAATGGTCCACAACGGGTA
TTTTGGCAGAAATCCCCGAATGTCTTCTTCTCAAACACAATCCCCTCCCACCGACGTAGCCCGCAGACAACAGACCGGCA
CTGCCGTGCGATCCGAAGATAACCATCGCAATCAGTTGGAAAACATTGCTGTTGGAAAACTCACCAAATCTGAAGGAGCA
CCCGCCCAACAGAACGTGATTATTGCAAAAGAGGTGGTTATCAATAACCACTTCAATTTCAACTGAGCTGGAGTGTGTGT
GTGTAGAATCGTCCTGGCCTCAGTGGTTAAGGAATTTAATCTTGGGGATTTTGATCTCCTCGATTCTGTTCATCTTGACG
AAAACACAGGACACCGTTGCCGTTTATCACGAGCCATCGGTGTACTCGATCGATCAAACACAAAAATTCCAAAAGATCGA
CATACACAATGGCGGCAAGTAGCCGGTCTACCCGAGGTAGAAAGCAGCGCGGACGTAGCGTGGAAGCAAAATCCAGAGCT
ATTCGAGCCAACCCGCCTGTCCCTCGACCCAACCCGCAGCGAAACCGTCCCCCACCTGCGGGAACAACCTGCTCCATGTC
TGAAATTCTGCTTGCAGTGTCAGCAACAACTGCTGACCAAATTCTCGAGATTCCAGTGTGCGCAGGGATTGACTTCCCAG
CTGGAACGCCACCCCGATACATTGGGGCGGCCAAGTGGCTGGCAGCACAATCACAGATGTGGAACACAATTGTGTTCAAC
TCTGTGCGCATCACTTGGGAAACATTCACAGCAGACACCACTAGCGGATACATCTCAATGGCATTCCTCTCTGATTACAT
GCTATCAATACCCACTGGGGTGGAGGATGTTGCCAGGATCGTGCCCTCAGCTACAATAGCTCTGAAGAACAGAGGGCCGT
CCATTGTTATGCCACAAAACCGCACTGTGTTCAGGTGTATACAGGCTGGTCAGTTTGCTGCGTTGGGCAGCGCGGCTGAC
AAGCAAATGTATTCTCCCGGACGATTCATTGTGGCTATCCCCAAAGCTAGTGCAACACAAGCGGTAGGCCAAATCAAAAT
CTCGTACTCCGTGTCCTACCGTGGAGCAGCAATCCTACAACCTGCCCTGGTTCCAGGCCCAGGGCTGGCAAATCATTGAG
CATAAGGTGAGCCGGCATGAGGTTGCAAGACCGGAACAACCAGTCCTTCTGGCAGAGTCCTGCCAATCCAAAGTGTCTGG
GAGCCTAAATCGTATACTAGTAGTTTGCGTGATGACCATGACTGGAGAGTGGGCGGCGGCTGCCAACCGCAGACTGGGCG
TATATAGTAAGCCTTGACCCACCCATGGAAAACACGTATTTACGAACGGTACGACATGGTAACTGGATACACTTAACCCT
GGGGCAAGTAGATGCTAGGAAACTAGCATCGGGCCGCCCACGAGGGTTTCTGAACTCAACGGAGTAGAACGGGG

>Maize chlorotic mottle virus Kenya sorghum sample 34 Kirinyaga
CGGCAACAGACCCCAACGCGCTAGACACGACCTTACAGTTGACTCACGTCTTGCATCCTGTGAGAGCTTTAGCGTGGGAA
TTTGCCCCTGACTGGCAATCAGGTTTCATGCCCTCTCCGTGCACATATGGCGACCCTACCTTCAATTCACGCATTTTGGA
AGCTGTGGTGGCCGACGTTCTCGGAGGAACGGAAGATGACGGTGGTCCAAGCCTTGAGGAATGGTTTGACGCGCAAACTC
TTTCAGATTACACGAATTGCGCAACAGATCCTCCGATGGCCACCGCACATACGCGAGAGAATGACATCAAGTCTTGGACG
GAGCTTAGTGAAAACTTTCCAGACCTTGTTAGGTATCCGGAAAGTCTTGTCGAAACTCTGCTTGACACGGAACATGAATG
TGGACATTTTTACGATGCTCCTGATTCCTTTCAGATTTCTGTCACAGCTATGTTCACAGATCGTTGCAAGTGCCAGGCAT
GTGATCCAGACTTTCAAGCACGGTCTCTCTCGCGGGCTCTGCTTGGCCCGTTGCCGGAATCCGGAGACGATGCGGAGTGG
ATGGAGCAAGCATACACTCCAGATGCAGAATTGTTCGTCAACGAGCCCACTGATGACCCCATTCCAACCACAGACTGCAA
GAGACCTATCCAACCCACATGGTCTGTGGATGTCTACTCGAAACAAGTTGACTCAGACTGGGGGCTCAGTGATTCAACAA
ACGTCACGGTACGTTCGGCTAGCAGTTCGCTTCTCCCTGCTGGCCGCGGGGGCATATTTTTCATGTGTCCTCGCCCGGAA
GGCATTGAAAGAGTATGTCTACAGGTGGGAGCTAAAATCCGATCAGGAACTCCCAACTCGGGAACAGTCACAAATCTCCC
AGGTGGAACAGGCTATGGAACAGAATGGAGCGATGATGGTTATGAAACTCAATGGTCCGACGGCCCCTATTCTATCCCTT
CAGGACTGTCTGACTAAACACGTTCTGGTTCCAGAGATTGTGGACGAAGAAGGCACAGTGACACAAAAAGAGCAGTCCAC
ATTTCTCATCCGTGAGTTTGGCCCTGCCGTCAGAAACCTAGTGACTCTCGCAAAACTAGAATTCGGCGGGATTCCAAAGA
AAACCACTGCCAACGAACTCACGGTTTGGCGGTTCCTGGTACGGAAGTGTGAGCAAGCAAATATGAATCCAACTGACTCC
CGTACTGCCATTTCGATGGCCCTGCCATATGTGTTTATGCCGTGCCGTACTGATGTTGGAAGAGCTTCAATTCCACTGCG
CGATGAATCCATTGAGATCTGTCGCCAATATCGCGCACAATTTGTGGAGGAGACACCCCTACGGCGAGTGTTCAACAACC
CACTGAGCGGAAAAGCATGGCGTAATTGGGTTAGGCACCTGGGTGGGCTGGATGATCCAGCCCTATTCCAGGAGCTGAAA
TAGGGGTGTCTTGAAGAGTGGCTTGGGGTGCAGTCTCGGCGCACACGTGCGCGGCACCCCAAACTCCGTAGCCACTTTAA
AGACACGAGACACAAAACCCGCAGAGTGTTCCGGATTGCAGGTTTGGGCAACCTGTATGAATTTGGGGTCCACAACAACT
CTGCGGTGAACCTGGAACGTGGACTGATGGAACGAGTATTTTATGTGAAAAATGATAAGGGGGAACTCGTTTCATGCCCT
GAGCCAATTAGTGGGATATTTTGGAAAAATTTGAAGGGATTCAGAAATAGCATTGTTCACCATGTGGGACACAGACATCC
GGTGTCACGAGAGACGTTTCTCGCTTACTATACAGGGCCAAAGCGCACCATGTATGAGAAAGCGGTGAATTCCCTCTACG
AAATGCCTGTCTCGTATGACGATGCTAAACTGAAAACATTTGTCAAAGCAGAAAAGATCAATCTCACTAAGAAAGCTGAT
CCTGTACCACGTGTGATCCAACCCCGTGCTCCCCGGTACAATGTGGAACTGGGTAGGTATTTGAGACCGGTTGAGCATCC
AATCTACCATGCCATAGACAAGATTTGGGGTGGTCCGACTATCATGAAAGGTTACTCGGTTGAACAGATTGGAAGACACA
TCGAAAACGCGTTTCGATCGTTCACCGATCCAGTAGCCATTGGATTTGATGCAAGTCGGTTTGATCAACACGTGAGTGTT
GAAGCTCTACGCTGGGAACATAGCGTATACACAAGGATTTATGGCTATCCAGAGCTTCTCACACAATTGCTGCGGTGGCA
GATTCACAATCGTGGAACAGCATACGCTTCAGACGGCGCGTTCAACTACCAGGTGGATGGTAAACGCATGAGTGGAGACA
TGAACACATCATTGGGCAATTGCATCCTGGCCACAGCAATCACACATGACTTCGTGACCAAGCTGGGGATCCCAGCCAGA
TTAATCAACAATGGAGATGACAACGTCCTGATCTGTCCGGCAGTGGAGGTAGGCAGAGTCAGACAGGAACTGTACAGACA
TTGGTTGAACTACGGATTTGAAGTCATATCAGAAGAACCTGTATACATCCTTGAACAGGTTGAGTTTTGCCAGATGCGAC
CAGTCTTTGACGGTACACAATACACCATGATGAGAGACCCACGCACCACCATGTCCAAGGATGCATATGCTGTTACCCCT
TTTAACACGCCAACCGCAGCAAGGAGGTGGATGAGAGCAGTTGGGGAATGCGGACTCAGCCTTACAGGAGGCCTCCCCGT
AAAGCAGGAATACTATGCTGCTCTCGTGAAACACGGACTAGATCCGAAAAACATTAAACAGGGAAAAGACTTTGACAGTG
GGCTATATTATCTTAGCAAACTATCCAATCGCAAATGGCAGGAGGTCCAAGAAAGCGCTCGTTACTCATTCTGGCTTGCC
TTCGGGTACACACCAGATGAACAACGAGCGTTAGAGGAGTATTTTAGATCTTGGACTCCTACGTTTGAATGGTCCACAAC
GGGTATTTTGGCAGAAATCCCCGAATGTCTTCTTCTCAAACACAATCCCCTCCCACCGACGTAGCCCGCAGACAACAGAC
CGGCACTGCCGTGCGATCCGAAGATAACCATCGCAATCAGTTGGAAAACATTGCTGTTGGAAAACTCACCAAATCTGAAG
GAGCACCCGCCCAACAGAACGTGATTATTGCAAAAGAGGTGGTTATCAATAACCACTTCAATTTCAACTGAGCTGGAGTG
TGTGTGTGTAGAATCGTCCTGGCCTCAGTGGTTAAGGAATTTAATCTTGGGGATTTTGATCTCCTCGATTCTGTTCATCT
TGACGAAAACACAGGACACCGTTGCCGTTTATCACGAGCCATCGGTGTACTCGATCGATCAAACACAAAAATTCCAAAAG
ATCGACATACACAATGGCGGCAAGTAGCCGGTCTACCCGAGGTAGAAAGCAGCGCGGACGTAGCGTGGAAGCAAAATCCA
GAGCTATTCGAGCCAACCCGCCTGTCCCTCGACCCAACCCGCAGCGAAACCGTCCCCCACCTGCGGGAACAACCTGCTCC
ATGTCTGAAATTCTGCTTGCAGTGTCAGCAACAACTGCTGACCAAATTCTCGAGATTCCAGTGTGCGCAGGGATTGACTT
CCCAGCTGGAACGCCACCCCGATACATTGGGGCGGCCAAGTGGCTGGCAGCACAATCACAGATGTGGAACACAATTGTGT
TCAACTCTGTGCGCATCACTTGGGAAACATTCACAGCAGACACCACTAGCGGATACATCTCAATGGCATTCCTCTCTGAT
TACATGCTATCAATACCCACTGGGGTGGAGGATGTTGCCAGGATCGTGCCCTCAGCTACAATAGCTCTGAAGAACAGAGG
GCCATCCATTGTTATGCCACAAAACCGCACTGTGTTCAGGTGTATACAGGCTGGTCAGTTTGCTGCGTTGGGCAGCGCGG
CTGACAAGCAAATGTATTCTCCCGGACGATTCATTGTGGCTATCCCCAAAGCTAGTGCAACACAAGCGGTAGGCCAAATC
AAAATCTCGTACTCCGTGTCCTACCGTGGAGCAGCAATCCTACAACCTGCCCTGGTTCCAGGCCCAGGGCTGGCAAATCA
TTGAGCATAAGGTGAGCCGGCATGAGGTTGCAAGACCGGAACAACCAGTCCTTCTGGCAGAGTCCTGCCAATCCAAAGTG
TCTGGGAGCCTAAATCGTGTACTAGTAGTTTACGTGATGACCATGACTGGAGAGTGGGCGGCGGCTGCCAACCGCAGACT
GGGCGTATATAGTAAGCCTTGACCCACCCATGGAAAACACGTATTTACGAACGGTACGACATGGTAACTGGATACACTTA
ACCCTGGGGCAAGTAGATGCTAGGAAACTAGCATCGGGCCGCCCACGAGGGTTTCTGAACTCAACGGAGTAGAACGGGGG
GG

>Maize chlorotic mottle virus Kenya maize sample 36 Embu
GTCCCGGATTCGTCTCGCGTGCCAGTTTGTTTCATAATAGAGCTATGTCGTTATTTTTTTTTTTTTTTTCAAGCAGAAGA
CGGCATACGAGATTACAAGGTGACTGGGAGTTCAGACGTGTGCTCTTCCGATCTCAACAGACCCCAACGCGCTAGACACG
ACCTTACAGTTGACTCACGTCTTGCATCCTGTGAGAGCTTTAGCGTGGGAATTTGCCCCTGACTGGCAATCAGGTTTCAT
GCCCTCTCCGTGCACATATGGCGACCCTACCTTCAATCCACGCATTTTGGAAGCTGTGGTGGCCGATGGTCTCGGAGGAA
CGGAAGATGACGGTGGTCCAAGCCTTGAGGAATGGTTTGACGCGCAAACTCTTTCAGATTACACGAATTGCGCAACAGAT
CCTCCGATGGCCACCGCACATACGCGAGAGAATGACATCAAGTCTTGGACGGAGCTTAGTGAAAACTTTCCAGACCTTGT
TAGGTATCCGGAAAGTCTTGTCGAAACTCTGCTTGACACGGAACATGAATGTGGACATTTTTACGATGCTCCTGATTCCT
TCCAGATTTCTGTCACAGCTATGTTCACAGATCGTTGCAAGTGCCAGGCATGTGATCCAGATTTTCAAGCACGGTCTCTC
TCGCGGGCTCTGCTTGGCCCGTTGCCGGAATCCGGAGACGATGCGGAGTGGATGGAGCAAGCATACACTCCAGATGCAGA
ATTGTTCGTCAACGAGCCCACTGATGACCCCATTCCAACCACAGACTGCAAGAGACCTATCCAACCCACATGGTCTGTGG
ATGTCTACTCGAAACAAGTTGACTCAGACTGGGGGCTCAGTGATTCAACAAACGTCACGGTACGTTCGGCTAGCAGTTCG
CTTCTCCCTGCTGGCCGCGGGGGCATATTTTTCATGTGTCCTCGCCCGGAAGGCATTGAAAGAGTATGTCTACAGGTGGG
AGCTAAAATCCGATCAGGAACTCCCAACTCGGGAACAGTCACAAATCTCCCAGGTGGAACAGGCTATGGAACAGAATGGA
GCGATGATGGTTATGAAACTCAATGGTCCGACGGCCCCTATTCTATCCCTTCAGGACTGTCTGACTAAACACGTTCTGGT
TCCAGAGATTGTGGACGAAGAAGGCACAGTGACACAAAAAGAGCAGTCCACATTTCTCATCCGTGAGTTTGGCCCTGCCG
TCAGAAACCTAGTGACTCTCGCAAAACTAGAATTCGGCGGGATTCCAAAGAAAACCACTGCCAACGAACTCACGGTTTGG
CGGTTCCTGGTACGGAAGTGTGAGCAAGCAAATATGAATCCAACTGACTCCCGTACTGCCATTTCGATGGCCCTGCCATA
TGTGTTTATGCCGTGCCGTACTGATGTTGGAAGAGCTTCAATTCCACTGCGCGATGAATCCATTGAGATCTGTCGCCAAT
ATCGCGCACAATTTGTGGAGGAGACACCCCTACGGCGAGTATTCAACAACCCACTGAGCGGAAAAGCATGGCGTAATTGG
GTTAGGCACCTGGGTGGGCTGGATGACCCAGCCCTTTTCCAGGAGCTGAAATAGGGGTGTCTTGAAGAGTGGCTTGGGGT
GCAGTCTCGGCGCACACGTGCGCGGCACCCCAAACTCCGTAGCCACTTTAAAGACACGAGACACAAAACCCGCAGAGTGT
TCCGGATTGCAGGTTTGGGCAACCTGTATGAATTTGGGGTCCACAACAACTCTGCGGTGAACCTGGAACGTGGACTGATG
GAACGAGTATTTTATGTGAAAAATGATAAGGGGGAACTCGTTTCATGCCCTGAGCCAATTAGTGGGATATTTTGGAAAAA
TTTGAAGGGATTCAGAAATAGCATTGTTCACCATGTGGGACACAGACATCCGGTGTCACGAGAGACGTTTCTCGCTTACT
ATACAGGGCCAAAGCGCACCATGTATGAGAAAGCGGTGAATTCCCTCTACGAAATGCCTGTCTCGTATGACGATGCTAAA
CTGAAAACATTTGTCAAAGCAGAAAAGATCAATCTCACTAAGAAAGCTGATCCTGTACCACGTGTGATCCAACCCCGTGC
TCCCCGGTACAATGTGGAACTGGGTAGGTATTTAAGACCGGTTGAGCATCCAATCTACCATGCCATAGACAAGATTTGGG
GTGGTCCGACTATCATGAAAGGTTACTCGGTTGAACAGATTGGAAGACACATCGAAAACGCGTTTCGATCGTTCACCGAT
CCAGTAGCCATTGGATTTGATGCAAGTCGGTTTGATCAACACGTGAGTGTTGAAGCTCTACGCTGGGAACATAGCGTATA
CACAAGGATTTATGGCTATCCAGAGCTTCTCACACAATTGCTGCGGTGGCAGATTCACAATCGTGGAACAGCATACGCTT
CAGACGGCGCGTTCAACTACCAGGTGGATGGTAAACGCATGAGTGGAGACATGAACACATCATTGGGCAATTGCATCCTG
GCCACAGCAATCACACATGACTTCGTGACCAAGCTGGGGATCCCAGCCAGATTAATCAACAATGGAGATGACAACGTCCT
GATCTGTCCGGCAGTGGAGGTAGGCAGAGTCAGACAGGAACTGTACAGACATTGGTTGAACTACGGATTTGAAGTCATAT
CAGAAGAACCTGTATACATCCTTGAACAGGTTGAGTTTTGCCAGATGCGACCAGTCTTTGACGGTACACAATACACCATG
ATGAGAGACCCACGCACCACCATGTCCAAGGATGCATATGCTGTTACCCCTTTTAACACGCCAACCGCAGCAAGGAGGTG
GATGAGAGCAGTTGGGGAATGCGGACTCAGCCTTACAGGAGGCCTCCCCGTAAAGCAGGAATACTATGCTGCTCTCGTGA
AACACGGACTAGATCCGAAAAACATTAAACAGGGAAAAGACTTTGACAGTGGGCTATATTATCTTAGCAAACTTTCCAAT
CGCAAATGGCAGGAGGTCCAAGAAAGCGCTCGTTACTCATTCTGGCTTGCCTTCGGGTACACACCAGATGAACAACGAGC
GTTAGAGGAGTATTTTAGATCTTGGACTCCTACGTTTGAATGGTCCACAACGGGTATTTTGGCAGAAATCCCCGAATGTC
TTCTTCTCAAACACAATCCCCTCCCACCGACGTAGCCCGCAGACAACAGACCGGCACTGCCGTGCGATCCGAAGATAACC
ATCGCAATCAGTTGGAAAACATTGCTGTTGGAAAACTCACCAAATCTGAAGGAGCACCCGCCCAACAGAACGTGATTATT
GCAAAAGAGGTGGTTATCAATAACCACTTCAATTTCAACTGAGCTGGAGTGTGTGTGTGTAGAATCGTCCTGGCCTCAGT
GGTTAAGGAATTTAATCTTGGGGATTTTGATCTCCTCGATTCTGTTCATCTTGACGAAAACACAGGACACCGTTGCCGTT
TATCACGAGCCATCGGTGTACTCGATCGATCAAACACAAAAATTCCAAAAGATCGACATACACAATGGCGGCAAGTAGCC
GGTCTACCCGAGGTAGAAAGCAGCGCGGACGTAGCGTGGAAGCAAAATCCAGAGCTATTCGAGCCAACCCGCCTGTCCCT
CGACCCAACCCGCAGCGAAATCGTCCCCCACCTGCGGGAACAACCTGCTCCATGTCTGAAATTCTGCTTGCAGTGTCAGC
AACAACTGCTGACCAAATTCTCGAGATTCCAGTGTGCGCAGGGATTGACTTCCCAGCTGGAACGCCACCCCGATACATTG
GGGCGGCCAAGTGGCTGGCAGCACAATCACAGATGTGGAACACAATTGTGTTCAACTCTGTGCGCATCACTTGGGAAACA
TTCACAGCAGACACCACTAGCGGATACATCTCAATGGCATTCCTCTCTGATTACATGCTATCAATACCCACTGGGGTGGA
GGATGTTGCCAGGATCGTGCCCTCAGCTACAATAGCTCTGAAGAACAGAGGGCCGTCCATTGTCATGCCACAAAACCGCA
CTGTGTTCAGGTGTATACAGGCTGGTCAGTTTGCTGCGTTGGGCAGCGCGGCTGACAAGCAAATGTATTCTCCCGGACGA
TTCATTGTGGCTATCCCCAAAGCTAGTGCAACACAAGCGGTAGGCCAAATCAAAATCTCGTACTCCGTGTCCTACCGTGG
AGCAGCAATCCTACAACCTGCCCTGGTTCCAGGCCCAGGGCTGGCAAATCATTGAGCATAAGGTGAGCCGGCATGAGGTT
GCAAGACCGGAACAACCAGTCCTTCTGGCAGAGTCCTGCCAATCCAAAGTGTCTGGGAGCCTAAATCGTATACTAGTAGT
TTGCGTGATGACCATGACTGGAGAGTGGGCGGCGGCTGCCAACCGCAGACTGGGCGTATATAGTAAGCCTTGACCCACCC
ATGGAAAACACGTATTTACGAACGGTACGACATGGTAACTGGATACACTTAACCCTGGGGCAAGTAGATGCTAGGAAACT
AGCATCGGGCCGCCCACGAGGGTTTCTGAACTCAACGGAGTAGAACGGGGG

>Maize chlorotic mottle virus Kenya maize sample 38 Homabay
AGGCAACAGACCCCAACGCGCTAGACACGACCTTACAGTTGACTCACGTCTTGCATCCTGTGAGAGCTTTAGCGTGGGAA
TTTGCCCCTGACTGGCAATCAGGTTTCATGCCCTCTCCGTGCACATATGGCGACCCTACCTTCAATTCACGCATTTTGGA
AGCTGTGGTGGCCGATGTTCTCGGAGGAACGGAAGATGACGGTGGTCCAAGCCTTGAGGAATGGTTTGACGCGCAAACTC
TTTCAGATTACACGAATTGCGCAACAGATCCTCCGATGGCCACCGCACATACGCGAGAGAATGACATCAAGTCTTGGACG
GAGCTTAGTGAAAACTTTCCAGACCTTGTTAGGTATCCGGAAAGTCTTGTCGAAACTCTGCTTGACACGGAACATGAATG
TGGACATTTTTACGATGCTCCTGATTCCTTTCAGATTTCTGTCACAGCTATGTTCACAGATCGTTGCAAGTGCCAGGCAT
GTGATCCAGACTTTCAAGCACGGTCTCTCTCGCGGGCTCTGCTTGGCCCGTTGCCGGAATCCGGAGACGATGCGGAGTGG
ATGGAGCAAGCATACACTCCAGATGCAGAATTGTTCGTCAACGAGCCCACTGATGACCCCATTCCAACCACAGACTGCAA
GAGACCTATCCAACCCACATGGTCTGTGGATGTCTACTCGAAACAAGTTGACTCAGACTGGGGGCTCAGTGATTCAACAA
ACGTCACGGTACGTTCGGCTAGCAGTTCGCTTCTCCCTGCTGGCCGCGGGGGCATATTTTTCATGTGTCCTCGCCCGGAA
GGCATTGAAAGAGTATGTCTACAGGTGGGAGCTAAAATCCGATCAGGAACTCCCAACTCGGGAACAGTCACAAATCTCCC
AGGTGGAACAGGCTATGGAACAGAATGGAGCGATGATGGTTATGAAACTCAATGGTCCGACGGCCCCTATTCTATCCCTT
CAGGACTGTCTGACTAAACACGTTCTGGTTCCAGAGATTGTGGACGAAGAAGGCACAGTGACACAAAAAGAGCAGTCCAC
ATTTCTCATCCGTGAGTTTGGCCCTGCCGTCAGAAACCTAGTGACTCTCGCAAAACTAGAATTCGGCGGGATTCCAAAGA
AAACCACTGCCAACGAACTCACGGTTTGGCGGTTCCTGGTACGGAAGTGTGAGCAAGCAAATATGAATCCAACTGACTCC
CGTACTGCCATTTCGATGGCCCTGCCATATGTGTTTATGCCGTGCCGTACTGATGTTGGAAGAGCTTCAATTCCACTGCG
CGATGAATCCATTGAGATCTGTCGCCAATATCGCGCACAATTTGTGGAGGAGACACCCCTACGGCGAGTATTCAACAACC
CACTGAGCGGAAAAGCATGGCGCAATTGGGTTAGGCACCTGGGTGGGCTGGATGACCCAGCCCTATTCCAGGAGCTGAAA
TAGGGGTGTCTTGAAGAGTGGCTTGGGGTGCAGTCTCGGCGCACACGTGCGCGGCACCCCAAACTCCGTAGCCACTTTAA
AGACACGAGACACAAAACCCGCAGAGTGTTCCGGATTGCAGGTTTGGGCAACCTGTATGAATTTGGGGTCCACAACAACT
CTGCGGTGAACCTGGAACGTGGACTGATGGAACGAGTATTTTATGTGAAAAATGATAAGGGGGAACTCGTTTCATGCCCT
GAGCCAATTAGTGGGATATTTTGGAAAAATTTGAAGGGATTCAGAAATAGCATTGTTCACCATGTGGGACACAGACATCC
GGTGTCACGAGAGACGTTTCTCGCTTACTATACAGGGCCAAAGCGCACCATGTATGAGAAAGCGGTGAATTCCCTCTACG
AAATGCCTGTCTCGTATGACGATGCTAAACTGAAAACATTTGTCAAAGCAGAAAAGATCAATCTCACTAAGAAAGCTGAT
CCTGTACCACGTGTGATCCAACCCCGTGCTCCCCGGTACAATGTGGAACTGGGTAGGTATTTGAGACCGGTTGAGCATCC
AATCTACCATGCCATAGACAAGATTTGGGGTGGTCCGACTATCATGAAAGGTTACTCGGTTGAACAGATTGGAAGACACA
TCGAAAACGCGTTTCGATCGTTCACCGATCCAGTAGCCATTGGATTTGATGCAAGTCGGTTTGATCAACACGTGAGTGTT
GAAGCTCTACGCTGGGAACATAGCGTATACACAAGGATTTATGGCTATCCAGAGCTTCTCACACAATTGCTGCGGTGGCA
GATTCACAATCGTGGAACAGCATACGCTTCAGACGGCGCGTTCAACTACCAGGTGGACGGTAAACGCATGAGTGGAGACA
TGAACACATCATTGGGCAATTGCATCCTGGCCACAGCAATCACACATGACTTCGTGACCAAGCTGGGGATCCCAGCCAGA
TTAATCAACAATGGAGATGACAACGTCCTGATCTGTCCGGCAGTGGAGGTAGGCAGAGTCAGACAGGAACTGTACAGACA
TTGGTTGAACTACGGATTTGAAGTCATATCAGAAGAACCTGTATACATCCTTGAACAGGTTGAGTTTTGCCAGATGCGAC
CAGTCTTTGACGGTACACAATACACCATGATGAGAGACCCACGCACCACCATGTCCAAGGATGCATATGCTGTTACCCCT
TTTAACACGCCAACCGCAGCAAGGAGGTGGATGAGAGCAGTTGGGGAATGCGGACTCAGCCTTACAGGAGGCCTCCCCGT
AAAGCAGGAATACTATGCTGCTCTCGTGAAACACGGACTAGATCCGAAAAACATTAAACAGGGAAAAGACTTTGACAGTG
GGCTATATTATCTTAGCAAACTATCCAATCGCAAATGGCAGGAGGTCCAAGAAAGCGCTCGTTACTCATTCTGGCTTGCC
TTCGGGTACACACCAGATGAACAACGAGCGTTAGAGGAGTATTTTAGATCTTGGACTCCTACGTTTGAATGGTCCACAAC
GGGTATTTTGGCAGAAATCCCCGAATGTCTTCTTCTCAAACACAATCCCCTCCCACCGACGTAGCCCGCAGACAACAGAC
CGGCACTGCCGTGCGATCCGAAGATAACCATCGCAATCAGTTGGAAAACATTGCTGTTGGAAAACTCACCAAATCTGAAG
GAGCACCCGCCCAACAGAACGTGATTATTGCAAAAGAGGTGGTTATCAATAACCACTTCAATTTCAACTGAGCTGGAGTG
TGTGTGTGTAGAATCGTCCTGGCCTCAGTGGTTAAGGAATTTAATCTTGGGGATTTTGATCTCCTCGATTCTGTTCATCT
TGACGAAAACACAGGACACCGTTGCCGTTTATCACGAGCCATCGGTGTACTCGATCGATCAAACACAAAAATTCCAAAAG
ATCGACATACACAATGGCGGCAAGTAGCCGGTCTACCCGAGGTAGAAAGCAGCGCGGACGTAGCGTGGAAGCAAAATCCA
GAGCTATTCGAGCCAACCCGCCTGTCCCTCGACCCAACCCGCAGCGAAACCGTCCCCCACCTGCGGGAACAACCTGCTCC
ATGTCTGAAATTCTGCTTGCAGTGTCAGCAACAACTGCTGACCAAATTCTCGAGATTCCAGTGTGCGCAGGGATTGACTT
CCCAGCTGGAACGCCACCCCGATACATTGGGGCGGCCAAGTGGCTGGCAGCACAATCACAGATGTGGAACACAATTGTGT
TCAACTCTGTGCGCATCACTTGGGAAACATTCACAGCAGACACCACTAGCGGATACATCTCAATGGCATTCCTCTCTGAT
TACATGCTATCAATACCCACTGGGGTGGAGGATGTTGCCAGGATCGTGCCCTCAGCTACAATAGCTCTGAAGAACAGAGG
GCCGTCCATTGTTATGCCACAAAACCGCACTGTGTTCAGGTGTATACAGGCTGGTCAGTTTGCTGCGTTGGGCAGCGCGG
CTGACAAGCAAATGTATTCTCCCGGACGATTCATTGTGGCTATCCCCAAAGCTAGTGCAACACAAGCGGTAGGCCAAATC
AAAATCTCGTACTCCGTGTCCTACCGTGGAGCAGCAATCCTACAACCTGCCCTGGTTCCAGGCCCAGGGCTGGCAAATCA
TTGAGCATAAGGTGAGCCGGCATGAGGTTGCAAGACCGGAACAACCAGTCCTTCTGGCAGAGTCCTGCCAATCCAAAGTG
TCTGGGAGCCTAAATCGTATACTAGTAGTTTGCGTGATGACCATGACTGGAGAGTGGGCGGCGGCTGCCAACCGCAGACT
GGGCGTATATAGTAAGCCTTGACCCACCCATGGAAAACACGTATTTACGAACGGTACGACATGGTAACTGGATACACTTA
ACCCTGGGGCAAGTAGATGCTAGGAAACTAGCATCGGGCCGCCCACGAGGGTTTCTGAACTCAACGGAGTAGAACGGGGG
GGGGGGGGG

>Maize chlorotic mottle virus Kenya sorghum sample 39 Kirinyaga
CAACAGACCCCAACGCGCTAGACACGACCTTACAGTTGACTCACGTCTTGCATCCTGTGAGAGCTTTAGCGTGGGAATTT
GCCCCTGACTGGCAATCAGGTTTCATGCCCTCTCCGTGCACATATGGCGACCCTACCTTCAATTCACGCATTTTGGAAGC
TGTGGTGGCCGATGTTCTCGGAGGAACGGAAGATGACGGTGGTCCAAGCCTTGAGGAATGGTTTGACGCGCAAACTCTTT
CAGATTACACGAATTGCGCAACAGATCCTCCGATGGCCACCGCACATACGCGAGAGAATGACATCAAGTCTTGGACGGAG
CTTAGTGAAAACTTTCCAGACCTTGTTAGGTATCCGGAAAGTCTTGTCGAAACTCTGCTTGACACGGAACATGAATGTGG
ACATTTTTACGATGCTCCTGATTCCTTTCAGATTTCTGTCACAGCTATGTTCACAGATCGTTGCAAGTGCCAGGCATGTG
ATCCAGACTTTCAAGCACGGTCTCTCTCGCGGGCTCTGCTTGGCCCGTTGCCGGAATCCGGAGACGATGCGGAGTGGATG
GAGCAAGCATACACTCCAGATGCAGAATTGTTCGTCAACGAGCCCACTGATGACCCCATTCCAACCACAGACTGCAAGAG
ACCTATCCAACCCACATGGTCTGTGGATGTCTACTCGAAACAAGTTGACTCAGACTGGGGGCTCAGTGATTCAACAAACG
TCACGGTACGTTCGGCTAGCAGTTCGCTTCTCCCTGCTGGCCGCGGGGGCATATTTTTCATGTGTCCTCGCCCGGAAGGC
ATTGAAAGAGTATGTCTACAGGTGGGAGCTAAAATCCGATCAGGAACTCCCAACTCGGGAACAGTCACAAATCTCCCAGG
TGGAACAGGCTATGGAACAGAATGGAGCGATGATGGTTATGAAACTCAATGGTCCGACGGCCCCTATTCTATCCCTTCAG
GACTGTCTGACTAAACACGTTCTGGTTCCAGAGATTGTGGACGAAGAAGGCACAGTGACACAAAAAGAGCAGTCCACATT
TCTCATCCGTGAGTTTGGCCCTGCCGTCAGAAACCTAGTGACTCTCGCAAAACTAGAATTCGGCGGGATTCCAAAGAAAA
CCACTGCCAACGAACTCACGGTTTGGCGGTTCCTGGTACGGAAGTGTGAGCAAGCAAATATGAATCCAACTGACTCCCGT
ACTGCCATTTCGATGGCCCTGCCATATGTGTTTATGCCGTGCCGTACTGATGTTGGAAGAGCTTCAATTCCACTGCGCGA
TGAATCCATTGAGATCTGTCGCCAATATCGCGCACAATTTGTGGAGGAGACACCCCTACGGCGAGTATTCAACAACCCAC
TGAGCGGAAAAGCATGGCGTAATTGGGTTAGGCACCTGGGTGGGCTGGATGACCCAGCCCTATTCCAGGAGCTGAAATAG
GGGTGTCTTGAAGAGTGGCTTGGGGTGCAGTCTCGGCGCACACGTGCGCGGCACCCCAAACTCCGTAGCCACTTTAAAGA
CACGAGACACAAAACCCGCAGAGTGTTCCGGATTGCAGGTTTGGGCAACCTGTATGAATTTGGGGTCCACAACAACTCTG
CGGTGAACCTGGAACGTGGACTGATGGAACGAGTATTTTATGTGAAAAATGATAAGGGGGAACTCGTTTCATGCCCTGAG
CCAATTAGTGGGATATTTTGGAAAAATTTGAAGGGATTCAGAAATAGCATTGTTCACCATGTGGGACACAGACATCCGGT
GTCACGAGAGACGTTTCTCGCTTACTATACAGGGCCAAAGCGCACCATGTATGAGAAAGCGGTGAATTCCCTCTACGAAA
TGCCTGTCTCGTATGACGATGCTAAACTGAAAACATTTGTCAAAGCAGAAAAGATCAATCTCACTAAGAAAGCTGATCCT
GTACCACGTGTGATCCAACCCCGTGCTCCCCGGTACAATGTGGAACTGGGTAGGTATTTGAGACCGGTTGAGCATCCAAT
CTACCATGCCATAGACAAGATTTGGGGTGGTCCGACTATCATGAAAGGTTACTCGGTTGAACAGATTGGAAGACACATCG
AAAACGCGTTTCGATCGTTCACCGATCCAGTAGCCATTGGATTTGATGCAAGTCGGTTTGATCAACACGTGAGTGTTGAA
GCTCTACGCTGGGAACATAGCGTATACACAAGGATTTATGGCTATCCAGAGCTTCTCACACAATTGCTGCGGTGGCAGAT
TCACAATCGTGGAACAGCATACGCTTCAGACGGCGCGTTCAACTACCAGGTGGACGGTAAACGCATGAGTGGAGACATGA
ACACATCATTGGGCAATTGCATCCTGGCCACAGCAATCACACATGACTTCGTGACCAAGCTGGGGATCCCAGCCAGATTA
ATCAACAATGGAGATGACAACGTCCTGATCTGTCCGGCAGTGGAGGTAGGCAGAGTCAGACAGGAACTGTACAGACATTG
GTTGAACTACGGATTTGAAGTCATATCAGAAGAACCTGTATACATCCTTGAACAGGTTGAGTTTTGCCAGATGCGACCAG
TCTTTGACGGTACACAATACACCATGATGAGAGACCCACGCACCACCATGTCCAAGGATGCATATGCTGTTACCCCTTTT
AACACGCCAACCGCAGCAAGGAGGTGGATGAGAGCAGTTGGGGAATGCGGACTCAGCCTTACAGGAGGCCTCCCCGTAAA
GCAGGAATACTATGCTGCTCTCGTGAAACACGGACTAGATCCGAAAAACATTAAACAGGGAAAAGACTTTGACAGTGGGC
TATATTATCTTAGCAAACTATCCAATCGCAAATGGCAGGAGGTCCAAGAAAGCGCTCGTTACTCATTCTGGCTTGCCTTC
GGGTACACACCAGATGAACAACGAGCGTTAGAGGAGTATTTTAGATCTTGGACTCCTACGTTTGAATGGTCCACAACGGG
TATTTTGGCAGAAATCCCCGAATGTCTTCTTCTCAAACACAATCCCCTCCCACCGACGTAGCCCGCAGACAACAGACCGG
CACTGCCGTGCGATCCGAAGATAACCATCGCAATCAGTTGGAAAACATTGCTGTTGGAAAACTCACCAAATCTGAAGGAG
CACCCGCCCAACAGAACGTGATTATTGCAAAAGAGGTGGTTATCAATAACCACTTCAATTTCAACTGAGCTGGAGTGTGT
GTGTGTAGAATCGTCCTGGCCTCAGTGGTTAAGGAATTTAATCTTGGGGATTTTGATCTCCTCGATTCTGTTCATCTTGA
CGAAAACACAGGACACCGTTGCCGTTTATCACGAGCCATCGGTGTACTCGATCGATCAAACACAAAAATTCCAAAAGATC
GACATACACAATGGCGGCAAGTAGCCGGTCTACCCGAGGTAGAAAGCAGCGCGGACGTAGCGTGGAAGCAAAATCCAGAG
CTATTCGAGCCAACCCGCCTGTCCCTCGACCCAACCCGCAGCGAAACCGTCCCCCACCTGCGGGAACAACCTGCTCCATG
TCTGAAATTCTGCTTGCAGTGTCAGCAACAACTGCTGACCAAATTCTCGAGATTCCAGTGTGCGCAGGGATTGACTTCCC
AGCTGGAACGCCACCCCGATACATTGGGGCGGCCAAGTGGCTGGCAGCACAATCACAGATGTGGAACACAATTGTGTTCA
ACTCTGTGCGCATCACTTGGGAAACATTCACAGCAGACACCACTAGCGGATACATCTCAATGGCATTCCTCTCTGATTAC
ATGCTATCAATACCCACTGGGGTGGAGGATGTTGCCAGGATCGTGCCCTCAGCTACAATAGCTCTGAAGAACAGAGGGCC
GTCCATTGTTATGCCACAAAACCGCACTGTGTTCAGGTGTATACAGGCTGGTCAGTTTGCTGCGTTGGGCAGCGCGGCTG
ACAAGCAAATGTATTCTCCCGGACGATTCATTGTGGCTATCCCCAAAGCTAGTGCAACACAAGCGGTAGGCCAAATCAAA
ATCTCGTACTCCGTGTCCTACCGTGGAGCAGCAATCCTACAACCTGCCCTGGTTCCAGGCCCAGGGCTGGCAAATCATTG
AGCATAAGGTGAGCCGGCATGAGGTTGCAAGACCGGAACAACCAGTCCTTCTGGCAGAGTCCTGCCAATCCAAAGTGTCT
GGGAGCCTAAATCGTATACTAGTAGTTTGCGTGATGACCATGACTGGAGAGTGGGCGGCGGCTGCCAACCGCAGACTGGG
CGTATATAGTAAGCCTTGACCCACCCATGGAAAACACGTATTTACGAACGGTACGACATGGTAACTGGATACACTTAACC
CTGGGGCAAGTAGATGCTAGGAAACTAGCATCGGGCCGCCCACGAGGGTTTCTGAACTCAACGGAGTAGAACGGGGGGG

>Maize chlorotic mottle virus Kenya maize sample 41 Nandi
GCGGCAACAGACCCCAACGCGCTAGACACGACCTTACAGTTGACTCACGTCTTGCATCCTGTGAGAGCTTTAGCGTGGGA
ATTTGCCCCTGACTGGCAATCAGGTTTCATGCCCTCTCCGTGCACATATGGCGACCCTACCTTCAATTCACGCATTTTGG
AAGCTGTGGTGGCCGATGTTCTCGGAGGAACGGAAGATGACGGTGGTCCAAGCCTTGAGGAATGGTTTGACGCGCAAACT
CTTTCAGATTACACGAATTGCGCAACAGATCCTCCGATGGCCACCGCACATACGCGAGAGAATGACATCAAGTCTTGGAC
GGAGCTTAGTGAAAACTTTCCAGACCTTGTTAGGTATCCGGAAAGTCTTGTCGAAACTCTGCTTGACACGGAACATGAAT
GTGGACATTTTTACGATGCTCCTGATTCCTTTCAGATTTCTGTCACAGCTATGTTCACAGATCGTTGCAAGTGCCAGGCA
TGTGATCCAGACTTTCAAGCACGGTCTCTCTCGCGGGCTCTGCTTGGCCCGTTGCCGGAATCCGGAGACGATGCGGAGTG
GATGGAGCAAGCATACACTCCAGATGCAGAATTGTTCGTCAACGAGCCCACTGATGACCCCATTCCAACCACAGACTGCA
AGAGACCTATCCAACCCACATGGTCTGTGGATGTCTACTCGAAACAAGTTGACTCAGACTGGGGGCTCAGTGATTCAACA
AACGTCACGGTACGTTCGGCTAGCAGTTCGCTTCTCCCTGCTGGCCGCGGGGGCATATTTTTCATGTGTCCTCGCCCGGA
AGGCATTGAAAGAGTATGTCTACAGGTGGGAGCTAAAATCCGATCAGGAACTCCCAACTCGGGAACAGTCACAAATCTCC
CAGGTGGAACAGGCTATGGAACAGAATGGAGCGATGATGGTTATGAAACTCAATGGTCCGACGGCCCCTATTCTATCCCT
TCAGGACTGTCTGACTAAACACGTTCTGGTTCCAGAGATTGTGGACGAAGAAGGCACAGTGACACAAAAAGAGCAGTCCA
CATTTCTCATCCGTGAGTTTGGCCCTGCCGTCAGAAACCTAGTGACTCTCGCAAAACTAGAATTCGGCGGGATTCCAAAG
AAAACCACTGCCAACGAACTCACGGTTTGGCGGTTCCTGGTACGGAAGTGTGAGCAAGCAAATATGAATCCAACTGACTC
CCGTACTGCCATTTCGATGGCCCTGCCATATGTGTTTATGCCGTGCCGTACTGATGTTGGAAGAGCTTCAATTCCACTGC
GCGATGAATCCATTGAGATCTGTCGCCAATATCGCGCACAATTTGTGGAGGAGACACCCCTACGGCGAGTATTCAACAAC
CCACTGAGCGGAAAAGCATGGCGTAATTGGGTTAGGCACCTGGGTGGGCTGGATGACCCAGCCCTATTCCAGGAGCTGAA
ATAGGGGTGTCTTGAAGAGTGGCTTGGGGTGCAGTCTCGGCGCACACGTGCGCGGCACCCCAAACTCCGTAGCCACTTTA
AAGACACGAGACACAAAACCCGCAGAGTGTTCCGGATTGCAGGTTTGGGCAACCTGTATGAATTTGGGGTCCACAACAAC
TCTGCGGTGAACCTGGAACGTGGACTGATGGAACGAGTATTTTATGTGAAAAATGATAAGGGGGAACTCGTTTCATGCCC
TGAGCCAATTAGTGGGATATTTTGGAAAAATTTGAAGGGATTCAGAAATAGCATTGTTCACCATGTGGGACACAGACATC
CGGTGTCACGAGAGACGTTTCTCGCTTACTATACAGGGCCAAAGCGCACCATGTATGAGAAAGCGGTGAATTCCCTCTAC
GAAATGCCTGTCTCGTATGACGATGCTAAACTGAAAACATTTGTCAAAGCAGAAAAGATCAATCTCACTAAGAAAGCTGA
TCCTGTACCACGTGTGATCCAACCCCGTGCTCCCCGGTACAATGTGGAACTGGGTAGGTATTTGAGACCGGTTGAGCATC
CAATCTACCATGCCATAGACAAGATTTGGGGTGGTCCGACTATCATGAAAGGTTACTCGGTTGAACAGATTGGAAGACAC
ATCGAAAACGCGTTTCGATCGTTCACCGATCCAGTAGCCATTGGATTTGATGCAAGTCGGTTTGATCAACACGTGAGTGT
TGAAGCTCTACGCTGGGAACATAGCGTATACACAAGGATTTATGGCTATCCAGAGCTTCTCACACAATTGCTGCGGTGGC
AGATTCACAATCGTGGAACAGCATACGCTTCAGACGGCGCGTTCAACTACCAGGTGGACGGTAAACGCATGAGTGGAGAC
ATGAACACATCATTGGGCAATTGCATCCTGGCCACAGCAATCACACATGACTTCGTGACCAAGCTGGGGATCCCAGCCAG
ATTAATCAACAATGGAGATGACAACGTCCTGATCTGTCCGGCAGTGGAGGTAGGCAGAGTCAGACAGGAACTGTACAGAC
ATTGGTTGAACTACGGATTTGAAGTCATATCAGAAGAACCTGTATACATCCTTGAACAGGTTGAGTTTTGCCAGATGCGA
CCAGTCTTTGACGGTACACAATACACCATGATGAGAGACCCACGCACCACCATGTCCAAGGATGCATATGCTGTTACCCC
TTTTAACACGCCAACCGCAGCAAGGAGGTGGATGAGAGCAGTTGGGGAATGCGGACTCAGCCTTACAGGAGGCCTCCCCG
TAAAGCAGGAATACTATGCTGCTCTCGTGAAACACGGACTAGATCCGAAAAACATTAAACAGGGAAAAGACTTTGACAGT
GGGCTATATTATCTTAGCAAACTATCCAATCGCAAATGGCAGGAGGTCCAAGAAAGCGCTCGTTACTCATTCTGGCTTGC
CTTCGGGTACACACCAGATGAACAACGAGCGTTAGAGGAGTATTTTAGATCTTGGACTCCTACGTTTGAATGGTCCACAA
CGGGTATTTTGGCAGAAATCCCCGAATGTCTTCTTCTCAAACACAATCCCCTCCCACCGACGTAGCCCGCAGACAACAGA
CCGGCACTGCCGTGCGATCCGAAGATAACCATCGCAATCAGTTGGAAAACATTGCTGTTGGAAAACTCACCAAATCTGAA
GGAGCACCCGCCCAACAGAACGTGATTATTGCAAAAGAGGTGGTTATCAATAACCACTTCAATTTCAACTGAGCTGGAGT
GTGTGTGTGTAGAATCGTCCTGGCCTCAGTGGTTAAGGAATTTAATCTTGGGGATTTTGATCTCCTCGATTCTGTTCATC
TTGACGAAAACACAGGACACCGTTGCCGTTTATCACGAGCCATCGGTGTACTCGATCGATCAAACACAAAAATTCCAAAA
GATCGACATACACAATGGCGGCAAGTAGCCGGTCTACCCGAGGTAGAAAGCAGCGCGGACGTAGCGTGGAAGCAAAATCC
AGAGCTATTCGAGCCAACCCGCCTGTCCCTCGACCCAACCCGCAGCGAAACCGTCCCCCACCTGCGGGAACAACCTGCTC
CATGTCTGAAATTCTGCTTGCAGTGTCAGCAACAACTGCTGACCAAATTCTCGAGATTCCAGTGTGCGCAGGGATTGACT
TCCCAGCTGGAACGCCACCCCGATACATTGGGGCGGCCAAGTGGCTGGCAGCACAATCACAGATGTGGAACACAATTGTG
TTCAACTCTGTGCGCATCACTTGGGAAACATTCACAGCAGACACCACTAGCGGATACATCTCAATGGCATTCCTCTCTGA
TCACATGCTATCAATACCCACTGGGGTGGAGGATGTTGCCAGGATCGTGCCCTCAGCTACAATAGCTCTGAAGAACAGAG
GGCCGTCCATTGTTATGCCACAAAACCGCACTGTGTTCAGGTGTATACAGGCTGGTCAGTTTGCTGCGTTGGGCAGCGCG
GCTGACAAGCAAATGTATTCTCCCGGACGATTCATTGTGGCTATCCCCAAAGCTAGTGCAACACAAGCGGTAGGCCAAAT
CAAAATCTCGTACTCCGTGTCCTACCGTGGAGCAGCAATCCTACAACCTGCCCTGGTTCCAGGCCCAGGGCTGGCAAATC
ATTGAGCATAAGGTGAGCCGGCATGAGGTTGCAAGACCGGAACAACCAGTCCTTCTGGCAGAGTCCTGCCAATCCAAAGT
GTCTGGGAGCCTAAATCGTATACTAGTAGTTTGCGTGATGACCATGACTGGAGAGTGGGCGGCGGCTGCCAACCGCAGAC
TGGGCGTATATAGTAAGCCTTGACCCACCCATGGAAAACACGTATTTACGAACGGTACGACATGGTAACTGGATACACTT
AACCCTGGGGCAAGTAGATGCTAGGAAACTAGCATCGGGCCGCCCACGAGGGTTTCTGAACTCAACGGAGTAGAACGGGG
G

>Maize chlorotic mottle virus Kenya maize sample 44 Migori
GCAACAGACCCCAACGCGCTAGATTTTGAATATCCGGACTATGAAAGATTTGACAAGGGTGCCGAAGGTTTGAAAAGGAA
AAGGATTGTTAGTCCGGATATTCAAAATCTGCGGCAACAGACCCCAACGCGCTAGACACGACCTTACAGTTGACTCACGT
CTTGCATCCTGTGAGAGCTTTAGCGTGGGAATTTGCCCCTGACTGGCAATCAGGTTTCATGCCCTCTCCGTGCACATATG
GCGACCCTACCTTCAATTCACGCATTTTGGAAGCTGTGGTGGCCGATGTTCTCGGAGGAACGGAAGATGACGGTGGTCCA
AGCCTTGAGGAATGGTTTGACGCGCAAACTCTTTCAAATTACACGAATTGCGCAACAGATCCTCCGATGGCCACCGCACA
TACGCGAGAGAATGACATCAAGTCTTGGACGGAGCTTAGTGAAAACTTTCCAGACCTTGTTAGGTATCCGGAAAGTCTTG
TCGAAACTCTGCTTGACACGGAACATGAATGTGGACATTTTTACGATGCTCCTGATTCCTTTCAGATTTCTGTCACAGCT
ATGTTCACAGATCGTTGCAAGTGCCAGGCATGTGATCCAGATTTTCAAGCACGGTCTCTCTCGCGGGCTCTGCTTGGCCC
GTTGCCGGAATCCGGAGACGATGCGGAGTGGATGGAGCAAGCATACACTCCAGATGCAGAATTGTTCGTCAACGAGCCCA
CTGATGACCCCATTCCAACCACAGACTGCAAGAGACCTATCCAACCCACATGGTCTGTGGATGTCTACTCGAAACAAGTT
GACTCAGACTGGGGGCTCAGTGATTCAACAAACGTCACGGTACGTTCGGCTAGCAGTTCGCTTCTCCCTGCTGGCCGCGG
GGGCATATTTTTCATGTGTCCTCGCCCGGAAGGCATTGAAAGAGTATGTCTACAGGTGGGAGCTAAAATCCGATCAGGAA
CTCCCAACTCGGGAACAGTCACAAATCTCCCAGGTGGAACAGGCTATGGAACAGAATGGAGCGATGATGGTTATGAAACT
CAATGGTCCGACGGCCCCTATTCTATCCCTTCAGGACTGTCTGACTAAACACGTTCTGGTTCCAGAGATTGTGGACGAAG
AAGGCACAGTGACACAAAAAGAGCAGTCCACATTTCTCATCCGTGAGTTTGGCCCTGCCGTCAGAAACCTAGTGACTCTC
GCAAAACTAGAATTCGGCGGGATTCCAAAGAAAACCACTGCCAACGAACTCACGGTTTGGCGGTTCCTGGTACGGAAGTG
TGAGCAAGCAAATATGAATCCAACTGACTCCCGTACTGCCATTTCGATGGCCCTGCCATATGTGTTTATGCCGTGCCGTA
CTGATGTTGGAAGAGCTTCAATTCCACTGCGCGATGAATCCATTGAGATCTGTCGCCAATATCGCGCACAATTTGTGGAG
GAGACACCCCTACGGCGAGTATTCAACAACCCACTGAGCGGAAAAGCATGGCGTAATTGGGTTAGGCACCTGGGTGGGCT
GGATGACCCAGCCCTATTCCAGGAGCTGAAATAGGGGTGTCTTGAAGAGTGGCTTGGGGTGCAGTCTCGGCGCACACGTG
CGCGGCACCCCAAACTCCGTAGCCACTTTAAAGACACGAGACACAAAACCCGCAGAGTGTTCCGGATTGCAGGTTTGGGC
AACCTGTATGAATTTGGGGTCCACAACAACTCTGCGGTGAACCTGGAACGTGGACTGATGGAACGAGTATTTTATGTGAA
AAATGATAAGGGGGAACTCGTTTCATGCCCTGAGCCTATTAGTGGGATATTTTGGAAAAATTTGAAGGGATTCAGAAATA
GCATTGTTCACCATGTGGGACACAGACATCCGGTGTCACGAGAGACGTTTCTCGCTTACTATACAGGGCCAAAGCGCACC
ATGTATGAGAAAGCGGTGAATTCCCTCTACGAAATGCCTGTCTCGTATGACGATGCTAAACTGAAAACATTTGTCAAAGC
AGAAAAGATCAATCTCACTAAGAAAGCTGATCCTGTACCACGTGTGATCCAACCCCGTGCTCCCCGGTACAATGTGGAAC
TGGGTAGGTATTTGAGACCGGTTGAGCATCCAATCTACCATGCCATAGACAAGATTTGGGGTGGTCCGACTATCATGAAA
GGTTACTCGGTTGAACAGATTGGAAGACACATCGAAAACGCGTTTCGATCGTTCACCGATCCAGTAGCCATTGGATTTGA
TGCAAGTCGGTTTGATCAACACGTGAGTGTTGAAGCTCTACGCTGGGAACATAGCGTATACACAAGGATTTATGGCTATC
CAGAGCTTCTCACACAATTGCTGCGGTGGCAGATTCACAATCGTGGAACAGCATATGCTTCAGACGGCGCGTTCAACTAC
CAGGTGGACGGTAAACGCATGAGTGGAGACATGAACACATCATTGGGCAATTGCATCCTGGCCACAGCAATCACACATGA
CTTCGTGACCAAGCTGGGGATCCCAGCCAGATTAATCAACAATGGAGATGACAACGTCCTGATCTGTCCGGCAGTGGAGG
TAGGCAGAGTCAGACAGGAACTGTACAGACATTGGTTGAACTACGGATTTGAAGTCATATCAGAAGAACCTGTATACATC
CTTGAACAGGTTGAGTTTTGCCAGATGCGACCAGTCTTTGACGGTACACAATACACCATGATGAGAGACCCACGCACCAC
CATGTCCAAGGATGCATATGCTGTTACCCCTTTTAACACGCCAACCGCAGCAAGGAGGTGGATGAGAGCAGTTGGGGAAT
GCGGACTCAGCCTTACAGGAGGCCTCCCCGTAAAGCAGGAATACTATGCTGCTCTCGTGAAACACGGACTAGATCCGAAA
AACATTAAACAGGGAAAAGACTTTGACAGTGGGCTATATTATCTTAGCAAACTATCCAATCGCAAATGGCAGGAGGTCCA
AGAAAGCGCTCGTTACTCATTCTGGCTTGCCTTCGGGTACACACCAGATGAACAACGAGCGTTAGAGGAGTATTTTAGAT
CTTGGACTCCTACGTTTGAATGGTCCACAACGGGTATTTTGGCAGAAATCCCCGAATGTCTTCTTCTCAAACACAATCCC
CTCCCACCGACGTAGCCCGCAGACAACAGACCGGCACTGCCGTGCGATCCGAAGATAATCATCGCAATCAGTTGGAAAAC
ATTGCTGTTGGAAAACTCACCAAATCTGAAGGAGCACCCGCCCAACAGAACGTGATTATTGCAAAAGAGGTGGTTATCAA
TAACCACTTCAATTTCAACTGAGCTGGAGTGTGTGTGTGTAGAATCGTCCTGGCCTCAGTGGTTAAGGAATTTAATCTTG
GGGATTTTGATCTCCTCGATTCTGTTCATCTTGACGAAAACACAGGACACCGTTGCCGTTTATCACGAGCCATCGGTGTA
CTCGATCGATCAAACACAAAAATTCCAAAAGATCGACATACACAATGGCGGCAAGTAGCCGGTCTACCCGAGGTAGAAAG
CAGCGCGGACGTAGCGTGGAAGCAAAATCCAGAGCTATTCGAGCCAACCCGCCTGTCCCTCGACCCAACCCGCAGCGAAA
CCGTCCCCCACCTGCGGGAACAACCTGCTCCATGTCTGAAATTCTGCTTGCAGTGTCAGCAACAACTGCTGACCAAATTC
TCGAGATTCCAGTGTGCGCAGGGATTGACTTCCCAGCTGGAACGCCACCCCGATACATTGGGGCGGCCAAGTGGCTGGCA
GCACAATCACAGATGTGGAACACAATTGTGTTCAACTCTGTGCGCATCACCTGGGAAACATTCACAGCAGACACCACTAG
CGGATACATCTCAATGGCATTCCTCTCTGATTACATGCTATCAATACCCACTGGGGTGGAGGATGTTGCCAGGATCGTGC
CCTCAGCTACAATAGCTCTGAAGAACAGAGGGCCGTCCATTGTTATGCCACAAAACCGCACTGTGTTCAGGTGTATACAG
GCTGGTCAGTTTGCTGCGTTGGGCAGCGCGGCTGACAAGCAAATGTATTCTCCCGGACGATTCATTGTGGCTATCCCCAA
AGCTAGTGCAACACAAGCGGTAGGCCAAATCAAAATCTCGTACTCCGTGTCCTACCGTGGAGCAGCAATCCTACAACCTG
CCCTGGTTCCAGGCCCAGGGCTGGCAAATCATTGAGCATAAGGTGAGCCGGCATGAGGTTGCAAGACCGGAACAACCAGT
CCTTCTGGCGGAGTCCTGCCAATCCAAAGTGTCTGGGAGCCTAAATCGTATACTAGTAGTTTGCGTGATGACCATGACTG
GAGAGTGGGCGGCGGCTGCCAACCGCAGACTGGGCGTATATAGTAAGCCTTGACCCACCCATGGAAAACACGTATTTACG
AACGGTACGACATGGTAACTGGATACACTTAACCCTGGGGCAAGTAGATGCTAGGAAACTAGCATCGGGCCGCCCACGAG
GGTTTCTGAACTCAACGGAGTAGAACGGGGGGGGGTGAATAGGTGATCCTGTAAAACTTAAAACTTAACACCACAACCTT
GATTAAGAGTTAGAACAATGAAATCAAGTGAGTAGAGAGGGGAGCTCTTG

>Maize chlorotic mottle virus Kenya maize sample 45 Bomet
TCTGCGGCAACAGACCCCAACGCGCTAGACACGACCTTACAGTTGACTCACGTCTTGCATCCTGTGAGAGCTTTAGCGTG
GGAATTTGCCCCTGACTGGCAATCAGGTTTCATGCCCTCTCCGTGCACATATGGCGACCCTACCTTCAATTCACGCATTC
TGGAAGCTGTGGTGGCCGATGTTCTCGGAGGAACGGAAGATGACGGTGGTCCAAGCCTTGAGGAATGGTTTGACGCGCAA
ACTCTTTCAGATTACACGAATTGCGCAACAGATCCTCCGATGGCCACCGCACATACGCGAGAGAATGACATCAAGTCTTG
GACGGAGCTTAGTGAAAACTTTCCAGACCTTGTTAGGTATCCGGAAAGTCTTGTCGAAACTCTGCTTGACACGGAACATG
AATGTGGACATTTTTACGATGCTCCTGATTCCTTTCAGATTTCTGTCACAGCTATGTTCACAGATCGTTGCAAGTGCCAG
GCATGTGATCCAGACTTTCAAGCACGGTCTCTCTCGCGGGCTCTGCTTGGCCCGTTGCCGGAATCCGGAGACGATGCGGA
GTGGATGGAGCAAGCATACACTCCAGATGCAGAATTGTTCGTCAACGAGCCCACTGATGACCCCATTCCAACCACAGACT
GCAAGAGACCTATCCAACCCACATGGTCTGTGGATGTCTACTCGAAACAAGTTGACTCAGACTGGGGGCTCAGTGATTCA
ACAAACGTCACGGTACGTTCGGCTAGCAGTTCGCTTCTCCCTGCTGGCCGCGGGGGCATATTTTTCATGTGTCCTCGCCC
GGAAGGCATTGAAAGAGTATGTCTACAGGTGGGAGCTAAAATCCGATCAGGAACTCCCAACTCGGGAACAGTCACAAATC
TCCCAGGTGGAACAGGCTATGGAACAGAATGGAGCGATGATGGTTATGAAACTCAATGGTCCGACGGCCCCTATTCTATC
CCTTCAGGACTGTCTGACTAAACACGTTCTGGTTCCAGAGATTGTGGACGAAGAAGGCACAGTGACACAAAAAGAGCAGT
CCACATTTCTCATCCGTGAGTTTGGCCCTGCCGTCAGAAACCTAGTGACTCTCGCAAAACTAGAATTCGGCGGGATTCCA
AAGAAAACCACTGCCAACGAACTCACGGTTTGGCGGTTCCTGGTACGGAAGTGTGAGCAAGCAAATATGAATCCAACTGA
CTCCCGTACTGCCATTTCGATGGCCCTGCCATATGTGTTTATGCCGTGCCGTACTGATGTTGGAAGAGCTTCAATTCCAC
TGCGCGATGAATCCATTGAGATCTGTCGCCAATATCGCGCACAATTTGTGGAGGAGACACCCCTACGGCGAGTATTTAAC
AACCCACTGAGCGGAAAAGCATGGCGTAATTGGGTTAGGCACCTGGGTGGGCTGGATGACCCAGCCCTATTCCAGGAGCT
GAAATAGGGGTGTCTTGAAGAGTGGCTTGGGGTGCAGTCTCGGCGCACACGTGCGCGGCACCCCAAACTCCGTAGCCACT
TTAAAGACACGAGACACAAAACCCGCAGAGTGTTCCGGATTGCAGGTTTGGGCAACCTGTATGAATTTGGGGTCCACAAC
AACTCTGCGGTGAACCTGGAACGTGGACTGATGGAACGAGTATTTTATGTGAAAAATGATAAGGGGGAACTCGTTTCATG
CCCTGAGCCAATTAGTGGGATATTTTGGAAAAATTTGAAGGGATTCAGAAATAGCATTGTTCACCATGTGGGACACAGAC
ATCCGGTGTCACGAGAGACGTTTCTCGCTTACTATACAGGGCCAAAGCGCACCATGTATGAGAAAGCGGTGAATTCCCTC
TACGAAATGCCTGTCTCGTATGACGATGCTAAACTGAAAACATTTGTCAAAGCAGAAAAGATCAATCTCACTAAGAAAGC
TGATCCTGTACCACGTGTGATCCAACCCCGTGCTCCCCGGTACAATGTGGAACTGGGTAGGTATTTGAGACCGGTTGAGC
ATCCAATCTACCATGCCATAGACAAGATTTGGGGTGGTCCGACTATCATGAAAGGTTACTCGGTTGAACAGATTGGAAGA
CACATCGAAAACGCGTTTCGATCGTTCACCGATCCAGTAGCCATTGGATTTGATGCAAGTCGGTTTGATCAACACGTGAG
TGTTGAAGCTCTACGCTGGGAACATAGCGTATACACAAGGATTTATGGCTATCCAGAGCTTCTCACACAATTGCTGCGGT
GGCAGATTCACAATCGTGGAACAGCATACGCTTCAGACGGCGCGTTCAACTACCAGGTGGACGGTAAACGCATGAGTGGA
GACATGAACACATCATTGGGCAATTGCATCCTGGCCACAGCAATCACACATGACTTCGTGACCAAGCTGGGGATCCCAGC
CAGATTAATCAACAATGGAGATGACAACGTCCTGATCTGTCCGGCAGTGGAGGTAGGCAGAGTCAGACAGGAACTGTACA
GACATTGGTTGAACTACGGATTTGAAGTCATATCAGAAGAACCTGTATACATCCTTGAACAGGTTGAGTTTTGCCAGATG
CGACCAGTCTTTGACGGTACACAATACACCATGATGAGAGACCCACGCACCACCATGTCCAAGGATGCATATGCTGTTAC
CCCTTTTAACACGCCAACCGCAGCAAGGAGGTGGATGAGAGCAGTTGGGGAATGCGGACTCAGCCTTACAGGAGGCCTCC
CCGTAAAGCAGGAATACTATGCTGCTCTCGTTAAACACGGACTAGATCCGAAAAACATTAAACAGGGAAAAGACTTTGAC
AGTGGGCTATATTATCTTAGCAAACTATCCAATCGCAAATGGCAGGAGGTCCAAGAAAGCGCTCGTTACTCATTCTGGCT
TGCCTTCGGGTACACACCAGATGAACAACGAGCGTTAGAGGAGTATTTTAGATCTTGGACTCCTACGTTTGAATGGTCCA
CAACGGGTATTTTGGCAGAAATCCCCGAATGTCTTCTTCTCAAACACAATCCCCTCCCACCGACGTAGCCCGCAGACAAC
AGACCGGCACTGCCGTGCGATCCGAAGATAACCATCGCAATCAGTTGGAAAACATTGCTGTTGGAAAACTCACCAAATCT
GAAGGAGCACCCGCCCAACAGAACGTGATTATTGCAAAAGAGGTGGTTATCAATAACCACTTCAATTTCAACTGAGCTGG
AGTGTGTGTGTGTAGAATCGTCCTGGCCTCAGTGGTTAAGGAATTTAATCTTGGGGATTTTGATCTCCTCGATTCTGTTC
ATCTTGACGAAAACACAGGACACCGTTGCCGTTTATCACGAGCCATCGGTGTACTCGATCGATCAAACACAAAAATTCCA
AAAGATCGACATACACAATGGCGGCAAGTAGCCGGTCTACCCGAGGTAGAAAGCAGCGCGGACGTAGCGTGGAAGCAAAA
TCCAGAGCTATTCGAGCCAACCCGCCTGTCCCTCGACCCAACCCGCAGCGAAACCGTCCCCCACCTGCGGGAACAACCTG
CTCCATGTCTGAAATTCTGCTTGCAGTGTCAGCAACAACTGCTGACCAAATTCTCGAGATTCCAGTGTGCGCAGGGATTG
ACTTCCCAGCTGGAACGCCACCCCGATACATTGGGGCGGCCAAGTGGCTGGCAGCACAATCACAGATGTGGAACACAATT
GTGTTCAACTCTGTGCGCATCACTTGGGAAACATTCACAGCAGACACCACTAGCGGATACATCTCAATGGCATTCCTCTC
TGATTACATGCTATCAATACCCACTGGGGTGGAGGATGTTGCCAGGATCGTGCCCTCAGCTACAATAGCTCTGAAGAACA
GAGGGCCGTCCATTGTTATGCCACAAAACCGCACTGTGTTCAGGTGTATACAGGCTGGTCAGTTTGCTGCGTTGGGCAGC
GCGGCTGACAAGCAAATGTATTCTCCCGGACGATTCATTGTGGCTATCCCCAAAGCTAGTGCAACACAAGCGGTAGGCCA
AATCAAAATCTCGTACTCCGTGTCCTACCGTGGAGCAGCAATCCTACAACCTGCCCTGGTTCCAGGCCCAGGGCTGGCAA
ATCATTGAGCATAAGGTGAGCCGGCATGAGGTTGCAAGACCGGAACAACCAGTCCTTCTGGCAGAGTCCTGCCAATCCAA
AGTGTCTGGGAGCCTAAATCGTATACTAGTAGTTTGCGTGATGACCATGACTGGAGAGTGGGCGGCGGCTGCCAACCGCA
GACTGGGCGTATATAGTAAGCCTTGACCCACCCATGGAAAACACGTATTTACGAACGGTACGACATGGTAACTGGATACA
CTTAACCCTGGGGCAAGTAGATGCTAGGAAACTAGCATCGGGCCGCCCACGAGGGTTTCTGAACTCAACGGAGTAGAACG
GGGGGAGATGTGTTACAACTTGACCCTTTAAGACTAACCATATGCTTGAGTTTGCTTGATTTAGTCTCGAAGGAGAATTG
AAAGGGAAAAGGTGGACTTGGACCATGAAAGACTTCCACTGCACTCCGATGAGAGGGTAACTTATTCCAAGTTCATCTCA
TGAACTCTTATTGCCATTTGCTCTTAATTGAAGATT

>Maize chlorotic mottle virus Kenya maize sample 46 Nandi
CAACAGACCCCAACGCGCTAGACACGACCTTACAGTTGACTCACGTCTTGCATCCTGTGAGAGCTTTAGCGTGGGAATTT
GCCCCTGACTGGCAATCAGGTTTCATGCCCTCTCCGTGCACATATGGCGACCCTACCTTCAATTCACGCATTTTGGAAGC
TGTGGTGGCCGATGTTCTCGGAGGAACGGAAGATGACGGTGGTCCAAGCCTTGAGGAATGGTTTGACGCGCAAACTCTTT
CAGATTACACGAATTGCGCAACAGATCCTCCGATGGCCACCGCACATACGCGAGAGAATGACATCAAGTCTTGGACGGAG
CTTAGTGAAAACTTTCCAGACCTTGTTAGGTATCCGGAAAGTCTTGTCGAAACTCTGCTTGACACGGAACATGAATGTGG
ACATTTTTACGATGCTCCTGATTCCTTTCAGATTTCTGTCACAGCTATGTTCACAGATCGTTGCAAGTGCCAGGCATGTG
ATCCAGACTTTCAAGCACGGTCTCTCTCGCGGGCTTTGCTTGGCCCGTTGCCGGAATCCGGAGACGATGCGGAGTGGATG
GAGCAAGCATACACTCCAGATGCAGAATTGTTCGTCAACGAGCCCACTGATGACCCCATTCCAACCACAGACTGCAAGAG
ACCTATCCAACCCACATGGTCTGTGGATGTCTACTCGAAACAAGTTGACTCAGACTGGGGGCTCAGTGATTCAACAAACG
TCACGGTACGTTCGGCTAGCAGTTCGCTTCTCCCTGCTGGCCGCGGGGGCATATTTTTCATGTGTCCTCGCCCGGAAGGC
ATTGAAAGAGTATGTCTACAGGTGGGAGCTAAAATCCGATCAGGAACTCCCAACTCGGGAACAGTCACAAATCTCCCAGG
TGGAACAGGCTATGGAACAGAATGGAGCGATGATGGTTATGAAACTCAATGGTCCGACAGCCCCTATTCTATCCCTTCAG
GACTGTCTGACTAAACACGTTCTGGTTCCAGAGATTGTGGACGAAGAAGGCACAGTGACACAAAAAGAGCAGTCCACATT
TCTCATCCGTGAGTTTGGCCCTGCCGTCAGAAACCTAGTGACTCTCGCAAAACTAGAATTCGGCGGGATTCCAAAGAAAA
CCACTGCCAACGAACTCACGGTTTGGCGGTTCCTGGTACGGAAGTGTGAGCAAGCAAATATGAATCCAACTGACTCCCGT
ACTGCCATTTCGATGGCCCTGCCATATGTGTTTATGCCGTGCCGTACTGATGTTGGAAGAGCTTCAATTCCACTGCGCGA
TGAATCCATTGAGATCTGTCGCCAATATCGCGCACAATTTGTGGAGGAGACACCCCTACGGCGAGTATTCAACAACCCAC
TGAGCGGAAAAGCATGGCGTAATTGGGTTAGGCACCTGGGTGGGCTGGATGACCCAGCCCTATTCCAGGAGCTGAAATAG
GGGTGTCTTGAAGAGTGGCTTGGGGTGCAGTCTCGGCGCACACGTGCGCGGCACCCCAAACTCCGTAGCCACTTTAAAGA
CACGAGACACAAAACCCGCAGAGTGTTCCGGATTGCAGGTTTGGGCAACCTGTATGAATTTGGGGTCCACAACAACTCTG
CGGTGAACCTGGAACGTGGACTGATGGAACGAGTATTTTATGTGAAAAATGATAAGGGGGAACTCGTTTCATGCCCTGAG
CCAATTAGTGGGATATTTTGGAAAAATTTGAAGGGATTCAGAAATAGCATTGTTCACCATGTGGGACACAGACATCCGGT
GTCACGAGAGACGTTTCTCGCTTACTATACAGGGCCAAAGCGCACCATGTATGAGAAAGCGGTGAATTCCCTCTACGAAA
TGCCTGTCTCGTATGACGATGCTAAACTGAAAACATTTGTCAAAGCAGAAAAGATCAATCTCACTAAGAAAGCTGATCCT
GTACCACGTGTGATCCAACCCCGTGCTCCCCGGTACAATGTGGAACTGGGTAGGTATTTGAGACCGGTTGAGCATCCAAT
CTACCATGCCATAGACAAGATTTGGGGTGGTCCGACTATCATGAAAGGTTACTCGGTTGAACAGATTGGAAGACACATCG
AAAACGCGTTTCGATCGTTCACCGATCCAGTAGCCATTGGATTTGATGCAAGTCGGTTTGATCAACACGTGAGTGTTGAA
GCTCTACGCTGGGAACATAGCGTATACACAAGGATTTATGGCTATCCAGAGCTTCTCACACAATTGCTGCGGTGGCAGAT
TCACAATCGTGGAACAGCATACGCTTCAGACGGCGCGTTCAACTACCAGGTGGACGGCAAACGCATGAGTGGAGACATGA
ACACATCATTGGGCAATTGCATCCTGGCCACAGCAATCACACATGACTTCGTGACCAAGCTGGGGATCCCAGCCAGATTA
ATCAACAATGGAGATGACAACGTCCTGATCTGTCCGGCAGTGGAGGTAGGCAGAGTCAGACAGGAACTGTACAGACATTG
GTTGAACTACGGATTTGAAGTCATATCAGAAGAACCTGTATACATCCTTGAACAGGTTGAGTTTTGCCAGATGCGACCAG
TCTTTGACGGTATACAATACACCATGATGAGAGACCCACGCACCACCATGTCCAAGGATGCATATGCTGTTACCCCTTTT
AACACGCCAACCGCAGCAAGGAGGTGGATGAGAGCAGTTGGGGAATGCGGACTCAGCCTTACAGGAGGCCTCCCCGTAAA
GCAGGAATACTATGCTGCTCTCGTGAAACACGGACTAGATCCGAAAAACATTAAACAGGGAAAAGACTTTGACAGTGGGC
TATATTATCTTAGCAAACTATCCAATCGCAAATGGCAGGAGGTCCAAGAAAGCGCTCGTTACTCATTCTGGCTTGCCTTC
GGGTACACACCAGATGAACAACGAGCGTTAGAGGAGTATTTTAGATCTTGGACTCCTACGTTTGAATGGTCCACAACGGG
TATTTTGGCAGAAATCCCCGAATGTCTTCTTCTCAAACACAATCCCCTCCCACCGACGTAGCCCGCAGACAACAGACCGG
CACTGCCGTGCGATCCGAAGATAACCATCGCAATCAGTTGGAAAACATTGCTGTTGGAAAACTCACCAAATCTGAAGGAG
CACCCGCCCAACAGAACGTAATTATTGCAAAAGAGGTGGTTATCAATAACCACTTCAATTTCAACTGAGCTGGAGTGTGT
GTGTGTAGAATCGTCCTGGCCTCAGTGGTTAAGGAATTTAATCTTGGGGATTTTGATCTCCTCGATTCTGTTCATCTTGA
CGAAAACACAGGACACCGTTGCCGTTTATCACGAGCCATCGGTGTACTCGATCGATCAAACACAAAAATTCCAAAAGATC
GACATACACAATGGCGGCAAGTAGCCGGTCTACCCGAGGTAGAAAGCAGCGCGGACGTAGCGTGGAAGCAAAATCCAGAG
CTATTCGAGCCAACCCGCCTGTCCCTCGACCCAACCCGCAGCGAAACCGTCCCCCACCTGCGGGAACAACCTGCTCCATG
TCTGAAATTCTGCTTGCAGTGTCAGCAACAACTGCTGACCAAATTCTCGAGATTCCAGTGTGCGCAGGGATTGACTTCCC
AGCTGGAACGCCACCCCGATACATTGGGGCGGCCAAGTGGCTGGCAGCACAATCACAGATGTGGAACACAATTGTGTTCA
ACTCTGTGCGCATCACTTGGGAAACATTCACAGCAGACACCACTAGCGGATACATCTCAATGGCATTCCTCTCTGATTAC
ATGCTATCAATACCCACTGGGGTGGAGGATGTTGCCAGGATCGTGCCCTCAGCTACAATAGCTCTGAAGAACAGAGGGCC
GTCCATTGTTATGCCACAAAACCGCACTGTGTTCAGGTGTATACAGGCTGGTCAGTTTGCTGCGTTGGGCAGCGCGGCTG
ACAAGCAAATGTATTCTCCCGGACGATTCATTGTGGCTATCCCCAAAGCTAGTGCAACACAAGCGGTAGGCCAAATCAAA
ATCTCGTACTCCGTGTCCTACCGTGGAGCAGCAATCCTACAACCTGCCCTGGTTCCAGGCCCAGGGCTGGCAAATCATTG
AGCATAAGGTGAGCCGGCATGAGGTTGCAAGACCGGAACAACCAGTCCTTCTGGCAGAGTCCTGCCAATCCAAAGTGTCT
GGGAGCCTAAATCGTATACTAGTAGTTTGCGTGATGACCATGACTGGAGAGTGGGCGGCGGCTGCCAACCGCAGACTGGG
CGTATATAGTAAGCCTTGACCCACCCATGGAAAAACACGTATTTACGAACGGTACGACATGGTAACTGGATACACTTAAC
CCTGGGGCAAGTAGATGCTAGGAAACTAGCATCGGGCCGCCCACGAGGGTTTCTGAACTCAACGGAGTAGAACGGGGGGG
GGGGGGAATAGGCAAATCTGAAATTTATAAACTTTAAGCACAACTACAAGCCGGGGTTAGCGTTAGAAATAAATGCGAGT
CTGAAAGAG

>Maize chlorotic mottle virus Kenya maize sample 47 Uasin Gishu
CGAATGGCGTCATTGGACAGGGAATTTTTTTTTTTTTTCAAGCAGAAGACGGCATACGAGATATATCAGTGTGACTGGAG
TTCAGACGTGTGCTCTTCCGATCTCAACAGACCCCAACGCGCTAGACACGACCTTACAGTTGACTCACGTCTTGCATCCT
GTGAGAGCTTTAGCGTGGGAATTTGCCCCTGACTGGCAATCAGGTTTCATGCCCTCTCCGTGCACATATGGCGACCCTAC
CTTCAATTCACGCATTTTGGAAGCTGTGGTGGCCGATGTTCTCGGAGGAACGGAAGATGACGGTGGTCCAAGCCTTGAGG
AATGGTTTGACGCGCAAACTCTTTCAGATTACACGAATTGCGCAACAGATCCTCCGATGGCCACCGCACATACGCGAGAG
AATGACATCAAGTCTTGGACGGAGCTTAGTGAAAACTTTCCAGACCTTGTTAGGTATCCGGAAAGTCTTGTCGAAACTCT
GCTTGACACGGAACATGAATGTGGACATTTTTACGATGCTCCTGATTCCTTTCAGATTTCTGTCACAGCTATGTTCACAG
ATCGTTGCAAGTGCCAGGCATGTGATCCAGACTTTCAAGCACGGTCTCTCTCGCGGGCTCTGCTTGGCCCGTTGCCGGAA
TCCGGAGACGATGCGGAGTGGATGGAGCAAGCATACACTCCAGATGCAGAATTGTTCGTCAACGAGCCCACTGATGACCC
CATTCCAACCACAGACTGCAAGAGACCTATCCAACCCACATGGTCTGTGGATGTCTACTCGAAACAAGTTGACTCAGACT
GGGGGCTCAGTGATTCAACAAACGTCACGGTACGTTCGGCTAGCAGTTCGCTTCTCCCTGCTGGCCGCGGGGGCATATTT
TTCATGTGTCCTCGCCCGGAAGGCATTGAAAGAGTATGTCTACAGGTGGGAGCTAAAATCCGATCAGGAACTCCCAACTC
GGGAACAGTCACAAATCTCCCAGGTGGAACAGGCTATGGAACAGAATGGAGCGATGATGGTTATGAAACTCAATGGTCCG
ACGGCCCCTATTCTATCCCTTCAGGACTGTCTGACTAAACACGTTCTGGTTCCAGAGATTGTGGACGAAGAAGGCACAGT
GACACAAAAAGAGCAGTCCACATTTCTCATCCGTGAGTTTGGCCCTGCCGTCAGAAACCTAGTGACTCTCGCAAAACTAG
AATTCGGCGGGATTCCAAAGAAAACCACTGCCAACGAACTCACGGTTTGGCGGTTCCTGGTACGGAAGTGTGAGCAAGCA
AATATGAATCCAACTGACTCCCGTACTGCCATTTCGATGGCCCTGCCATATGTGTTTATGCCGTGCCGTACTGATGTTGG
AAGAGCTTCAATTCCACTGCGCGATGAATCCATTGAGATCTGTCGCCAATATCGCGCACAATTTGTGGAGGAGACACCCC
TACGGCGAGTATTCAACAACCCACTGAGCGGAAAAGCATGGCGTAATTGGGTTAGGCACCTGGGTGGGCTGGATGACCCA
GCCCTATTCCAGGAGCTGAAATAGGGGTGTCTTGAAGAGTGGCTTGGGGTGCAGTCTCGGCGCACACGTGCGCGGCACCC
CAAACTCCGTAGCCACTTTAAAGACACGAGACACAAAACCCGCAGAGTGTTCCGGATTGCAGGTTTGGGCAACCTGTATG
AATTTGGGGTCCACAACAACTCTGCGGTGAACCTGGAACGTGGACTGATGGAACGAGTATTTTATGTGAAAAATGATAAG
GGGGAACTCGTTTCATGCCCTGAGCCAATTAGTGGGATATTTTGGAAAAATTTGAAGGGATTCAGAAATAGCATTGTTCA
CCATGTGGGACACAGACATCCGGTGTCACGAGAGACGTTTCTCGCTTACTATACAGGGCCAAAGCGCACCATGTATGAGA
AAGCGGTGAATTCCCTCTACGAAATGCCTGTCTCGTATGACGATGCTAAACTGAAAACATTTGTCAAAGCAGAAAAGATC
AATCTCACTAAGAAAGCTGATCCTGTACCACGTGTGATCCAACCCCGTGCTCCCCGGTACAATGTGGAACTGGGTAGGTA
TTTGAGACCGGTTGAGCATCCAATCTACCATGCCATAGACAAGATTTGGGGTGGTCCGACTATCATGAAAGGTTACTCGG
TTGAACAGATTGGAAGACACATCGAAAACGCGTTTCGATCGTTCACCGATCCAGTAGCCATTGGATTTGATGCAAGTCGG
TTTGATCAACACGTGAGTGTTGAAGCTCTACGCTGGGAACATAGCGTATACACAAGGATTTATGGCTATCCAGAGCTTCT
CACACAATTGCTGCGGTGGCAGATTCACAATCGTGGAACAGCATACGCTTCAGACGGCGCGTTCAACTACCAGGTGGATG
GTAAACGCATGAGTGGAGACATGAACACATCATTGGGCAATTGCATCCTGGCCACAGCAATCACACATGACTTCGTGACC
AAGCTGGGGATCCCAGCCAGATTAATCAACAATGGAGATGACAACGTCCTGATCTGTCCGGCAGTGGAGGTAGGCAGAGT
CAGACAGGAACTGTACAGACATTGGTTGAACTACGGATTTGAAGTCATATCAGAAGAACCTGTATACATCCTTGAACAGG
TTGAGTTTTGCCAGATGCGACCAGTCTTTGACGGTACACAATACACCATGATGAGAGACCCACGCACCACCATGTCCAAG
GATGCATATGCTGTTACCCCTTTTAACACGCCAACCGCAGCAAGGAGGTGGATGAGAGCAGTTGGGGAATGCGGACTCAG
CCTTACAGGAGGCCTCCCCGTAAAGCAGGAATACTATGCTGCTCTCGTGAAACACGGACTAGATCCGAAAAACATTAAAC
AGGGAAAAGACTTTGACAGTGGGCTATATTATCTTAGCAAACTATCCAATCGCAAATGGCAGGAGGTCCAAGAAAGCGCT
CGTTACTCATTCTGGCTTGCCTTCGGGTACACACCAGATGAACAACGAGCGTTAGAGGAGTATTTTAGATCTTGGACTCC
TACGTTTGAATGGTCCACAACGGGTATTTTGGCAGAAATCCCCGAATGTCTTCTTCTCAAACACAATCCCCTCCCACCGA
CGTAGCCCGCAGACAACAGACCGGCACTGCCGTGCGATCCGAAGATAACCATCGCAATCAGTTGGAAAACATTGCTGTTG
GAAAACTCACCAAATCTGAAGGAGCACCCGCCCAACAGAACGTGATTATTGCAAAAGAGGTGGTTATCAATAACCACTTC
AATTTCAACTGAGCTGGAGTGTGTGTGTGTAGAATCGTCCTGGCCTCAGTGGTTAAGGAATTTAATCTTGGGGATTTTGA
TCTCCTCGATTCTGTTCATCTTGACGAAAACACAGGACACCGTTGCCGTTTATCACGAGCCATCGGTGTACTCGATCGAT
CAAACACAAAAATTCCAAAAGATCGACATACACAATGGCGGCAAGTAGCCGGTCTACCCGAGGTAGAAAGCAGCGCGGAC
GTAGCGTGGAAGCAAAATCCAGAGCTATTCGAGCCAACCCGCCTGTCCCTCGACCCAACCCGCAGCGAAACCGTCCCCCA
CCTGCGGGAACAACCTGCTCCATGTCTGAAATTCTGCTTGCAGTGTCAGCAACAACTGCTGACCAAATTCTCGAGATTCC
AGTGTGCGCAGGGATTGACTTCCCAGCTGGAACGCCACCCCGATACATTGGGGCGGCCAAGTGGCTGGCAGCACAATCAC
AGATGTGGAACACAATTGTGTTCAACTCTGTGCGCATCACTTGGGAAACATTCACAGCAGACACCACTAGCGGATACATC
TCAATGGCATTCCTCTCTGATTACATGCTATCAATACCCACTGGGGTGGAGGATGTTGCCAGGATCGTGCCCTCAGCTAC
AATAGCTCTGAAGAACAGAGGGCCGTCCATTGTTATGCCACAAAACCGCACTGTGTTCAGGTGTATACAGGCTGGTCAGT
TTGCTGCGTTGGGCAGCGCGGCTGACAAGCAAATGTATTCTCCCGGACGATTCATTGTGGCTATCCCCAAAGCTAGTGCA
ACACAAGCGGTAGGCCAAATCAAAATCTCGTACTCCGTGTCCTACCGTGGAGCAGCAATCCTACAACCTGCCCTGGTTCC
AGGCCCAGGGCTGGCAAATCATTGAGCATAAGGTGAGCCGGCATGAGGTTGCAAGACCGGAACAACCAGTCCTTCTGGCA
GAGTCCTGCCAATCCAAAGTGTCTGGGAGCCTAAATCGTATACTAGTAGTTTGCGTGATGACCATGACTGGAGAGTGGGC
GGCGGCTGCCAACCGCAGACTGGGCGTATATAGTAAGCCTTGACCCACCCATGGAAAACACGTATTTACGAACGGTACGA
CATGGTAACTGGATACACTTAACCCTGGGGCAAGTAGATGCTAGGAAACTAGCATCGGGCCGCCCACGAGGGTTTCTGAA
CTCAACGGAGTAGAACGGGGGGGG

>Maize chlorotic mottle virus Kenya maize sample 53a Nyamira
ACATACGCGAGAGAATGACATCAAGTCTTGGACGGAGCTTAGTGAAAACTTTCCAGACCTTGTTAGGTATCCGGAAAGTC
TTGTCGAAACTCTGCTTGACACGGAACATGAATGTGGACATTTTTACGATGCTCCTGATTCCTTTCAGATTTCTGTCACA
GCTATGTTCACAGATCGTTGCAAGTGCCAGGCATGTGATCCAGACTTTCAAGCACGGTCTCTCTCGCGGGCTCTGCTTGG
CCCGTTGCCGGAATCCGGAGACGATGCGGAGTGGATGGAGCAAGCATACACTCCAGATGCAGAATTGTTCGTCAACGAGC
CCACTGATGACCCCATTCCAACCACAGACTGCAAGAGACCTATCCAACCCACATGGTCTGTGGATGTCTACTCGAAACAA
GTTGACTCAGACTGGGGGCTCAGTGATTCAACAAACGTCACGGTACGTTCGGCTAGCAGTTCGCTTCTCCCTGCTGGCCG
CGGGGGCATATTTTTCATGTGTCCTCGCCCGGAAGGCATTGAAAGAGTATGTCTACAGGTGGGAGCTAAAATCCGATCAG
GAACTCCCAACTCGGGAACAGTCACAAATCTCCCAGGTGGAACAGGCTATGGAACAGAATGGAGCGATGATGGTTATGAA
ACTCAATGGTCCGACGGCCCCTATTCTATCCCTTCAGGACTGTCTGACTAAACACGTTCTGGTTCCAGAGATTGTGGACG
AAGAAGGCACAGTGACACAAAAAGAGCAGTCCACATTTCTCATCCGTGAGTTTGGCCCTGCCGTCAGAAACCTAGTGACT
CTCGCAAAACTAGAATTCGGCGGGATTCCAAAGAAAACCACTGCCAACGAACTCACGGTTTGGCGGTTCCTGGTACGGAA
GTGTGAGCAAGCAAATATGAATCCAACTGACTCCCGTACTGCCATTTCGATGGCCCTGCCATATGTGTTTATGCCGTGCC
GTACTGATGTTGGAAGAGCTTCAATTCCACTGCGCGATGAATCCATTGAGATCTGTCGCCAATATCGCGCACAATTTGTG
GAGGAGACACCCCTACGGCGAGTATTCAACAACCCACTGAGCGGAAAAGCATGGCGTAATTGGGTTAGGCACCTGGGTGG
GCTGGATGACCCAGCCCTATTCCAGGAGCTGAAATAGGGGTGTCTTGAAGAGTGGCTTGGGGTGCAGTCTCGGCGCACAC
GTGCGCGGCACCCCAAACTCCGTAGCCACTTTAAAGACACGAGACACAAAACCCGCAGAGTGTTCCGGATTGCAGGTTTG
GGCAACCTGTATGAATTTGGGGTCCACAACAACTCTGCGGTGAACCTGGAACGTGGACTGATGGAACGAGTATTTTATGT
GAAAAATGATAAGGGGGAACTCGTTTCATGCCCTGAGCCAATTAGTGGGATATTTTGGAAAAATTTGAAGGGATTCAGAA
ATAGCATTGTTCACCATGTGGGACACAGACATCCGGTGTCACGAGAGACGTTTCTCGCTTACTATACAGGGCCAAAGCGC
ACCATGTATGAGAAAGCGGTGAATTCCCTCTACGAAATGCCTGTCTCGTATGACGATGCTAAACTGAAAACATTTGTCAA
AGCAGAAAAGATCAATCTCACTAAGAAAGCTGATCCTGTACCACGTGTGATCCAACCCCGTGCTCCCCGGTACAATGTGG
AACTGGGTAGGTATTTGAGACCGGTTGAGCATCCAATCTACCATGCCATAGACAAGATTTGGGGTGGTCCGACTATCATG
AAAGGTTACTCGGTTGAACAGATTGGAAGACACATCGAAAACGCGTTTCGATCGTTCACCGATCCAGTAGCCATTGGATT
TGATGCAAGTCGGTTTGATCAACACGTGAGTGTTGAAGCTCTACGCTGGGAACATAGCGTATACACAAGGATTTATGGCT
ATCCAGAGCTTCTCACACAATTGCTGCGGTGGCAGATTCACAATCGTGGAACAGCATACGCTTCAGACGGCGCGTTCAAC
TACCAGGTGGACGGTAAACGCATGAGTGGAGACATGAACACATCATTGGGCAATTGCATCCTGGCCACAGCAATCACACA
TGACTTCGTGACCAAGCTGGGGATCCCAGCCAGATTAATCAACAATGGAGATGACAACGTCCTGATCTGTCCGGCAGTGG
AGGTAGGCAGAGTCAGACAGGAACTGTACAGACATTGGTTGAACTACGGATTTGAAGTCATATCAGAAGAACCTGTATAC
ATCCTTGAACAGGTTGAGTTTTGCCAGATGCGACCAGTCTTTGACGGTACACAATACACCATGATGAGAGACCCACGCAC
CACCATGTCCAAGGATGCATATGCTGTTACCCCTTTTAACACGCCAACCGCAGCAAGGAGGTGGATGAGAGCAGTTGGGG
AATGCGGACTCAGCCTTACAGGAGGCCTCCCCGTAAAGCAGGAATACTATGCTGCTCTCGTGAAACACGGACTAGATCCG
AAAAACATTAAACAGGGAAAAGACTTTGACAGTGGGCTATATTATCTTAGCAAACTATCCAATCGCAAATGGCAGGAGGT
CCAAGAAAGCGCTCGTTACTCATTCTGGCTTGCCTTCGGGTACACACCAGATGAACAACGAGCGTTAGAGGAGTATTTTA
GATCTTGGACTCCTACGTTTGAATGGTCCACAACGGGTATTTTGGCAGAAATCCCCGAATGTCTTCTTCTCAAACACAAT
CCCCTCCCACCGACGTAGCCCGCAGACAACAGACCGGCACTGCCGTGCGATCCGAAGATAACCATCGCAATCAGTTGGAA
AACATTGCTGTTGGAAAACTCACCAAATCTGAAGGAGCACCCGCCCAACAGAACGTGATTATTGCAAAAGAGGTGGTTAT
CAATAACCACTTCAATTTCAACTGAGCTGGAGTGTGTGTGTGTAGAATCGTCCTGGCCTCAGTGGTTAAGGAATTTAATC
TTGGGGATTTTGATCTCCTCGATTCTGTTCATCTTGACGAAAACACAGGACACCGTTGCCGTTTATCACGAGCCATCGGT
GTACTCGATCGATCAAACACAAAAATTCCAAAAGATCGACATACACAATGGCGGCAAGTAGCCGGTCTACCCGAGGTAGA
AAGCAGCGCGGACGTAGCGTGGAAGCAAAATCCAGAGCTATTCGAGCCAACCCGCCTGTCCCTCGACCCAACCCGCAGCG
AAACCGTCCCCCACCTGCGGGAACAACCTGCTCCATGTCTGAAATTCTGCTTGCAGTGTCAGCAACAACTGCTGACCAAA
TTCTCGAGATTCCAGTGTGCGCAGGGATTGACTTCCCAGCTGGAACGCCACCCCGATACATTGGGGCGGCCAAGTGGCTG
GCAGCACAATCACAGATGTGGAACACAATTGTGTTCAACTCTGTGCGCATCACTTGGGAAACATTCACAGCAGACACCAC
TAGCGGATACATCTCAATGGCATTCCTCTCTGATTACATGCTATCAATACCCACTGGGGTGGAGGATGTTGCCAGGATCG
TGCCCTCAGCTACAATAGCTCTGAAGAACAGAGGGCCGTCCATTGTTATGCCACAAAACCGCACTGTGTTCAGGTGTATA
CAGGCTGGTCAGTTTGCTGCGTTGGGCAGCGCGGCTGACAAGCAAATGTATTCTCCCGGACGATTCATTGTGGCTATCCC
CAAAGCTAGTGCAACACAAGCGGTAGGCCAAATCAAAATCTCGTACTCCGTGTCCTACCGTGGAGCAGCAATCCTACAAC
CTGCCCTGGTTCCAGGCCCAGGGCTGGCAAATCATTGAGCATAAGGTGAGCCGGCATGAGGTTGCAAGACCGGAACAACC
AGTCCTTCTGGCAGAGTCCTGCCAATCCAAAGTGTCTGGGAGCCTAAATCGTATACTAGTAGTTTGCGTGATGACCATGA
CTTGGGAGGTATTAGGTTATAGGATAAAGTATGGGAAAGCATGGAGGGCAAAGCAACGAGCATGGGAGGTGATACACTAC

>Maize chlorotic mottle virus Kenya maize sample 53b Nyamira
GGAACAGACCCCAACGCGCTAGACACGACCTTACAGTTGACTCACGTCTTGCATCCTGTGAGAGCTTTAGCGTGGGAATT
TGCCCCTGACTGGCAATCAGGTTTCATGCCCTCTCCGTGCACATATGGCGACCCTACCTTCAATTCACGCATTTTGGAAG
CTGTGGTGGCCGATGTTCTCGGAGGAACGGAAGATGACGGTGGTCCAAGCCTTGAGGAATGGTTTGACGCGCAAACTCTT
TCAGATTACACGAATTGCGCAACAGATCCTCCGATGGCCACCGCACATACGCGAGAGAATGACATCAAGTCTTGGACGGA
GCTTAGTGAAAACTTTCCAGACCTTGTTAGGTATCCGGAAAGTCTTGTCGAAACTCTGCTTGACACGGAACATGAATGTG
GACATTTTTACGATGCTCCTGATTCCTTTCAGATTTCTGTCACAGCTATGTTCACAGATCGTTGCAAGTGCCAGGCATGT
GATCCAGACTTTCAAGCACGGTCTCTCTCGCGGGCTCTGCTTGGCCCGTTGCCGGAATCCGGAGACGATGCGGAGTGGAT
GGAGCAAGCATACACTCCAGATGCAGAATTGTTCGTCAACGAGCCCACTGATGACCCCATTCCAACCACAGACTGCAAGA
GACCTATCCAACCCACATGGTCTGTGGATGTCTACTCGAAACAAGTTGACTCAGACTGGGGGCTCAGTGATTCAACAAAC
GTCACGGTACGTTCGGCTAGCAGTTCGCTTCTCCCTGCTGGCCGCGGGGGCATATTTTTCATGTGTCCTCGCCCGGAAGG
CATTGAAAGAGTATGTCTACAGGTGGGAGCTAAAATCCGATCAGGAACTCCCAACTCGGGAACAGTCACAAATCTCCCAG
GTGGAACAGGCTATGGAACAGAATGGAGCGATGATGGTTATGAAACTCAATGGTCCGACGGCCCCTATTCTATCCCTTCA
GGACTGTCTGACTAAACACGTTCTGGTTCCAGAGATTGTGGACGAAGAAGGCACAGTGACACAAAAAGAGCAGTCCACAT
TTCTCATCCGTGAGTTTGGCCCTGCCGTCAGAAACCTAGTGACTCTCGCAAAACTAGAATTCGGCGGGATTCCAAAGAAA
ACCACTGCCAACGAACTCACGGTTTGGCGGTTCCTGGTACGGAAGTGTGAGCAAGCAAATATGAATCCAACTGACTCCCG
TACTGCCATTTCGATGGCCCTGCCATATGTGTTTATGCCGTGCCGTACTGATGTTGGAAGAGCTTCAATTCCACTGCGCG
ATGAATCCATTGAGATCTGTCGCCAATATCGCGCACAATTTGTGGAGGAGACACCCCTACGGCGAGTATTCAACAACCCA
CTGAGCGGAAAAGCATGGCGTAATTGGGTTAGGCACCTGGGTGGGCTGGATGACCCAGCCCTATTCCAGGAGCTGAAATA
GGGGTGTCTTGAAGAGTGGCTTGGGGTGCAGTCTCGGCGCACACGTGCGCGGCACCCCAAACTCCGTAGCCACTTTAAAG
ACACGAGACACAAAACCCGCAGAGTGTTCCGGATTGCAGGTTTGGGCAACCTGTATGAATTTGGGGTCCACAACAACTCT
GCGGTGAACCTGGAACGTGGACTGATGGAACGAGTATTTTATGTGAAAAATGATAAGGGGGAACTCGTTTCATGCCCTGA
GCCAATTAGTGGGATATTTTGGAAAAATTTGAAGGGATTCAGAAATAGCATTGTTCACCATGTGGGACACAGACATCCGG
TGTCACGAGAGACGTTTCTCGCTTACTATACAGGGCCAAAGCGCACCATGTATGAGAAAGCGGTGAATTCCCTCTACGAA
ATGCCTGTCTCGTATGACGATGCTAAACTGAAAACATTTGTCAAAGCAGAAAAGATCAATCTCACTAAGAAAGCTGATCC
TGTACCACGTGTGATCCAACCCCGTGCTCCCCGGTACAATGTGGAACTGGGTAGGTATTTGAGACCGGTTGAGCATCCAA
TCTACCATGCCATAGACAAGATTTGGGGTGGTCCGACTATCATGAAAGGTTACTCGGTTGAACAGATTGGAAGACACATC
GAAAACGCGTTTCGATCGTTCACCGATCCAGTAGCCATTGGATTTGATGCAAGTCGGTTTGATCAACACGTGAGTGTTGA
AGCTCTACGCTGGGAACATAGCGTATACACAAGGATTTATGGCTATCCAGAGCTTCTCACACAATTGCTGCGGTGGCAGA
TTCACAATCGTGGAACAGCATACGCTTCAGACGGCGCGTTCAACTACCAGGTGGACGGTAAACGCATGAGTGGAGACATG
AACACATCATTGGGCAATTGCATCCTGGCCACAGCAATCACACATGACTTCGTGACCAAGCTGGGGATCCCAGCCAGATT
AATCAACAATGGAGATGACAACGTCCTGATCTGTCCGGCAGTGGAGGTAGGCAGAGTCAGACAGGAACTGTACAGACATT
GGTTGAACTACGGATTTGAAGTCATATCAGAAGAACCTGTATACATCCTTGAACAGGTTGAGTTTTGCCAGATGCGACCA
GTCTTTGACGGTACACAATACACCATGATGAGAGACCCACGCACCACCATGTCCAAGGATGCATATGCTGTTACCCCTTT
TAACACGCCAACCGCAGCAAGGAGGTGGATGAGAGCAGTTGGGGAATGCGGACTCAGCCTTACAGGAGGCCTCCCCGTAA
AGCAGGAATACTATGCTGCTCTCGTGAAACACGGACTAGATCCGAAAAACATTAAACAGGGAAAAGACTTTGACAGTGGG
CTATATTATCTTAGCAAACTATCCAATCGCAAATGGCAGGAGGTCCAAGAAAGCGCTCGTTACTCATTCTGGCTTGCCTT
CGGGTACACACCAGATGAACAACGAGCGTTAGAGGAGTATTTTAGATCTTGGACTCCTACGTTTGAATGGTCCACAACGG
GTATTTTGGCAGAAATCCCCGAATGTCTTCTTCTCAAACACAATCCCCTCCCACCGACGTAGCCCGCAGACAACAGACCG
GCACTGCCGTGCGATCCGAAGATAACCATCGCAATCAGTTGGAAAACATTGCTGTTGGAAAACTCACCAAATCTGAAGGA
GCACCCGCCCAACAGAACGTGATTATTGCAAAAGAGGTGGTTATCAATAACCACTTCAATTTCAACTGAGCTGGAGTGTG
TGTGTGTAGAATCGTCCTGGCCTCAGTGGTTAAGGAATTTAATCTTGGGGATTTTGATCTCCTCGATTCTGTTCATCTTG
ACGAAAACACAGGACACCGTTGCCGTTTATCACGAGCCATCGGTGTACTCGATCGATCAAACACAAAAATTCCAAAAGAT
CGACATACACAATGGCGGCAAGTAGCCGGTCTACCCGAGGTAGAAAGCAGCGCGGACGTAGCGTGGAAGCAAAATCCAGA
GCTATTCGAGCCAACCCGCCTGTCCCTCGACCCAACCCGCAGCGAAACCGTCCCCCACCTGCGGGAACAACCTGCTCCAT
GTCTGAAATTCTGCTTGCAGTGTCAGCAACAACTGCTGACCAAATTCTCGAGATTCCAGTGTGCGCAGGGATTGACTTCC
CAGCTGGAACGCCACCCCGATACATTGGGGCGGCCAAGTGGCTGGCAGCACAATCACAGATGTGGAACACAATTGTGTTC
AACTCTGTGCGCATCACTTGGGAAACATTCACAGCAGACACCACTAGCGGATACATCTCAATGGCATTCCTCTCTGATTA
CATGCTATCAATACCCACTGGGGTGGAGGATGTTGCCAGGATCGTGCCCTCAGCTACAATAGCTCTGAAGAACAGAGGGC
CGTCCATTGTTATGCCACAAAACCGCACTGTGTTCAGGTGTATACAGGCTGGTCAGTTTGCTGCGTTGGGCAGCGCGGCT
GACAAGCAAATGTATTCTCCCGGACGATTCATTGTGGCTATCCCCAAAGCTAGTGCAACACAAGCGGTAGGCCAAATCAA
AATCTCGTACTCCGTGTCCTACCGTGGAGCAGCAATCCTACAACCTGCCCTGGTTCCAGGCCCAGGGCTGGCAAATCATT
GAGCATAAGGTGAGCCGGCATGAGGTTGCAAGACCGGAACAACCAGTCCTTCTGGCAGAGTCCTGCCAATCCAAAGTGTC
TGGGAGCCTAAATCGTATACTAGTAGTTTGCGTGATGACCATGACTGGAGAGTGGGCGGCGGCTGCCAACCGCAGACTGG
GCGTATATAGTAAGCCTTGACCCACCCATGGAAAACACGTATTTACGAACGGTACGACATGGTAACTGGATACACTTAAC
CCTGGGGCAAGTAGATGCTAGGAAACTAGCATCGGGCCGCCCACGAGGGTTTCTGAACTCAACGGAGTAGAACGGGGGGG
GGGTGAATAGGGC

>Maize chlorotic mottle virus Kenya maize sample 62 Bomet
CGGCAACAGACCCCAACGCGCTAGACACGACCTTACAGTTGACTCACGTCTTGCATCCTGTGAGAGCTTTAGCGTGGGAA
TTTGCCCCTGACTGGCAATCAGGTTTCATGCCCTCTCCGTGCACATATGGCGACCCTACCTTCAATTCACGCATTTTGGA
AGCTGTGGTGGCCGATGTTCTCGGAGGAACGGAAGATGACGGTGGTCCAAGCCTTGAGGAATGGTTTGACGCGCAAACTC
TTTCAGATTACACGAATTGCGCAACAGATCCTCCGATGGCCACCGCACATACGCGAGAGAATGACATCAAGTCTTGGACG
GAGCTTAGTGAAAACTTTCCAGACCTTGTTAGGTATCCGGAAAGTCTTGTCGAAACTCTGCTTGACACGGAACATGAATG
TGGACATTTTTACGATGCTCCTGATTCCTTTCAGGTTTCTGTCACAGCTATGTTCACAGATCGTTGCAAGTGCCAGGCAT
GTGATCCAGACTTTCAAGCACGGTCTCTCTCGCGGGCTCTGCTTGGCCCGTTGCCGGAATCCGGAGACGATGCGGAGTGG
ATGGAGCAAGCATACACTCCAGATGCAGAATTGTTCGTCAACGAGCCCACTGATGACCCCATTCCAACCACAGACTGCAA
GAGACCTATCCAACCCACATGGTCTGTGGATGTCTACTCGAAACAAGTTGACTCAGACTGGGGGCTCAGTGATTCAACAA
ACGTCACGGTACGTTCGGCTAGCAGTTCGCTTCTCCCTGCTGGCCGCGGGGGCATATTTTTCATGTGTCCTCGCCCGGAA
GGCATTGAAAGAGTATGTCTACAGGTGGGAGCTAAAATCCGATCAGGAACTCCCAACTCGGGAACAGTCACAAATCTCCC
AGGTGGAACAGGCTATGGAACAGAATGGAGCGATGATGGTTATGAAACTCAATGGTCCGACGGCCCCTATTCTATCCCTT
CAGGACTGTCTGACTAAACACGTTCTTGTTCCAGAGATTGTGGACGAAGAAGGCACAGTGACACAAAAAGAGCAGTCCAC
ATTTCTCATCCGTGAGTTTGGCCCTGCCGTCAGAAACCTAGTGACTCTCGCAAAACTAGAATTCGGCGGGATTCCAAAGA
AAACCACTGCCAACGAACTCACGGTTTGGCGGTTCCTGGTACGGAAGTGTGAGCAAGCAAATATGAATCCAACTGACTCC
CGTACTGCCATTTCGATGGCCCTGCCATATGTGTTTATGCCGTGCCGTACTGATGTTGGAAGAGCTTCAATTCCACTGCG
CGATGAATCCATTGAGATCTGTCGCCAATATCGCGCACAATTTGTGGAGGAGACACCCCTACGGCGAGTATTCAACAACC
CACTGAGCGGAAAAGCATGGCGTAATTGGGTTAGGCACCTGGGTGGGCTGGATGACCCAGCCCTATTCCAGGAGCTGAAA
TAGGGGTGTCTTGAAGAGTGGCTTGGGGTGCAGTCTCGGCGCACACGTGCGCGGCACCCCAAACTCCGTAGCCACTTTAA
AGACACGAGACACAAAACCCGCAGAGTGTTCCGGATTGCAGGTTTGGGCAACCTGTATGAATTTGGGGTCCACAACAACT
CTGCGGTGAACCTGGAACGTGGACTGATGGAACGAGTATTTTATGTGAAAAATGATAAGGGGGAACTCGTTTCATGCCCT
GAGCCAATTAGTGGGATATTTTGGAAAAATTTGAAGGGATTCAGAAATAGCATTGTTCACCATGTGGGACACAGACATCC
GGTGTCACGAGAGACGTTTCTCGCTTACTATACAGGGCCAAAGCGCACCATGTATGAGAAAGCGGTGAATTCCCTCTACG
AAATGCCTGTCTCGTATGACGATGCTAAACTGAAAACATTTGTCAAAGCAGAAAAGATCAATCTCACTAAGAAAGCTGAT
CCTGTACCACGTGTGATCCAACCCCGTGCTCCCCGGTACAATGTGGAACTGGGTAGGTATTTGAGACCGGTTGAGCATCC
AATCTACCATGCCATAGACAAGATTTGGGGTGGTCCGACTATCATGAAAGGTTACTCGGTTGAACAGATTGGAAGACACA
TCGAAAACGCGTTTCGATCGTTCACCGATCCAGTAGCCATTGGATTTGATGCAAGTCGGTTTGATCAACACGTGAGTGTT
GAAGCTCTACGCTGGGAACATAGCGTATACACAAGGATTTATGGCTATCCAGAGCTTCTCACACAATTGCTGCGGTGGCA
GATTCACAATCGTGGAACAGCATACGCTTCAGACGGCGCGTTCAACTACCAGGTGGATGGTAAACGCATGAGTGGAGACA
TGAACACATCATTGGGCAATTGCATCCTGGCCACAGCAATCACACATGACTTCGTGACCAAGCTGGGAATCCCAGCCAGA
TTAATCAACAATGGAGATGACAACGTCCTGATCTGTCCGGCAGTGGAGGTAGGCAGAGTCAGACAGGAACTGTACAGACA
TTGGTTGAACTACGGATTTGAAGTCATATCAGAAGAACCTGTATACATCCTTGAACAGGTTGAGTTTTGCCAGATGCGAC
CAGTCTTTGACGGTACACAATACACCATGATGAGAGACCCACGCACCACCATGTCCAAGGATGCATATGCTGTTACCCCT
TTTAACACGCCAACCGCAGCAAGGAGGTGGATGAGAGCAGTTGGGGAATGCGGACTCAGCCTTACAGGAGGCCTCCCCGT
AAAGCAGGAATACTATGCTGCTCTCGTGAAACACGGACTAGATCCGAAAAACATTAAACAGGGAAAAGACTTTGACAGTG
GGCTATATTATCTTAGCAAACTATCCAATCGCAAATGGCAGGAGGTCCAAGAAAGCGCTCGTTACTCATTCTGGCTTGCC
TTCGGGTACACACCAGATGAACAACGAGCGTTAGAGGAGTATTTTAGATCTTGGACTCCTACGTTTGAATGGTCCACAAC
GGGTATTTTGGCAGAAATCCCCGAATGTCTTCTTCTCAAACACAATCCCCTCCCACCGACGTAGCCCGCAGACAACAGAC
CGGCACTGCCGTGCGATCCGAAGATAACCATCGCAATCAGTTGGAAAACATTGCTGTTGGAAAACTCACCAAATCTGAAG
GAGCACCCGCCCAACAGAACGTGATTATTGCAAAAGAGGTGGTTATTAATAACCACTTCAATTTCAACTGAGCTGGAGTG
TGTGTGTGTAGAATCGTCCTGGCCTCAGTGGTTAAGGAATTTAATCTTGGGGATTTTGATCTCCTCGATTCTGTTCATCT
TGACGAAAACACAGGACACCGTTGCCGTTTATCACGAGCCATCGGTGTACTCGATCGATCAAACACAAAAATTCCAAAAG
ATCGACATACACAATGGCGGCAAGTAGCCGGTCTACCCGAGGTAGAAAGCAGCGCGGACGTAGCGTGGAAGCAAAATCCA
GAGCTATTCGAGCCAACCCGCCTGTCCCTCGACCCAACCCGCAGCGAAACCGTCCCCCACCTGCGGGAACAACCTGCTCC
ATGTCTGAAATTCTGCTTGCAGTGTCAGCAACGACTGCTGACCAAATTCTCGAGATTCCAGTGTGCGCAGGGATTGACTT
CCCAGCTGGAACGCCACCCCGATACATTGGGGCGGCCAAGTGGCTGGCAGCACAATCACAGATGTGGAACACAATTGTGT
TCAACTCTGTGCGCATCACTTGGGAAACATTCACAGCAGACACCACTAGCGGATACATCTCAATGGCATTCCTCTCTGAT
TACATGCTATCAATACCCACTGGGGTGGAGGATGTTGCCAGGATCGTGCCCTCAGCCACAATAGCTCTGAAGAACAGAGG
GCCGTCCATTGTTATGCCACAAAACCGCACTGTGTTCAGGTGTATACAGGCTGGTCAGTTTGCTGCATTGGGCAGCGCGG
CTGACAAGCAAATGTATTCTCCCGGACGATTCATTGTGGCTATCCCCAAAGCTAGTGCAACACAAGCGGTAGGCCAAATC
AAAATCTCGTACTCCGTGTCCTACCGTGGAGCAGCAATCCTACAACCTGCCCTGGTTCCAGGCCCAGGGCTGGCAAATCA
TTGAGCATAAGGTGAGCCGGCATGAGGTTGCAAGACCGGAACAACCAGTCCTTCTGGCAGAGTCCTGCCAATCCAAAGTG
TCTGGGAGCCTAAATCGTATACTAGTAGTTTGCGTGATGACCATGACTGGAGAGTGGGCGGCGGCTGCCAACCGCAGACT
GGGCGTATATAGTAAGCCTTGACCCACCCATGGAAAACACGTATTTACGAACGGTACGACATGGTAACTGGATACACTTA
ACCCTGGGGCAAGTAGATGCTAGGAAACTAGCATCGGGCCGCCCACGAGGGTTTCTGAACTCAACGGAGTAGAACGGGGG

>Maize chlorotic mottle virus Kenya maize sample 66 Bomet
CGGCAACAGACCCCAACGCGCTAGACACGACCTTACAGTTGACTCACGTCTTGCATCCTGTGAGAGCTTTAGCGTGGGAA
TTTGCCCCTGACTGGCAATCAGGTTTCATGCCCTCTCCGTGCACATATGGCGACCCTACCTTCAATTCACGCATTTTGGA
AGCTGTGGTGGCCGATGTTCTCGGAGGAACGGAAGATGACGGTGGTCCAAGCCTTGAGGAATGGTTTGACGCGCAAACTC
TTTCAGATTACACGGATTGCGCAACAGATCCTCCGATGGCCACCGCACATACGCGAGAGAATGACATCAAGTCTTGGACG
GAGCTTAGTGAAAACTTTCCAGACCTTGTTAGGTATCCGGAAAGTCTTGTCGAAACTCTGCTTGACACGGAACATGAATG
TGGACATTTTTACGATGCTCCTGATTCCTTTCAGATTTCTGTCACAGCTATGTTCACAGATCGTTGCAAGTGCCAGGCAT
GTGACCCAGACTTTCAAGCACGGTCTCTCTCGCGGGCTCTGCTTGGCCCGTTGCCGGAATCCGGAGACGATGCGGAGTGG
ATGGAGCAAGCATACACTCCAGATGCAGAATTGTTCGTCAACGAGCCCACTGATGACCCCATTCCAACCACAGACTGCAA
GAGACCTATCCAACCCACATGGTCTGTGGATGTCTACTCGAAACAAGTTGACTCAGACTGGGGGCTCAGTGATTCAACAA
ACGTCACGGTACGTTCGGCTAGCAGTTCGCTTCTCCCTGCTGGCCGCGGGGGCATATTTTTCATGTGTCCTCGCCCGGAA
GGCATTGAAAGAGTATGTCTACAGGTGGGAGCTAAAATCCGATCAGGAACTCCCAACTCGGGAACAGTCACAAATCTCCC
AGGTGGAACAGGCTATGGAACAGAATGGAGCGATGATGGTTATGAAACTCAATGGTCCGACGGCCCCTATTCTATCCCTT
CAGGACTGTCTGACTAAACACGTTCTGGTTCCAGAGATTGTGGACGAAGAAGGCACAGTGACACAAAAAGAGCAGTCCAC
ATTTCTCATCCGTGAGTTTGGCCCTGCCGTCAGAAACCTAGTGACTCTCGCAAAACTAGAATTCGGCGGGATTCCAAAGA
AAACCACTGCCAACGAACTCACGGTTTGGCGGTTCCTGGTACGGAAGTGTGAGCAAGCAAATATGAATCCAACTGACTCC
CGTACTGCCATTTCGATGGCCCTGCCATATGTGTTTATGCCGTGCCGTACTGATGTTGGAAGAGCTTCAATTCCACTGCG
CGATGAATCCATTGAGATCTGTCGCCAATATCGCGCACAATTTGTGGAGGAGACACCCCTACGGCGAGTATTCAACAACC
CACTGAGCGGAAAAGCATGGCGTAATTGGGTTAGGCACCTGGGTGGGCTGGATGACCCAGCCCTATTCCAGGAGCTGAAA
TAGGGGTGTCTTGAAGAGTGGCTTGGGGTGCAGTCTCGGCGCACACGTGCGCGGCACCCCAAACTCCGTAGCCACTTTAA
AGACACGAGACACAAAACCCGCAGAGTGTTCCGGATTGCAGGTTTGGGCAACCTGTATGAATTTGGGGTCCACAACAACT
CTGCGGTGAACCTGGAACGTGGACTGATGGAACGAGTATTTTATGTGAAAAATGATAAGGGGGAACTCGTTTCATGCCCT
GAGCCAATTAGTGGGATATTTTGGAAAAATTTGAAGGGATTCAGAAATAGCATTGTTCACCATGTGGGACACAGACATCC
GGTGTCACGAGAGACGTTTCTCGCTTACTATACAGGGCCAAAGCGCACCATGTATGAGAAAGCGGTGAATTCCCTCTACG
AAATGCCTGTCTCGTATGACGATGCTAAACTGAAAACATTTGTCAAAGCAGAAAAGATCAATCTCACTAAGAAAGCTGAT
CCTGTACCACGTGTGATCCAACCCCGTGCTCCCCGGTACAATGTGGAACTGGGTAGGTATTTGAGACCGGTTGAGCATCC
AATCTACCATGCCATAGACAAGATTTGGGGTGGTCCGACTATCATGAAAGGTTACTCGGTTGAACAGATTGGAAGACACA
TCGAAAACGCGTTTCGATCGTTCACCGATCCAGTAGCCATTGGATTTGATGCAAGTCGGTTTGATCAACACGTGAGTGTT
GAAGCTCTACGCTGGGAACATAGCGTATACACAAGGATTTATGGCTATCCAGAGCTTCTCACACAATTGCTGCGGTGGCA
GATTCACAATCGTGGAACAGCATACGCTTCAGACGGCGCGTTCAACTACCAGGTGGACGGTAAACGCATGAGTGGAGACA
TGAACACATCATTGGGCAATTGCATCCTGGCCACAGCAATCACACATGACTTCGTGACCAAGCTGGGGATCCCAGCCAGA
TTAATCAACAATGGAGATGACAACGTCCTGATCTGTCCGGCAGTGGAGGTAGGCAGAGTCAGACAGGAACTGTACAGACA
TTGGTTGAACTACGGATTTGAAGTCATATCAGAAGAACCTGTATACATCCTTGAACAGGTTGAGTTTTGCCAGATGCGAC
CAGTCTTTGACGGTACACAATACACCATGATGAGAGACCCACGCACCACCATGTCCAAGGATGCATATGCTGTTACCCCT
TTTAACACGCCAACCGCAGCAAGGAGGTGGATGAGAGCAGTTGGGGAATGCGGACTCAGCCTTACAGGAGGCCTCCCCGT
AAAGCAGGAATACTATGCTGCTCTCGTGAAACACGGACTAGATCCGAAAAACATTAAACAGGGAAAAGACTTTGACAGTG
GGCTATATTATCTTAGCAAACTATCCAATCGCAAATGGCAGGAGGTCCAAGAAAGCGCTCGTTACTCATTCTGGCTTGCC
TTCGGGTACACACCAGATGAACAACGAGCGTTAGAGGAGTATTTTAGATCTTGGACTCCTACGTTTGAATGGTCCACAAC
GGGTATTTTGGCAGAAATCCCCGAATGTCTTCTTCTCAAACACAATCCCCTCCCACCGACGTAGCCCGCAGACAACAGAC
CGGCACTGCCGTGCGATCCGAAGATAACCATCGCAATCAGTTGGAAAACATTGCTGTTGGAAAACTCACCAAATCTGAAG
GAGCACCCGCCCAACAGAACGTGATTATTGCAAAAGAGGTGGTTATCAATAACCACTTCAATTTCAACTGAGCTGGAGTG
TGTGTGTGTAGAATCGTCCTGGCCTCAGTGGTTAAGGAATTTAATCTTGGGGATTTTGATCTCCTCGATTCTGTTCATCT
TGACGAAAACACAGGACACCGTTGCCGTTTATCACGAGCCATCGGTGTACTCGATCGATCAAACACAAAAATTCCAAAAG
ATCGACATACACAATGGCGGCAAGTAGCCGGTCTACCCGAGGTAGAAAGCAGCGCGGACGTAGCGTGGAAGCAAAATCCA
GAGCTATTCGAGCCAACCCGCCTGTCCCTCGACCCAACCCGCAGCGAAACCGTCCCCCACCTGCGGGAACAACCTGCTCC
ATGTCTGAAATTCTGCTTGCAGTGTCAGCAACAACTGCTGACCAAATTCTCGAGATTCCAGTGTGCGCAGGGATTGACTT
CCCAGCTGGAACGCCACCCCGATACATTGGGGCGGCCAAGTGGCTGGCAGCACAATCACAGATGTGGAACACAATTGTGT
TCAACTCTGTGCGCATCACTTGGGAAACATTCACAGCAGACACCACTAGCGGATACATCTCAATGGCATTCCTCTCTGAT
TACATGCTATCAATACCCACTGGGGTGGAGGATGTTGCCAGGATCGTGCCCTCAGCTACAATAGCTCTGAAGAACAGAGG
GCCGTCCATTGTTATGCCACAAAACCGCACTGTGTTCAGGTGTATACAGGCTGGTCAGTTTGCTGCGTTGGGCAGCGCGG
CTGACAAGCAAATGTATTCTCCCGGACGATTCATTGTGGCTATCCCCAAAGCTAGTGCAACACAAGCGGTAGGCCAAATC
AAAATCTCGTACTCCGTGTCCTACCGTGGAGCAGCAATCCTACAACCTGCCCTGGTTCCAGGCCCAGGGCTGGCAAATCA
TTGAGCATAAGGTGAGCCGGCATGAGGTTGCAAGACCGGAACAACCAGTCCTTCTGGCAGAGTCCTGCCAATCCAAAGTG
TCTGGGAGCCTAAATCGTATACTAGTAGTTTGCGTGATGACCATGACTGGAGAGTGGGCGGCGGCTGCCAACCGCAGACT
GGGCGTATATAGTAAGCCTTGACCCACCCATGGAAAACACGTATTTACGAACGGTACGACATGGTAACTGGATACACTTA
ACCCTGGGGCAAGTAGATGCTAGGAAACTAGCATCGGGCCGCCCACGAGGGTTTCTGAACTCAACGGAGTAGAACGGGGG
GGGATTTGGTGGTGGGGCCGCGTGAAATTACTCGTCGGAATCGTCGAGCCACCGTAATGCCGCATCTCGTC

>Maize chlorotic mottle virus Kenya maize sample 69 Nandi
CAACAGACCCCAACGCGCTAGACACGACCTTACAGTTGACTCACGTCTTGCATCCTGTGAGAGCTTTAGCGTGGGAATTT
GCCCCTGACTGGCAATCAGGTTTCATGCCCTCTCCGTGCACATATGGCGACCCTACCTTCAATTCACGCATTTTGGAAGC
TGTGGTGGCCGATGTTCTCGGAGGAACGGAAGATGACGGTGGTCCAAGCCTTGAGGAATGGTTTGACGCGCAAACTCTTT
CAGATTACACGAATTGCGCAACAGATCCTCCGATGGCCACCGCACATACGCGAGAGAATGACATCAAGTCTTGGACGGAG
CTTAGTGAAAACTTTCCAGACCTTGTTAGGTATCCGGAAAGTCTTGTCGAAACTCTGCTTGACACGGAACATGAATGTGG
ACATTTTTACGATGCTCCTGATTCCTTTCAGATTTCTGTCACAGCTATGTTCACAGATCGTTGCAAGTGCCAGGCATGTG
ATCCAGACTTTCAAGCACGGTCTCTCTCGCGGGCTCTGCTTGGCCCGTTGCCGGAATCCGGAGACGATGCGGAGTGGATG
GAGCAAGCATACACTCCAGATGCAGAATTGTTCGTCAACGAGCCCACTGATGACCCCATTCCAACCACAGACTGCAAGAG
ACCTATCCAACCCACATGGTCTGTGGATGTCTACTCGAAACAAGTTGACTCAGACTGGGGGCTCAGTGATTCAACAAACG
TCACGGTACGTTCGGCTAGCAGTTCGCTTCTCCCTGCTGGCCGCGGGGGCATATTTTTCATGTGTCCTCGCCCGGAAGGC
ATTGAAAGAGTATGTCTACAGGTGGGAGCTAAAATCCGATCAGGAACTCCCAACTCGGGAACAGTCACAAATCTCCCAGG
TGGAACAGGCTATGGAACAGAATGGAGCGATGATGGTTATGAAACTCAATGGTCCGACGGCCCCTATTCTATCCCTTCAG
GACTGTCTGACTAAACACGTTCTGGTTCCAGAGATTGTGGACGAAGAAGGCACAGTGACACAAAAAGAGCAGTCCACATT
TCTCATCCGTGAGTTTGGCCCTGCCGTCAGAAACCTAGTGACTCTCGCAAAACTAGAATTCGGCGGGATTCCAAAGAAAA
CCACTGCCAACGAACTCACGGTTTGGCGGTTCCTGGTACGGAAGTGTGAGCAAGCAAATATGAATCCAACTGACTCCCGT
ACTGCCATTTCGATGGCCCTGCCATATGTGTTTATGCCGTGCCGTACTGATGTTGGAAGAGCTTCAATTCCACTGCGCGA
TGAATCCATTGAGATCTGTCGCCAATATCGCGCACAATTTGTGGAGGAGACACCCCTACGGCGAGTATTCAACAACCCAC
TGAGCGGAAAAGCATGGCGTAATTGGGTTAGGCACCTGGGTGGGCTGGATGACCCAGCCCTATTCCAGGAGCTGAAATAG
GGGTGTCTTGAAGAGTGGCTTGGGGTGCAGTCTCGGCGCACACGTGCGCGGCACCCCAAACTCCGTAGCCACTTTAAAGA
CACGAGACACAAAACCCGCAGAGTGTTCCGGATTGCAGGTTTGGGCAACCTGTATGAATTTGGGGTCCACAACAACTCTG
CGGTGAACCTGGAACGTGGACTGATGGAACGAGTATTTTATGTGAAAAATGATAAGGGGGAACTCGTTTCATGCCCTGAG
CCAATTAGTGGGATATTTTGGAAAAATTTGAAGGGATTCAGAAATAGCATTGTTCACCATGTGGGACACAGACATCCGGT
GTCACGAGAGACGTTTCTCGCTTACTATACAGGGCCAAAGCGCACCATGTATGAGAAAGCGGTGAATTCCCTCTACGAAA
TGCCTGTCTCGTATGACGATGCTAAACTGAAAACATTTGTCAAAGCAGAAAAGATCAATCTCACTAAGAAAGCTGATCCT
GTACCACGTGTGATCCAACCCCGTGCTCCCCGGTACAATGTGGAACTGGGTAGGTATTTGAGACCGGTTGAGCATCCAAT
CTACCATGCCATAGACAAGATTTGGGGTGGTCCGACTATCATGAAAGGTTACTCGGTTGAACAGATTGGAAGACACATCG
AAAACGCGTTTCGATCGTTCACCGATCCAGTAGCCATTGGATTTGATGCAAGTCGGTTTGATCAACACGTGAGTGTTGAA
GCTCTACGCTGGGAACATAGCGTATACACAAGGATTTATGGCTATCCAGAGCTTCTCACACAATTGCTGCGGTGGCAGAT
TCACAATCGTGGAACAGCATACGCTTCAGACGGCGCGTTCAACTACCAGGTGGACGGTAAACGCATGAGTGGAGACATGA
ACACATCATTGGGCAATTGCATCCTGGCCACAGCAATCACACATGACTTCGTGACCAAGCTGGGGATCCCAGCCAGATTA
ATCAACAATGGAGATGACAACGTCCTGATCTGTCCGGCAGTGGAGGTAGGCAGAGTCAGACAGGAACTGTACAGACATTG
GTTGAACTACGGATTTGAAGTCATATCAGAAGAACCTGTATACATCCTTGAACAGGTTGAGTTTTGCCAGATGCGACCAG
TCTTTGACGGTACACAATACACCATGATGAGAGACCCACGCACCACCATGTCCAAGGATGCATATGCTGTTACCCCTTTT
AACACGCCAACCGCAGCAAGGAGGTGGATGAGAGCAGTTGGGGAATGCGGACTCAGCCTTACAGGAGGCCTCCCCGTAAA
GCAGGAATACTATGCTGCTCTCGTGAAACACGGACTAGATCCGAAAAACATTAAACAGGGAAAAGACTTTGACAGTGGGC
TATATTATCTTAGCAAACTATCCAATCGCAAATGGCAGGAGGTCCAAGAAAGCGCTCGTTACTCATTCTGGCTTGCCTTC
GGGTACACACCAGATGAACAACGAGCGTTAGAGGAGTATTTTAGATCTTGGACTCCTACGTTTGAATGGTCCACAACGGG
TATTTTGGCAGAAATCCCCGAATGTCTTCTTCTCAAACACAATCCCCTCCCACCGACGTAGCCCGCAGACAACAGACCGG
CACTGCCGTGCGATCCGAAGATAACCATCGCAATCAGTTGGAAAACATTGCTGTTGGAAAACTCACCAAATCTGAAGGAG
CACCCGCCCAACAGAACGTGATTATTGCAAAAGAGGTGGTTATCAATAACCACTTCAATTTCAACTGAGCTGGAGTGTGT
GTGTGTAGAATCGTCCTGGCCTCAGTGGTTAAGGAATTTAATCTTGGGGATTTTGATCTCCTCGATTCTGTTCATCTTGA
CGAAAACACAGGACACCGTTGCCGTTTATCACGAGCCATCGGTGTACTCGATCGATCAAACACAAAAATTCCAAAAGATC
GACATACACAATGGCGGCAAGTAGCCGGTCTACCCGAGGTAGAAAGCAGCGCGGACGTAGCGTGGAAGCAAAATCCAGAG
CTATTCGAGCCAACCCGCCTGTCCCTCGACCCAACCCGCAGCGAAACCGTCCCCCACCTGCGGGAACAACCTGCTCCATG
TCTGAAATTCTGCTTGCAGTGTCAGCAACAACTGCTGACCAAATTCTCGAGATTCCAGTGTGCGCAGGGATTGACTTCCC
AGCTGGAACGCCACCCCGATACATTGGGGCGGCCAAGTGGCTGGCAGCACAATCACAGATGTGGAACACAATTGTGTTCA
ACTCTGTGCGCATCACTTGGGAAACATTCACAGCAGACACCACTAGCGGATACATCTCAATGGCATTCCTCTCTGATTAC
ATGCTATCAATACCCACTGGGGTGGAGGATGTTGCCAGGATCGTGCCCTCAGCTACAATAGCTCTGAAGAACAGAGGGCC
GTCCATTGTTATGCCACAAAACCGCACTGTGTTCAGGTGTATACAGGCTGGTCAGTTTGCTGCGTTGGGCAGCGCGGCTG
ACAAGCAAATGTATTCTCCCGGACGATTCATTGTGGCTATCCCCAAAGCTAGTGCAACACAAGCGGTAGGCCAAATCAAA
ATCTCGTACTCCGTGTCCTACCGTGGAGCAGCAATCCTACAACCTGCCCTGGTTCCAGGCCCAGGGCTGGCAAATCATTG
AGCATAAGGTGAGCCGGCATGAGGTTGCAAGACCGGAAAAACCAGTCCTTCTGGCAGAGTCCTGCCAATCCAAAGTGTCT
GGGAGCCTAAATCGTATACTAGTAGTTTGCGTGATGACCATGACTGGAGAGTGGGCGGCGGCTGCCAACCGCAGACTGGG
CGTATATAGTAAGCCTTGACCCACCCATGGAAAACACGTATTTACGAACGGTACGACATGGTAACTGGATACACTTAACC
CTGGGGCAAGTAGATGCTAGGAAACTAGCATCGGGCCGCCCACGAGGGTTTCTGAACTCAACGGAGTAGAACGGGGGG
