# Supplementary material for: Metagenomic analysis of viruses associated with maize lethal necrosis in Kenya
Source: Virol J. 2018 May 23;15:90. doi: 10.1186/s12985-018-0999-2 (PMC5966901; doi:10.1186/s12985-018-0999-2)
Supplement: Supplementary file 6 — SCMV contigs used for phylogenetic analysis. (FASTA 193 kb) [file 12985_2018_999_MOESM6_ESM.fasta]

>Sugarcane mosaic virus Kenya maize sample 3 Bomet
CTGTTCGGTTTGGACGGAAATGTAGGCGTGTTTTTTTTTTTCAAGCAGAAGACGGCATAC
GAGATGCCTAAGTGACTGGAGTTCAGGACGTGTGCTCTTCCGATCTCAAAGGCAATAAGA
GTACATGAGATGAACTTGGAATAAGTTACCCTCTCATCGGAGTGCAGTGGAAGTCTTTCA
TGGTCCAAGTCCACATTTTCCCTTTTAAATCTCCTTTGAGACTAAAACAACAAAACTCAA
CACAACACAACAAAACACAACCAAGCAAAACCAATTTACTTGCGCTCAGATTGTAGTGAA
CGGCTCGAACGAAACGGTTCTTCGAGATCACTCTCTGATTTCTCCTCATCTCTCAACTTC
TTTCGAAAGAAATGGCGGGAACGTGGACCCATGTGACATACAAGTGGCAGCCAGATGTCA
ACAATGATCGTCACATTAAGAGAGTAATGGAAATGTTTGCAGCAAAACATCAACATTACT
CAGAAGAACAGCGACTTGCTCACAATATGAAATTATTGAGGAAGACAAGTGTTGTGAGCG
TTGAGCCTGCAAAACCGAAACAGAAGCAGGCAACTCAACAAATGTGGGTTGAGAAATGTG
ATCACAATCCTGTTGATCACTTAGTATATTCACGATTTGAAAGACCTATCAACAAAGTGG
ATACGAGTATCAAAAGTGCATCTGTAAGCAAGCTAACCAGAGAGATTTTAGAGATCTCGA
AAGTTAGCGGCCTTAAAGTTGAACTAATTGATAAGCGTAAAAGAGCTAAAACACAGTTAT
CAATCAAAAGGTTCAATGGCAAGGATTTTCTCCATTGCAAAACAAACCATGAAAACAATT
TGTTTAAGAGGAGGGACATAGCCATTGGACACAAATGGCTTCCAACAATCGAAGCCATTG
CTCGCTGCTATAGTACAATGAACCAAGAGGAATTGCAGAGCCTTTATAGAGGCAGCAGTG
GTCTCACATTCATTCAAAATGATGAACTGTTCGTTGTTAGAGGGAGAATGAATGGTGAAC
TAGTCAATAGCCTATGTGAAACAGACCGGGTTATGGATATTGAACACTACGCAGATCCCC
AAGCTAATGACTTTTGGAGAGGATATACAAATGCTTACGTGGATAATCGTAGTATTTCTA
CCACCCATACAGAGCACACTCCAACAATCAATCTAGAAGAGTGTGGAAAACGAATGGCTC
TACTTGAGATATTATTCCACTCCACATTCAAGATTACATGTAAAACATGTAACATGGATG
ATCTTGAATTATCAGATGATGAATTTGGAGCTAAACTCTACAAAAATCTGCAACGCATCG
AAGAAAAGCAACGAGAGTACCTTGCCAAGGATCAAAAGTTATCCAGAATGATACAATTTA
TCAAAGAAAGATGCAACCCAAAATTCTCACATTTACCAATGTTGTGGCAAGTTGCAGAAA
CAATAGGACACTATACTGATAATCAGTCAAAGCAAATAATGGATATCAGCGAAGCGCTCA
TCAAAGTTAATACTTTAACTCCTGATGATGCTATGAAAGCAAGCGCAGCATTACTCGAAG
TGTCGCGGTGGTATAAGAATCGTAAGGAATCACTCAAAACTGACTCATTGGAATCTTTTA
GAAATAAGATATCACCAAAGAGTACAATAAATGCAGCTTTAATGTGTGACAATCAATTGG
ATAAAAATGCAAATTTTGTATGGGGTAATAGGGAATATCACGCCAAACGATTCTTTGCAA
ACTATTTTGAAGCAGTGGATCCCACAGACGCATATGAAAAGCACGTTACACGGTTCAACC
CTAATGGTCAACGAAAGTTATCGATAGGAAAGTTAGTTATTCCACTAGACTTTCAAAAGA
TTAGAGAATCATTTGTTGGACTTCCGATCAATAGACAACCGCTAGACAAATGTTGTGTTA
GTAAGATCGAAGGAGGATATATATACCCGTGTTGCTGCGTCACAACAGAATTTGGTAAAC
CAGCATACTCTGAGATAATACCTCCAACAAAAGGCCACATAACAATAGGCAATTCAATTG
ATCCAAAGATTGTGGACCTACCAAACACAACACCACCCAGCATGTACATTGCTAAGGACG
GGTACTGTTATATCAATATCTTTCTAGCAGCCATGATCAACGTCAATGAAGAATCTGCCA
AGGATTATACGAAATTCTTGAGAGATGAACTAGTTGAGCGTCTTGGAAAGTGGCCAAGGC
TTAAAGACGTAGCAACAGCGTGTTATGCATTATCTGTAATGTTTCCAGAAATTAAGAATG
CTGAGCTACCTCCAATCTTAGTTGACCATGAAAATAAATCTATGCACGTCATCGACTCAT
ATGGTTCACTAAGCGTTGGATTTCACATATTGAAAGCAAGCACGATTGGTCAATTAATTA
AATTTCAATATGAATCTATGGATAGCGAAATGCGCGAATACATAGTAGGAGGAACTCTTA
CGCAACAGACATTCAATACACTTCTTAAGATGCTCACGAAAAACATGTTCAAACCAGAGC
GTATTAAGCAGATAATTGAGGAGGAACCCTTCTTGCTTATGATGGCAATCGCATCTCCAA
CGGTATTGATAGCACTGTATAATAATTGTTACATTGAGCAAGCTATGACATACTGGATCG
TGAAGAATCAAGGAGTTGCAGCCATATTCGCACAACTCGAAGCATTAGCCAAGAAAACAT
CCCAGGCTGAATTACTAGTTCTACAAATGCAGATACTTGAAAAAGCATCTAGTCAACTAA
GATTAGCAGTTTCAGGACTTAGCCATGTCGACCCAGCAAAGCGACTTTTGTGGTCACACC
TCGAAGCAATGACAACACGGTCAGAAATGAACAAGGAGTTGATAGCTGAGGGATATGCAC
TATACGACGAGCGTCTATATACCCTGATGGAAAAAAGTTACGTAGATCAATTAAACCAGT
CATGGGCAGAATTATCATACTGTGGAAAATTTTCAGCAATATGGCATGTGTTCAAAGTCA
GGAAGTATTACAAACCGTCTTTAACCGTGAGAAAAAGCGTAGATTTAGGCGCTGTATACA
ATATATCAGCTACGCATCTAATATCAGATTTAGTGCGGAAAAGTCAAGATCAAGTCAGCT
CTATTTTAACCAAACTCCGCAACGGTTTCTATGATAAATTAGAGAAAGCTAGAATACGCA
CTATAAAAACGGTTTATTGGTTTATACCCGATATATTTAGACTCATGCATATATTCATAG
TTTTGAGTTTATTAACTACCATAGCGAACACTATCATAGTAACTATGAATGACTACAAGA
AATTGAAGAAACAACAAAGAGAAGACGAATATGAAGCAGAAATTAACGAAGTTCGCAAAA
TCCATTCTACCTTGATGGAAGAGCGGAAGGACAATTTGACATGTGAACAATTTGTTGAAT
ATATGCGCCAAAACCATCCGCGGTTAGTTGAAGCAACACTGGACTTAACCCACACAGGTG
TCATACATGAAGGAAAATCCAATCTCGAAACCAATTTGGAACAAGCAATGGCAGTTGGCA
CCTTGATAACCATGATACTTGATCCACAGAAAAGCGATGCTGTCTATAAGGTGTTGAACA
AAATGCGGACAGTAATTAGTACAATTGAACAAAACGTCCCATTCCCTTCAGTAAACTTTT
CCAACATCTTGACACCTCCAGTGACACAACAGAGTGTAGATGTTGATGAGCCATTGACAC
TTAGCACTGAGAAAAATTTAACAATAGACTTTGACACGAATCAAGATTTGCCTGCCGATA
CATTCAGTAATGATGTGACATTTGAAGATTGGTGGTCAAATCAATTAAGCAACAATAGAA
CAGTGCCACACTACCGACTTGGGGGAAAGTTTGTTGAATTCACACGAGAAAACGCAGCCC
ACACGAGCATCGAACTTGCACACTCAAACATTGAGAAAGAGTTCTTACTTAGAGGAGCAG
TCGGCTCGGGAAAATCTACTGGATTACCATACCATCTTAGCATGCGTGGAAAAGTGCTTT
TACTAGAGCCTACAAGGCCACTAGCCGAGAACGTGTGTAGGCAATTACAAGGACCACCAT
TTAATGTAAGTCCAACTCTTCAAATGCGTGGACTGAGTTCTTTCGGGTGTACTCCAATCA
CGATCATGACATCAGGTTTTGCATTGCACATGTACGCAAATAATCCAGATAAAATATCTG
AATACGATTTTATAATCTTCGATGAATGTCATATAATGGAAGCACCAGCAATGGCCTTTT
ATTGCTTACTCAAAGAATACGAATACCGAGGAAAAATCATTAAGGTATCAGCCACGCCTC
CAGGAAGGGAGTGCGAATTCACAACACAACATCCAGTAGACATCCATGTTTGTGAAAATC
TAACTCAGCAACAATTTGTTATGGAACTCGGAACCGGTTCAACCGCAGATGCTACGAAGT
ACGGAAATAATATCTTAGTTTATGTAGCAAGTTATAATGACGTCGATTCATTGTCGCATG
CATTAGTTGAACTCAAATATTCCGTTATCAAAGTGGATGGCCGAACAATGAAGCAAAACA
CAACAGGAATCACCACAAACGGTACCTCACAAAAGAAGTGTTTTGTTGTCGCAACAAATA
TAATTGAAAATGGCGTCACACTAGATATCGATGTTGTTGTTGACTTTGGACTGAAAGTAT
CAGCCGATTTGGATGTTGACAACAGGGCAATATTGTATAAACGCGTGAGTATATCATATG
GTGAACGCATACAACGACTGGGTCGTGTTGGAAGAAATAAACCTGGCACAGTTATTCGTA
TTGGAAAAACCATGAAAGGTTTGCAAGAAATTCCAGCAATGATCGCAACAGAAGCAGCTT
TCATGTGTTTCGCATATGGCCTCAAAGTTATCACCCATAATGTTTCAACGACCCATCTTG
CAAAGTGCACAGTTAAACAAGCAAGAACCATGATGCAATTTGAATTATCACCATTTGTCA
TGGCTGAGCTCGTTAAGTTTGATGGTTCAATGCATCCACAAATACATGAGGCTTTAGTAA
AATACAAGCTTAGAGATTCTGTCATAATGCTTAGGCCGAATGCAATTCCAAAAGTTAATT
TACACAATTGGCTTACAGCCCGGGATTATAATAGAATAGGTTGCTCATTAGAACTTGAAG
ATCATGTTAAAATTCCGTACTATATTAGGGGAGTTCCCGATAAGTTGTATGGAAAGCTAT
ATGATATTATTTTACAGTATAGTCCAACTAGTTGTTATGGTAGACTATCAAGTGCGTGTG
CAGGTAAAGTAGCATACACTTTACGAACAGATCCGTGTTCACTTCCAAGAACAATAGCAA
TAATCAATGCTTTAATCACGGAGGAATATGCGAAGAGAGATCACTACCGAAACATGATTT
CAAACCCTTCTTCATCACATGCATTCTCACTCAATGGGTTGGTATCTATGATCGCAACTA
GATATATGAAGGATCATACAAAAGAGAATATTGACAAACTCATCAGAGTACGTGATCAAT
TACTTGAGTTTCAAGGCACCGGAATGCAATTTCAAGATCCGTCAGAACTCATGGAAATTG
GGGCTCTCAATACAGTCATTCACCAAGGAATGGATGCAACTGCAGCTTGTATCGGATTAC
AAGGACGATGGAATGCTTCGCTCATACAACGTGACCTCTTAATCGCAGGAGGAGTTTTTA
TCGGAGGCATTTTGATGATGTGGAGCTTATTCACTAAATGGAGCAACACAAATGTCTCAC
ATCAAGGAAAGAACAAACGTAGTAGACAAAAACTCCGATTCAAAGAAGCAAGAGATAACA
AATATGCATATGATGTCACAGGATCAGAAGAGTGCCTTGGCGAGAATTTCGGAACAGCCT
ATACAAAGAAAGGTAAAGGAAAAGGAACTAAAGTTGGACTCGGTGTGAAACAACACAAAT
TTCATATGATGTACGGTTTTGATCCTCAAGAGTACAACCTAATTCGATTTGTCGATCCAC
TCACAGGAGCAACTCTTGATGAGCAAATTCATGCCGACATACGCTTAATTCAAGAGCATT
TCGCTGAAATTCGTGAGGAGGCAGTAGCTAACGACACAATTGAGAGACAGCAGATCTATG
GCAATCCTGGACTACAAGCATTTTTCATACAAAATGGGTCAGCAAACGCCCTGAGAGTTG
ATTTAACGCCACATTCACCTACACGAGTTGTCACAGGTAATAATATAGCAGGGTTCCCAG
AATATGAAGGCACACTTCGTCAGACTGGAACAGCTATAACCATACCCATTGGTCAAGTCC
CAATCGCGAATGAAGCAGGAGTTGCACACGAATCAAAATCTATGATGAATGGATTGGGTG
ATTACACGCCAATATCGCAACAATTGTGTTTAGTGCAAAATGACTCAGATGGAGTAAAAC
GGAATGTATTTTCAATTGGATATGGCTCGTATCTCATTTCACCAGCGCACTTATTTAAAT
ATAACAATGGCGAAATTACAATTAGATCATCAAGAGGATTGTATAAAATTCGCAACTCTG
TGGATTTAAAATTACATCCGATTGCACACAGAGACATGGTCATAATCCAACTCCCAAAGG
ATTTCCCGCCGTTCCCAATGCGTTTGAAGTTCACACAACCATCACGAGAGATGCGAGTTT
GCTTAGTGGGAGTCAATTTCCAACAGAATTATAGCACTTGTATCGTATCGGAAAGCAGCG
TAACAGCACCAAAGGGGAATGGAGATTTTTGGAAGCATTGGATATCAACAGTCGACGGTC
AATGTGGACTACCATTGGTAGATACTAAGAACAAACACATTGTTGGAATTCATAGTCTTG
CATCTACAAGTGGAAACACCAATTTCTTTGTTGCCATGCCTGAGAACTTTAATGAATACA
TTAATGGACTTGTGCAAACAAACAAATGGGAAAAGGGATGGCACTATAATCCGAATCTCA
TATCTTGGTGTGGATTAAACTTAGTCGACTCTGCTCCAAAGGGTTTATTTAAAACGTCAA
AATTAGTTGAAGATTTGGATGCTAGTGTTGAAGAGCAGTGCAAAGTTACTGAAACATGGC
TCACAGAGCAATTACAAGATAATTTGCAAGTGGTTGCGAAATGCCCAGGCCAACTCGTCA
CTAAGCATGTCGTCAAAGGCCAATGCCCACACTTCCAGTTATATTTGTCAACACATAATG
ATGCCAAAGAATATTTCGCACCCCTGCTTGGAAAATATGATAAGAGCAGACTCAATAGAG
CGGCATTTATCAAAGACATATCAAAGTATGCAAAACCAATTTATATTGGAGAAATCAATT
ATGATATCTTTGATAGAGCTGTACAACGAGTCATTAACATTCTTAAAAATGTTGGAATGC
AACAATGCGTTTATGTCACAGATGAAGAAGAGATTTTTAAATCACTTAACCTAAACGCAG
CTGTCGGAGCACTGTACACAGGAAAGAAGAAAGATTACTTTGAAAGCTTTTCAAATGAAG
ACAAGGAAGAAATTGTGATGAGATCATGTGAACGCATTTACAATGGACAACTTGGCGTGT
GGAATGGGTCACTCAAAGCTGAAATCAGGCCAATAGAGAAAACCATGTTAAATAAGACTC
GAACCTTTACAGCAGCTCCATTGGAAACTTTGCTTGGAGGAAAAGTGTGTGTGGATGATT
TTAATAATCAATTTTATTCACACCATTTAGAAGGCCCATGGACTGTTGGGATAACAAAAT
TCTATGGAGGTTGGAACCGCTTACTTGAGAAGTTGCCGGAAGGATGGATTTATTGCGACG
CTGACGGATCCCAATTCGATAGTTCATTAACACCATATCTCATTAATGCAGTGTTGAATA
TTCGATTACAGTTCATGGAAGATTGGAACATAGGAGCGCAAATGCTTAAAAACCTTTATA
CTGAAATTGTTTATACACCAATTGCAACGCCAGATGGATCCATCGTGAAGAAATTCAAAG
GAAACAATAGTGGACAGCCTTCTACAGTAGTTGATAATACATTGATGGTTATAATAGCTT
TCAACTATGCTATGCTATCGAGCGGTATTAGAGAAGAAGAGATTGATAACTGCTGTAGGA
TGTTTGCAAATGGTGATGACCTGCTCCTAGCAGTGCATCCTGATTTTGAATACATTCTAA
ACGGATTTCAAGACCACTTCGGAAATCTCGGATTGAATTTTGAGTTTACATCACGAACAC
GAGATAAATCCGAATTGTGGTTCATGTCTACAAGAGGAATCAAATGTGAAGGAATCTACA
TACCTAAGCTCGAGAAAGAAAGAATAGTCGCAATACTCGAATGGGACCGATCGAACTTAC
CTGAGCATCGTCTTGAAGCTATCTGTGCAGCCATGGTTGAAGCATGGGGTTACCCAGATT
TAGTTCATGAAATTCGAAAGTTTTACGCGTGGCTTCTTGAAATGCAACCCTTCGCGAACC
TGGCAAAGGAAGGCATGGCGCCATACATAGCAGAAACAGCACTCCGCAACCTCTACCTTG
GAACAGGCATCAAAGAAGAAGAAATTGAAAAATATTTTAGACAGTTTGTCAAGGATCTAC
CTGGATACGTAGAAGATTACAATGAAGAAGTTATTCATCAATCTGGTCAAGTTGACGCAG
GGAGACAGGGCGGTAGCGGTGCTCAAGGAGGCACGCCACCAGCAGGAAGTGGAGGCACTG
GATCTGGCACTCAAGGCAATGGGGGTCAGACGGGATCCCAAGGAAGTAGTGGTCAACAAG
GGTCCGGTGGGGGCACTGGTCAAGGAGCAGCTGGAAACAACGGCGGAGGTCAGACAGGAG
GCTCTAGTGGGACATCTGGTCAGAGAGATAAGGACGTTGACGCAGGCTCGGCTGGAAAGA
TATCCGTACCAAAGCTTAAAGCCATGTCAAAGAAAATGCGCTTGCCAAAGGCAAAAGGAA
AAGATGTCTTGCATTTGGATTTTTTGTTGACATACAAGCCACAACAGCAGGACATATCGA
ACACAAGAGCAACTAAGGAAGAGTTCGATAGATGGTACGACGCCATAAAGAAGGAGTACG
AGATCGATGATACACAAATGACAGTCGTCATGAGTGGTCTGATGGTCTGGTGCATCGAAA
ATGGTTGCTCACCAAACATAAACGGAAATTGGACGATGATGGATGGGGATGAACAAAGAG
TTTTCCCACTAAAACCAGTTATTGAAAACGCATCTCCAACGTTTCGACAAGTTATGCATC
ATTTCAGTGATGCAGCTGAAGCGTATATAGAATACAGAAATTCTACTGAGCGATACATGC
CAAGATATGGACTTCAGCGAAATCTCACCGACTATAGCTTAGCGCGGTATGCTTTTGATT
TCTACGAAATGACTTCACGCACACCAGCTAGAGCTAAGGAAGCCCACATGCAGATGAAAG
CCGCAGCAGTTCGTGGTTCAAACACACGACTGTTCGGTTTGGACGGAAATGTCGGCGAGA
CTCAGGAGAATACAGAGAGACACACAGCTGGCGACGTTAGTCGCAATATGCACTCTCTGT
TGGGAGTGCAGCAACACCACTAGTCTCCTGGAAACCCTGTTTGCAGTACCTATAATATAT
ACTAATATATAGTACGTTGGTGAGGCTTTGCCTCGGTTTTACTATCTTATTATGTATGTG
TTTACAGCGTGAACCAGTCTGCAGCATGCAGGGTTGGACCCAGCGTGTTCTGGTGTAGCG
TGTACTAGCGTCGAGCCATGAGACGGACTGCACTGGGTGTGGCTATGCCACTTGTGTTGC
GAGTTTCCTGGTAAGAGACAAAAAAAGGAAAAAAAACAAAAAAAATCTAATGTTCGAACC
AACAGAGAGAAACTCTTCCGAAGGAAAAAAAACAAAAAAACGAGGGCAACAAACGAGTAC
AGAGAGGACTCAAACCCAGC

>Sugarcane mosaic virus Kenya maize sample 4 Bomet
AACACAACACAACAAAACACAACCAAGCAAATCCAATTTACTTGCGCTCAGATTGTAGTGAACGGCTCGAACGAAACGGT
TCTTCGAGATCACTCTCTGATTCCTCCTCATCTCTCAACTTCTCTCGAAAGAAATGGCGGGAACGTGGACCCATGTGACA
TACAAGTGGCAGCCAGATGTCAACAACGATCGTCACATTAAGAGAGTAATGGAAATGTTTGCAGCAAAACATCAACAATA
CTCAGAAGAACAGCGACTTGCTCACAATATGAAATTATTGAGGAAGACAAGTGTCGTGAGCGTTGAGCCTGCAAAACCAA
AACAGAAGCAGGCAACTCAACAGATGTGGGTTGAGAAATGTGATCACAATCCTGTTGATCACTTAGTATATCCACGATTA
GAAAGGTCTATCAACAAAGTGGATACGAATATCAAAAGTGCATCTGTAAGCAAGCTAACCAGAGAGATTTTAGAGATCTC
TAAGGCAAGCGGCCTCAAAGTTGAACTAATTGATAAGCGTAAAAGATCTAAAACACAGTTATCAATCAAAAGGTTCAATG
GCAAGGACTTTCTCCATTGCAAAACAAAACACGAGAACAATTTGTTCAAGAGGAAGGACATAGCCATCGGACACAAATGG
CTTCCAACAATCGAAGCCATTGCTCGCTGTTATAGCACAATGAACCGAGAGGAGCTGCAGAGTCTTTATAGAGGAAGCAG
CGGTCTCACATTCATCCAAAATAATGAATTGTTCATTGTCAGAGGGAGAATGAATGGTGAACTTGTCAATAGCTTACACG
AAACAAACCGAGTTATGGATATTGAGCATTACGCAGATCCCCAGGCTAACGATTTCTGGAGAGGATACACAAATGCTTAC
GTAGAGAACCGCAGCATATCGACCACTCATACAGAACACACCCCTACAATCAATCTAGAAGAATGTGGAAAACGAATGGC
TCTACTCGAAATATTATTTCACTCTACATTCAAAATCACATGTAAAACATGCAACATTGATGATCTTGAATTGTCGGATG
ATGAATTTGGAAATAAACTCTACAAGAATTTGCAACGTATCGAAGAAAAACAACGAGAGTACCTTGCCAAGGACCAAAAA
CTATCCAGGATGATACAATTTATCAAAGAAAGGTGTAATCCAAAATTCTCACATTTACCAATGTTGTGGCAAGTTGCAGA
AACAATAGGACACTATACTGATAATCAGTCAAAGCAAATAATGGATATCAGCGAAGCACTCATTAAGGTTAATACTTTGA
CTCCCGATGACGCTATGAAAGCAAGCGCAGCATTGCTTGAAGTGTCACGATGGTACAAGAATCGTAAGGAGTCGCTCAAA
ACCGACTCATTGGAATCTTTTAGAAATAAAATATCACCAAAGAGTACAATAAATGCAGCTCTAATGTGTGACAATCAATT
GGATAAAAATGCAAATTTTGTATGGGGTAATAGGGAATATCACGCCAAACGATTTTTCGCAAACTACTTTGAAGCAGTGG
ATCCCACAGATGCATATGAAAAGCACGTCACACGGTTTAACCCTAATGGTCAACGGAAGCTATCAATAGGAAAGTTAGTT
ATCCCACTAGACTTTCAAAAGATTAGAGAATCATTCGTTGGACTTCCGATCAATAGACAACCGTTAGACAAATGTTGCGT
CAGTAAGATTGAAGGAGGATATATATACCCATGTTGCTGCGTCACAACAGAATTTGGTAAACCAGCATACTCTGAAATAA
TACCTCCGACAAAAGGCCACATAACAATAGGCAATTCAATTGATCCAAAGATTGTGGACCTGCCAAACACAACACCACCC
AGCATGTACATTGCTAAGGACGGGTACTGTTATATCAATATCTTTCTGGCAGCCATGATCAACGTCAATGAAGAATCTGC
CAAGGATTACACGAAATTTTTGAGAGATGAACTAGTTGAGCGTCTCGGGAAGTGGCCAAGGCTTAAAGACGTGGCAACAG
CGTGTTATGCATTGTCTGTAATGTTTCCAGAAATTAAGAATGCTGAGCTACCTCCAATTTTAGTTGATCATGAAAATAAA
TCAATGCACGTCATCGATTCATATGGTTCACTAAGCGTTGGATTTCACATATTGAAAGCAAGCACAATTGGTCAATTAAT
CAAGTTCCAATATGAATCTATGGATAGTGAAATGCGCGAATATATAGTAGGAGGAACTCTTACGCAACAGACATTCAACA
CACTTCTTAAGATGCTCACGAAAAACATGTTCAAACCAGAGCGCATTAAGCAGATAATTGAGGAGGAACCCTTCTTGCTT
ATGATGGCAATCGCATCTCCAACGGTATTAATAGCACTATATAATAATTGTTATATTGAGCAAGCTATGACATATTGGAT
CGTGAAGAATCAAGGAGTTGCAGCCATATTCGCACAACTCGAAGCATTAGCCAAGAAAACATCCCAGGCTGAGTTATTAG
TTCAACAAATGCAGATACTTGAAAAAGCATCTAACCAACTAAGATTAGCAGTATCAGGACTTAGCCATATCGACCCAGCA
AAACGACTTTTGTGGTCACACCTCGAAGCGATGACAACACGTTCAGAAATGAATAAGGAATTAATAGCCGAGGGATATGC
GCTATATGATGAGCGTCTATACACCCTAATGGAAAAAAGTTATGTAGATCAATTAAACCAGTCATGGGCAGAATTATCAT
ACTGTGGAAAATTTTCAGCAATATGGCGTGTGTTCAGAGTCAGGAAGTATTACAAACCGTCTTTAACCGTGAGAAAAAGC
GTAGATTTAGGCGCTGTATACAATATATCAGCTACGCATCTAATATCAGATTTAGTGCGGAAAAGTCAAGATCAAGTCAG
CTCTATTTTAACCAAACTCCGCAACGGTTTCTATGATAAATTAGAGAAAGCTAGAATACGTACTATAAAAACGGTTTATT
GGTTTATACCTGATATATTTAGACTCATGCACATATTCATAGTTCTGAGTTTGCTAACAACCATAGCTAATACTATCATA
GTAACTATGAACGACTACAAGAAATTGAAGAAGCAACAAAGAGAAGATGAATATGAAGCAGAAATCAACGAAGTTCGCAA
AATTCACTCTACCTTGATGGAAGAGCGGAAGGATAATTTGACGTGTGAGCAATTTGTTGAGTATATGCGCCAAAATCACC
CGCGGTTAGTTGAAGCAACACTGGATTTAACCCACACAGGTGTCATACATGAAGGAAAATCCAATCTCGAAACTAATTTG
GAACAGGCAATGGCAGTTGGAACCTTGTTAACCATGATACTTGATCCACAGAAGAGCGATGCTGTGTATAAGGTGTTGAA
CAAAATGCGGACAGTAATTAGTACAATTGAACAAAACGTCCCATTCCCTTCAGTAAACTTTTCCAGCATCTTGACACCTC
CAGTGACGCAACAGAGTGTAGATGTTGATGAGCCATTGACACTTAGCACTGAGAAAAATTTAACAATAGACTTCGACACG
AATCAAGATTTACCTGCCGATACATTCAGTAATGATGTGACATTTGAAGATTGGTGGTCAAATCAATTAAGCAACAACAG
AACAGTGCCACACTACCGGCTTGGGGGAAAGTTTGTTGAATTCACACGAGAAAATGCAGCCCACACGAGCATCGAACTTG
CACACTCAAACATCGAGAGGGAGTTCTTGCTTAGAGGAGCAGTCGGCTCAGGAAAATCCACTGGGTTACCATACCATCTT
AGCATGCGTGGAAAAGTGCTTTTACTAGAGCCAACAAGGCCGCTAGCCGAGAACGTGTGTAGGCAATTACAAGGACCACC
ATTTAATGTAAGTCCAACTCTCCAAATGCGTGGACTGAGTTCTTTCGGGTGTACTCCAATCACGATCATGACATCAGGTT
TTGCATTGCACATGTACGCAAACAATCCAGACAAAATATCTGAATACGATTTCATAATCTTCGATGAATGTCATATAATG
GAAGCACCAGCAATGGCCTTTTATTGCTTACTCAAAGAATACGAATACCGAGGGAAAATCATCAAGGTATCAGCCACGCC
TCCAGGAAGGGAGTGCGAATTCACAACACAACATCCAGTAGACATCCATGTTTGTGAAAATCTAACTCAGCAACAATTTG
TTATGGAACTCGGAACCGGTTCAACCGCAGATGCTACGAAGTACGGAAATAATATTTTAGTTTACGTAGCAAGTTATAAT
GACGTCGATTCATTGTCACATGCATTAATTGAACTCAAATTTTCCGTTATTAAAGTGGATGGCCGAACAATGAAGCAAAA
CACAACAGGAATCATCACAAACGGCACCTCACAAAAGAAGTGTTTTGTTGTCGCAACAAATATAATTGAAAATGGCGTCA
CACTAGATATCGATGTTGTTGTTGACTTTGGACTGAAAGTATCAGCCGATTTGGATGTTGACAACAGGGCAATATTGTAT
AAACGCGTGAGTATATCATATGGTGAACGCATACAACGACTGGGTCGTGTTGGAAGAAATAAACCCGGCACAGTTATTCG
TATTGGAAAAACCATGAAAGGTTTGCAGGAAATTCCAGCAATGATCGCAACAGAAGCAGCCTTCATGTGTTTCGCATATG
GTCTTAAAGTCATCACCCATAATGTTTCAACAACTCATCTTGCAAAGTGCACAGTTAAACAAGCAAGAACCATGATGCAA
TTTGAACTATCACCATTTGTCATGGCTGAGCTCGTTAAGTTTGATGGTTCAATGCATCCACAAATACATGAGGCTTTAGT
AAAGTACAAACTTAGAGATTCTGTCATAATGCTCAGACCGAATGCAATTCCAAAAGTTAATTTACACAACTGGCTTACAG
CTCGGGATTATAATAGAATAGGTTGCTCATTGGAACTCGAAGATCACGTTAAAATTCCATACTATATTAGGGGAGTTCCT
GATAAGTTGTATGGAAAGCTATATGATATTATTTTACAGTATAGTCCAACTAGTTGTTATGGTAGACTATCAAGTGCGTG
TGCAGGTAAAGTAGCATACACTTTGCGAACTGATCCGTGTTCACTTCCAAGAACAATAGCAATAATTAATGCTTTAATCA
CGGAGGAATATGCGAAGAGAGATCACTACCGAAACATGATTTCGAACCCCTCCTCATCACATGCATTCTCACTCAATGGG
TTGGTATCCATGATCGCAACTAGATATATGAAGGATCATACAAAAGAGAATATTGACAAACTTATCAGAGTACGTGATCA
ATTACTTGAGTTTCAAGGCACCGGAATGCAATTTCAAGATCCGTCAGAACTCATAGAAATTGGGGCTCTTAATACAGTCA
TTCATCAAGGAATGGATGCAACTGCAGCTTGTATCGGATTACAAGGACGATGGAACGCTTCGCTCATACAACGCGATCTC
CTGATTGCAGGAGGAGTTTTTATCGGAGGCATTTTGATGATGTGGAGCTTATTCACTAAATGGAGCAACACAAATGTCTC
ACATCAAGGAAAGAACAAACGTAGTAGACAAAAACTCCGATTTAAAGAAGCAAGAGACAACAAATATGCATATGATGTCA
CAGGATCGGAAGAGTGCCTTGGTGAGAATTTTGGAACAGCCTATACAAAGAAAGGCAAAGGAAAGGGAACTAAAGTTGGA
CTCGGTGTGAAACAACACAAATTTCACATGATGTATGGTTTTGATCCTCAAGAGTACAACCTAATTCGATTTGTCGATCC
ACTCACAGGAGCAACTCTTGATGAGCAAATTCATGCCGACATACGCTTAATTCAAGAGCATTTCGCTGAAATTCGTGAGG
AGGCAGTAGCTAACGACACGATTGAAAGACAGCAGATTTACGGCAATCCTGGGCTACAAGCATTTTTCATACAAAATGGG
TCAGCAAATGCTCTGAGAGTTGATTTAACGCCACATTCACCTACACGAGTTGTCACAGGTAATAATATAGCAGGATTCCC
AGAATATGAAGGTACACTTCGTCAAACTGGAACAGCTATAACCATACCCATTGGTCAAGTCCCGATCGCGAACGAAGCAG
GAGTTGCACATGAATCAAAATCCATGATGAATGGATTGGGTGATTACACGCCAATATCGCAACAATTGTGTTTAGTGCAA
AACGACTCAGATGGCGTAAAACGAAATGTATTTTCAATTGGATACGGCTCATATCTCATTTCACCAGCGCACCTATTTAA
ATATAACAATGGTGAAATTACAATTAGATCATCAAGAGGATTGTATAAAATTCGCAACTCTGTAGATTTAAAATTACATC
CGATTGCACACAGAGATATGGTCATAATCCAACTCCCAAAGGATTTCCCACCGTTCCCAATGCGTTTGAAATTCACACAA
CCATCACGAGAGATGCGAGTTTGCTTAGTAGGAGTCAATTTCCAACAGAACTATAGCACTTGTATCGTATCAGAAAGCAG
TGTAACAGCACCAAAGGGGAATGGCGATTTTTGGAAGCATTGGATATCAACAGTCGATGGTCAATGTGGACTACCATTGG
TAGATACTAAGAACAAACACATTGTTGGAATTCATAGTCTTGCATCTACAAGTGGGAACACCAATTTCTTTGTCGCCATG
CCTGAGAACTTTAATGAATACATCAATGGACTTGTGCAAACAAACAAATGGGAAAAGGGATGGCACTATAATCCGAATCT
CATATCTTGGTGTGGATTAAACTTAGTTGACTCTGCTCCAAAGGGTTTGTTTAAAACGTCAAAATTAGTTGAAGATTTGG
ATGCTAGTGTTGAAGAGCAGTGCAAAGTTACTGAAACATGGCTTACAGAGCAATTACAAGATAATTTGCAAGTGGTCGCG
AAATGTCCAGGCCAACTCGTCACTAAGCATGTCGTTAAAGGCCAATGCCCGCACTTCCAGTTATATTTGTCAACACATAA
TGATGCCAAAGAATATTTCGCACCCCTGCTTGGAAAATATGATAAGAGCAGACTCAATAGAGCGGCATTTATCAAAGATA
TATCAAAGTATGCAAAACCAATTTATATTGGAGAAATCAATTATGATATCTTTGATAGAGCTGTACAACGAGTCATTAAT
ATTCTTAAAAATGTTGGAATGCAACAATGCGTTTATGTTACAGACGAAGAAGAAATTTTTAAATCACTCAACTTAAACGC
AGCTGTCGGAGCACTGTACACAGGAAAGAAGAAAGATTACTTTGAAAGCTTTTCAAATGAAGACAAGGAAGAAATCGTGA
TGAGATCATGTGAACGCATTTACAATGGACAACTTGGTGTGTGGAATGGGTCACTCAAAGCTGAAATCAGGCCAATAGAG
AAAACCATGTTAAATAAGACTCGAACCTTTACAGCAGCTCCATTGGAAACTTTGCTTGGAGGAAAAGTGTGTGTGGACGA
TTTTAATAATCAATTTTATTCACACCATTTAGAAGGCCCATGGACTGTTGGGATAACAAAATTCTATGGAGGTTGGAATC
GCTTACTTGAGAAGCTGCCGGAAGGATGGGTTTACTGCGACGCTGACGGATCCCAATTCGATAGTTCATTAACACCATAT
CTTATTAATGCAGTGTTGAATATTCGATTGCAGTTCATGGAAGATTGGAACATAGGAGCACAAATGCTTAAAAACCTTTA
TACTGAGATTGTTTATACACCAATTGCAACACCAGATGGATCTATCGTGAAGAAATTCAAAGGAAACAATAGTGGACAAC
CTTCTACAGTAGTTGATAATACATTGATGGTTGTAATAGCTTTCAACTACGCTATGCTATCGAGCGGTATTAGAGAAGAA
GAGATTGATAACTGCTGTAGGATGTTTGCAAATGGTGATGACCTGCTCCTAGCAGTACATCCTGATTTTGAGTACATTCT
AGACGGATTTCAAGATCACTTCGGAAATCTCGGATTGAATTTTGAGTTCACATCACGAACACGAGATAAATCCGAACTGT
GGTTTATGTCTACAAGAGGAATTAAATGTGAAGGAATCTACATACCTAAACTCGAGAAAGAAAGAATAGTCGCAATACTC
GAATGGGATCGATCAAATCTACCCGAGCATAGATTGGAAGCCATTTGTGCAGCTATGGTTGAAGCATGGGGCTACTCAGA
TCTTGTTCACGAAATTCGGAAATTTTATGCGTGGCTTCTAGAAATGCAACCTTTTGCAAATCTAGCAAAAGAAGGAATGG
CGCCATACATAGCAGAAACAGCGCTCCGTAACCTTTATCTTGGAACAGGCATTAAAGAAGAAGAAATCGAGATATATTTT
AAGCAATTTGTTAAGGATCTTCCCGGATACATAGAAGATTACAATGAAGAAGTCATTCACCAATCGGGAACAGTTGATGC
AGGTGCACAAGGCGGCAGCGGAAGCCAAGGAACAACACCACCAGCAACAGGTAGCGGATCGAAACCAGCGGCTTCAGGAG
CAGGATCTGGTAGCGGAACAGGGACTGGAACCGGTGCAACTGGAGGCCAAACAGGAAATGGTAGTGGTGCTGGAACAGGA
TCTGGAGCGACCGGAGGCCAATCAGGATCTGGAAGTGGCACTGGACAGACTGGCACAGGCTCAGCAGGAACTGGTTCAAC
GGGAGGCCAGAGAGATAAGGATGTGGATGCAGGTACAACAGGAAATATTACTGTACCAAAGCTCAAGGCCATGTCAAAGA
AAATGCGCTTACCGAAAGCAAAAGGAAAAGATGTATTGCATCTGGACTTCTTGCTTACATACAAGCCACAGCAGCAAGAC
ATATCAAACACAAGAGCAACTAAGGAAGAGTTTGATAGATGGTACGATGCCATAAAGAAAGAATACGAGATTGATGATAC
ACAAATGACAGTTGTCATGAGCGGTCTTATGGTGTGGTGCATTGAGAACGGTTGCTCACCAAACATAAACGGAAATTGGA
CAATGATGGATGGAGATGAACAAAGAGTTTTTCCACTCAAACCAATCATTGAAAACGCATCCCCAACTTTCCGACAAATT
ATGCATCATTTTAGTGATGCAGCTGAAGCGTACATAGAGTACAGAAACTCTACTGAGCGATACATGCCAAGATACGGACT
TCAGCGCAATCTCACCGACTATAGCTTAGCACGGTATGCATTTGATTTCTATGAAATGACTTCACGCACACCTGCTAGAG
CTAAGGAAGCCCACATGCAGATGAAAGCCGCAGCAGTTCGTGGTTCAAACACACGACTGTTCGGTCTGGACGGAAATGTC
GGCGAGACCCAGGAGAATACAGAGAGACACACAGCTGGCGATGTTAGTCGCAATATGCACTCTCTGTTGGGAGTGCAGCA
GCACCACTAGTCTCCTGGAAACCCTGTTTGCAGTACCTATAATATGTACTAATATATAGTATGTCAGTGAGGTTTTACCT
CGTCTTTACTATTTGTTATGTATGTATTTAAAGCGTGAACCAGTCTGCAGCATACAGGGTTGGACCCAGTGTGTTCTGGT
GTAGCGTGTACTAGCGTCGAGCCATGAGATGGACTGCACTGGGTGTGGCTTTGCCACTTGTGTTGCGAGTCTCCTGGTAA
GA

>Sugarcane mosaic virus Kenya maize sample 5 Bomet
CTCAACAACACACAACAAAACACAACCAAACAACACCAAGTTTTCTTTACTCAGATTGTA
GTGAACGGCTCGCAAGAAACGGTTCTTCGAGATCACTCTCTGATTTCTTTCTCTCTCACA
CTTGCATTCAAGCGGAATGGCGGGATCGTGGACTCACGTGTCTTACAAGTGGCAGCCAAA
TGTCAACAATGACCGTGATGTAAGAAAGGTAATGGAAATGTTTGCAGCAAAACATCAACA
TTATACAGATGAGCAGCGACTTGCACATAACAGCAAGTTGCTAAGGAAAGCGTATGTTGT
GGACGTCGCACCAGTGAAGCCAGCACCGGAGCCTATAAGGCGTAAAGTGTGGGTGGAAAA
ATTCGACCACAACCCAACCGAAGACCTGGTGTATCCGCGCCTTGTCACGGTTAAAAAGGC
AGCAGAAATGAAGCCCGTGAACACCTCTATAAATAAACTTATAAGGGATGTTCTGGACAT
ATCAAAAGGGAGCAGCCTTAAACTTGAGCTAATTGGTAAACGCCAGAAGTGCAGAACACA
ACTAGCTATTAAGAAATACAACAATAAGGACTACCTCCATTGCAGGACACGTCATGAAGA
CAACATGTTCAAGAGGAGGGACGTGGCAATCGGCATTGAATGGATCCCAACCATTGAAGC
GATTGCTCGATGCTACAGCACAGTAAACAAACAGGAGATGCAAAGTCTCTACAAAGGCAG
TAGTGGCTTGACATTCATGCAAAATGATGAATTATTCATTGTTAGAGGCAGAATGAATGG
CGAGTTAGTTAATAGCCTGGAAGAGAACAAGAACGTGCTCGACATCGATCACTACGCTGA
TCCACAAGCGAACGACTTTTGGAAAGGGTACACTGATGCATACGTTGCGAATCGCAGTAT
CTCCACTACACATACCGTGCATACTCCAACAATCAACTTGGTAGAGTGTGGAAAGAGAAT
GGCATTACTTGAAATTTTATTCCACTCAACTTTTAAGATTACATGCAAGACATGCAATAT
TGATGACTTGGAGTTATCAGACGATGAATTTGGAGCAAAACTTTTCAAGAATCTACAACG
TATCGAGGAACAGCAACGCGAATATCTCGCTAAAGATCAAAAGCTGCGTCGCATGATTCA
ATTCATCAAAGAAAGGTGTAATCCAAAGTTCTCTCATCTACCATTGCTTTGGCAAGTTGC
AGAAACAATAGGACATTATACGGACAATCAGTCAAAGCAAATAATTGATATCAGTGAAGC
ACTCATCAAAGTGAACACACTAACACCTGATGATGCAGTCAAGGCGAGCGTAGCACTGCT
TGAGGTGGCACGATGGTATAAAAATAGGAAAGAATCACTTAAAACAGACACATTAGATTC
GTTCCGAAACAAGATATCCCCAAAGAGCACGATAAACACAGCATTGATGTGTGATAACCA
ACTAGACAAGAATGCAAATTTTGTCTGGGGAAACAGGGAGTATCATGCAAAGCGCTTCTT
CTCAAATTACTTTGAAGCAGTAGATCCTACTGACGCATACGAGAAGCACGTAACCCGTTT
CAATCCAAATGGTCAACGGAAATTATCAATTGGTAAACTAGTAATTCCGTTAGATTTCCA
GAAAATAAGAGACTCATTCGTTGGTTTGGCAATAAACAAACAGCCACTTACAAAGGCTTG
TGTGAGCAAAATCGATGGTGGTTATGTATACCCATGCTGTTGTGTCACAACAGAATTTGG
AAAACCAGCATACTCTGAGATAATACCACCAACAAAGGGCCATATAACAATTGGAAATTC
TGTAGACCCAAAGATCGTAGACCTGCCAAATACAACACCACCAAGTATGTACATTGCCAA
AGACGGATATTGTTACATCAACATTTTCTTAGCAGCAATGATAAATGTCAATGAAGACTC
AGCAAAGGACTACACAAAATTCCTCAGGGATGAATTAGTTGAGCGACTTGGAAAGTGGCC
GAAACTTAAAGATGTTGCAACAGCGTGCTATGCGTTATCAGTTATGTTTCCAGAGATTAA
GAACGCTGAATTGCCTCCAATACTCGTTGACCACGAAAGCAAGTCAATGCACGTGATTGA
TTCATACGGCTCATTGAGCGTTGGATTCCACATCCTTAAAGCAAGCACTGTTGGCCAGCT
CATAAAATTTCAATACGAGTCAATGGATAGTGAGATGCGCGAGTATATAGTGGGAGGTAC
TTTAACGACCCAAACATTTAACAAACTCCTTACATCTTTAGCTAAAAATATGTTCAAACC
AGATCAAATTAAGCAGATGATTGAGGAGGAACCCTTCCTACTAATGATGGCAATCGCGTC
ACCAACTATGCTTATAGCGCTATACAATAATTGCTATATAGAGCAGGCTATGACGTATTG
GATCGTTAAAAACCAAGGAGTGGCAGCGATATTCGCACAACTGGAAGCACTAGCAAAGAA
GACCTCACAAGCTGAATTGCTAGTCCAACAAATGCAAATACTTGAAAAGGCGTCTAATCA
ATTGAGGCTTGCAGTCACGGGTTTAAACCATGTCGATCCAGCCAAGCGTCTGCTATGGTC
GCATCTAGAAGCAATGACAACACGATCAGAGATGAACAAGGAACTAATTGCTGAAGGCTA
TGCCCTGTATGATGAGCGCCTGTATGCACTTATGGAAAAAAGTTACGTAGATCAATTAAA
CCAATCATGGGCAGAGTTATCATTCTGTGGAAAATTTTCAGCAATATGGCGTGTGTTCAA
AGTCAAGAAATATTACAAGCCGTCTTTAACCGTGAGAAAAAGCGTAGATTTAGGCGCTGT
GTACAATATATCAGCTACGCATCTAATATCAGATTTAGCGCAGAGAAGTCGCGATCGAGC
CAGCTCTATTTTAACCAAACTCCGCAACGGTTTTTATGATAAGTTAGAGAAGGCTAGAAC
TCGAGCAATTAAAACTGTTTATTGGTTCATACCTGACATATTTAGACTTATGCATATTTT
CATAGTTCTTAGTTTATTAACAACTGTGGCAAACACTATTATTGTGACTATGAATGATTA
CAAAAAGCTGAAAAAGCAACAAAGAGAGGATGAGTATGAAGCTGAAATTAACGAGGTTCG
AAAAATTCACGCTAATCTGATGAAAGAGCATAATGACAATCTAACATGTGAACAGTTTAT
CGAACATATGCGCCAGACGCATCCACGATTAATTGAAGCCACATTGGAGTTGACACACAC
AGGCGTCATTCATGAAGGAAAGAGCAACCTAGAAACCAATCTCGAGCAAGCTATGGCAGT
GGGCACTTTACTCACAATGATGTTAGACCCACAGAAGAGTGATGCAGTATACAAAGTGTT
GAATAAGATGAGAACTGTAATTAGCACATTTGAGCAGAATGTCCCATTTCCTTCAATCAA
CTTTACAAATATTTTAACACCATCAGTGGCGCAACAAAGTGTAGATGTTGATGAACCTCT
AACTTTAAGTACTGACAAGAATCTAACAATAGATTTTGATACTAATCAAGATTTACCAGC
GGACACGTTTAGCAATGATGTTACTTTCGAAGATTGGTGGGCAAATCAAATAAGCAACAA
TAGAACAGTTCCACATTATCGGCTTGGTGGCAAATTTGTAGAATTCACAAGAGAAAATGC
AGCACATGTTAGCATTGAGCTCGCACACTCAAATCTTGAGAAAGAGTTTCTACTCAGAGG
AGCTGTTGGCTCAGGAAAATCCACTGGACTTCCATATCATCTTAGTATGCGTGGTAAGGT
GCTTTTAATAGAACCAACAAGACCACTAGCCGAGAATGTCTGCAGACAGCTTCAAGGACC
ACCATTCAATGTCAGCCCGACACTACAAATGCGTGGTTTAAGCTCTTTTGGTTGCACGCC
AATTACGATAATGACATCAGGTTTCGCACTGCACATGTATGCAAATAATCCGGATAAGAT
CTCTGATTACGATTTTATAATATTTGATGAATGTCATATCATGGAAGCGCCAGCCATGGC
GTTCTACTGTTTGTTGAAAGAATATGAATATAGAGGCAAAATCATTAAGGTGTCCGCAAC
ACCACCAGGACGAGAGTGTGAGTTCTCTACTCAGCATCCAGTCGATATCCATGTGTGCGA
AAATCTCACTCAGCAACAATTCGTTAGAGAGCTTGGTTCCGGATCAAACGTTGACGCAAC
AAAGTATGGAAACAACATACTTGTGTATGTTGCAAGCTACAACGATGTCGACTCATTAGC
GCATGCTTTAACTGAATTACACTATTCAGTCATAAAGGTTGATGGGAGAACAATGAAACA
GAACACTACAGGGATAGTGACAAATGGCACCTCTCAAAAGAAGTGTTTTGTCGTTGCTAC
GAATATCATTGAGAATGGTGTCACATTAGACGTTGATGTTGTGGTCGACTTCGGACTCAA
AGTAACAGCTGAATTAGATGTTGACAACAGAGCTATTTTATACAAGCGTGTTAGCATTTC
ATATGGTGAGCGAATTCAAAGGCTAGGGCGTGTTGGAAGAAACAAACCCGGAACAGTCGT
TCGAATTGGAAAAACCATGAAGGGTTTGCAAGAAATCCCAGCCATGATAGCGACAGAAGC
AGCATTCATGTGCTTTGCATATGGACTAAAGGTCATAACACACAATGTTTCAACAACACA
CTTAGCAAAGTGCACAGTCAAGCAAGCGCGAACAATGATGCAATTTGAGCTTTCACCATT
TGTAATGGCAGAATTAGTCAAATTTGATGGCTCAATGCACCCACAAATCCATGAAGCACT
TGTGAAATATAAGCTTAGAGATTCTGTAATAATGCTCAGACCTAACGCAATTCCCAAAGT
TAATTTTCACAACTGGCTGACAGCACGTGATTACAACAGGATAGGTTGTTCACTAGAGCT
AGAGGATCATGTCAAAATTCCATATTACATACGAGGCGTCCCTGACAAGTTATACGGGAA
ATTGTATGATATCATTTTACAATATAGTCCAACCAGTTGTTACGGAAGACTATCAAGTGC
TTGTGCTGGGAAGGTAGCATACACCTTGCGAACGGACCCTTGTTCGCTACCACGAACAAT
AGCAATAATCAATGCATTAATCACAGAGGAGTATGCTAAGAGAGATCATTACCGTAATAT
GATAGCAAATCCTTCGTCTTCGCATGCATTCTCACTAAATGGATTAGTCTCCATGATTGC
TTCAAGATACATGAAAGACCACACAAAAGAGAATATAGACAAACTTATTAAGGTGCGGGA
TCAACTACTCGAATTTCAAGGCATGGGTATGCAATTTCAAGATCCATCAGAACTAATGGA
TATTGGCGCCTTGAACACAGTTATACATCAAGGAATGGATGCAACAGCTGCATGCATTGG
TCTCCAGGGACGATGGAATGCATCACTCATACAACGTGATCTCATGATTGCAGGAGGAGT
ATTCATTGGAGGAATATTAATGATGTGGAGCTTGTTCACTAAGTGGGGAACGACCAATGT
ATCACACCAAGGAAAGAACAAGCGTAGCCGACAAAAATTGAAGTTCAAGCAAGCTAGAGA
CACTAAATACGCATATGATGTGACAGGATCGGAAGAAACTCTTGGTGAAAACTTTGGAAC
AGCTTATACAAAGAAGGGCAAAGGAAAAGGAACCAAAGTTGGTCTTGGGGTGAAGCAGCA
TAAATTTCACATGATGTATGGTTTTGATCCTCAAGAGTACAACCTAATTCGTTTTGTCGA
CCCTCTTACAGGTGCAACATTAGATGAACAAATCCATGCTGATATTCGCTTAGTGCAAGA
ACACTTTGACATAATCCGAGAAGAGGCAGTCGCAAATGACACAATTGAGCGACAACACAT
ATACGGAAATCCTGGTCTCCAAGCATTCTTCATACAGAATGGATCAGCTAATGCATTAAG
AGTTGATTTAACACCACATTCACCTTTGCGTGTTATGACGAACAACAACATAGCAGGATT
TCCAGAATATGAGGGCACATTACGACAAACTGGCACAGCTCTCACTGTACCTGTGAATCA
AGTACCAGCAGCAAATGAGACAGGAGTTGCCCACGAATCCAAATCTATGATGGCTGGATT
GGGCGATTACACACCTATTTCTCAGCAGCTCTGTCTCGTACAAAACGATTCTGAAGGAGT
CAAACGTAATGTGTATGCAATTGGATATGGATCATATTTAATATCACCGGCGCATCTTTT
CAAGTATAACAATGGTGAAATCACAATTAAATCCTCAAGAGGGCTGTATAAAATTAGAAA
TTCAGTCGATGTCAAATTGCACCCGATTGCACAGAGGGACATGGTCATAATTCAACTTCC
AAAAGACTTCCCACCGTTCCCAATGCGACTTAAGTTCTCAACTCCGTCAAGAGATGTGCG
TGTGTGCTTAGTTGGAATCAACTTTCAACAGAATCATACCACGTGCATAATATCCGAAAG
CAGTGTGACAGCACCCAAAGGAAATGGTGATTTCTGGAAACATTGGATTTCAACTGTTGA
TGGGCAATGTGGGCTACCGTTAGTTGACGTTAAGAATAAACACATTGTCGGAATTCACAG
CCTGGCCTCAACAAGTGGAAATACGAACTTTTTCGTTGCAATGCCTGAGAACTTCAATGA
ATATATATCTAATCTCGTGCAAACGAATAAGTGGGAAAAGGGATGGCATTACAACCCAAA
TCTTATTTCATGGTGTGGTCTAAACCTAGTTGATTCAGCACCTAAAGGATTGTTTAAAAC
ATCAAAACTTGTTGAAGATTTGGATATGAGCGTTGAAGAACAATGCAAGGTGACAGAGAC
ATGGTTGACGGAACACATCCAGGATAATCTACAGGTCGTTGCAAAATGTCCAGGCCAACT
TGTAACAAAGCATGTCGTTAAAGGCCCATGTCCGCATTTTCAACTGTATCTATCCACACA
TGATGAGGCAAAGTTGTACTTTTCACCTTTGCTTGGAAAGTATGACAAGAGTAGGTTAAA
CAGGGCAGCATTTATCAAAGATCTTTCAAAGTACGCAAAGCCGATTTATATTGGAGAGAT
CAATTATGAAATCTTTGATAAGGCAGTTGATCGAGTCATAAGCATCCTCAGAAGTGTAGG
AATGCTACAGTGTACATACGTGACGGACGAAGAAGAAATTTTCAATTCGTTAAATATGAA
CGCAGCCGTAGGTGCACTCTACACAGGAAAGAAGAAAGACTATTTCAAAGATTTCTCGAA
CGATGACAAAGCCGAAATCATCATGCGTTCATGTGAGCGCATCTACAATGGACAATTGGG
TGTATGGAATGGTTCACTCAAAGCTGAAATACGACCAATAGAGAAAACCATACTAAACAA
GACACGCACTTTCACAGCAGCGCCATTAGAAACTCTACTTGGTGGGAAAGTATGTGTGGA
CGATTTCAACAATCAATTTTATTCACATCATCTTGAAGGCCCATGGACCGTAGGAATCAC
AAAGTTTTATGGAGGATGGAACCGACTTTTGGAGAAATTGCCAGAAGGATGGATTTATTG
CGATGCAGATGGATCCCAGTTTGACAGCTCGCTAACTCCATATCTTATTAATGCTGTATT
GCACATTCGCTTACATTTCATGGAAGAATGGGAGTTGGGAGCTCAGATGTTGCGAAATTT
ATACACAGAGATTGTTTATACGCCAATCGCAACGCCTGATGGGTCTGTCATCAAGAAATT
CAAAGGAAATAATAGTGGGCAACCATCTACAGTCGTTGACAACACGCTTATGGTTATTAT
AGCATTTAATTACGCAATGTTATCAAGTGGCATTCCTGAAGACAAAATTGACGACTGCTG
TAGAATGTTTGCAAACGGTGACGACTTACTCTTGGCAGTGCATCCGGATTACGAATATAT
ATTGGACGGATTTCAAAATCATTTTGGAAACCTTGGCCTTAACTTTGAGTTCACATCGAG
GACAAAGGACAAATCAGAGTTATGGTTCATGTCAACACAAGGAGTCAAGTGTGAAGGTAT
CTACATACCAAAACTCGAAAGGGAAAGAATAGTCGCAATCCTTGAATGGGACCGATCGAA
CTTGCCTGAGCATCGTCTTGAAGCTATCTGTGCAGCCATGGTTGAAGCATGGGGTTACCC
AGATTTAGTTCATGAAATTCGAAAGTTTTACGCGTGGCTTCTTGAAATGCAACCCTTCGC
GAACCTGGCAAAGGAAGGCATGGCGCCATACATAGCAGAAACAGCACTCCGCAACCTCTA
CCTTGGAACAGGCATCAAAGAAGAAGAAATTGAAAAATATTTTAGACAGTTTGTCAAGGA
TCTTCCTGGATACGTAGAAGATTACAATGAAGAAGTTATTCATCAATCTGGTCAAGTTGA
CGCAGGGAGACAGGGCGGTAGCGGCGCTCAAGGAGGCACGCCACCAGCAGGAAGTGGAGG
CACTGGATCTGGCACTCAAGGCAATGGGGGTCAGACGGGATCCCAAGGAAGTAGTGGTCA
ACAAGGGTCCGGTGGGGGCACTGGTCAAGGAGCAGCTGGAAACAACGGCGGAGGTCAGAC
AGGAGGCTCTAGTGGGACAGCTGGTCAGAGAGATAAGGACGTTGACGCAGGCTCGGCTGG
AAAGATATCCGTACCAAAGCTTAAAGCCATGTCAAAGAAAATGCGCTTGCCAAAGGCAAA
AGGAAAAGATGTCTTACATTTGGACTTTTTGTTGACATACAAGCCACAACAGCAGGACAT
ATCGAACACAAGAGCAACTAAGGAAGAGTTCGATAGATGGTACGACGCCATAAAGAAGGA
GTACGAGATCGATGATACACAAATGACAGTCGTCATGAGTGGTCTGATGGTCTGGTGCAT
CGAAAATGGTTGCTCACCAAACATAAACGGAAATTGGACGATGATGGATGGGGATGAACA
AAGAGTTTTCCCACTAAAACCAGTTATCGAAAACGCATCTCCAACTTTTCGACAAGTTAT
GCATCATTTCAGTGATGCAGCTGAAGCGTATATAGAATACAGAAATTCTACTGAGCGATA
CATGCCAAGATATGGACTTCAGCGAAATCTCACCGACTATAGCTTAGCGCGGTATGCTTT
TGATTTCTACGAAATGACTTCACGCACACCAGCTAGAGCTAAGGAAGCCCACATGCAGAT
GAAAGCCGCAGCGGTTCGTGGTTCAAACACACGACTGTTCGGTTTGGACGGAAATGTCGG
CGAGACTCAGGAGAATACAGAGAGACACACAGCTGGCGACGTTAGTCGCAATATGCACTC
TCTGTTGGGAGTGCAGCAGCACCACTAGTCTCCTGGAAACCCTGTTTGCAGTACCTATAA
TATATACTAATATATAGTACGTTGGTGAGGCTTTGCCTCGGTTTTACTATCTTATTATGT
ATGTATTTACAGCGTGAACCAGTCTGCAGCATGCAGGGTTGGACCCAGCGTGTTCTGGTG
TAGCGTGTACTAGCGTCGAGCCATGAGACGGACTGCACTGGG

>Sugarcane mosaic virus Kenya maize sample 7 Kirinyaga
AACACAACACAACAAAACACAACCAAGCAAATCCAATTTACTTGCGCTCAGATTGTAGTGAACGGCTCGAACGAAACGGT
TCTTCGAGATCACTCTCTGACTCTTCCTCATCTCTCAACTTTTCTCGAAAGAAATGGCGGGAACGTGGACCCATGTGACA
TACAAGTGGCAACCAGATGTCAACAACGATCGTCACATTAAGAGAGTAATGGAAATGTTTGCAGCAAAACATCAACATTA
CTCAGAAGAACAGCGACTTACTCACAATATGAAATTATTGAGGAAGACAAGTGTTGTGAGCGTTGAGCCTGCAAAACTAA
AACAGAAGCAGGCAACTCAACAGATGTGGGTTGAAAAATGTGATCACAATCCTGTTGATCACTTAGTATATCCACGATTT
GAAAGATCTGTCAACAAAGTGGATACGGATATTAAGAAGATATCTGTTAGCAAGCTAACCAGAGAGATTCTTGAAATCTC
GAAGGCTAGTGGCTTGAAGGTTGAATTGATTGATAAGCGTAAAAGATCTAAAACACAGTTATCAATCAAAAGGTTCAATG
GCAAGGATTTTCTCCATTGCAAAACAAACCACGAAAACAATTTGTTCAAGAGGAGGGACATAGCCATCGGACACAAATGG
CTTCCAACAATCGAAGCCATTGCTCGCTGTTATAGCACAATGAACCAAGAGGAATTGCAAAGCCTTCACAGAGGCAGCAG
TGGTCTTACATTCATTCAGAATGATGAACTGTTCGTTGTTAGAGGGAGAATGAATGGTGAACTAATCAATAGCCTATGTG
AAACAAACCGGGTTATGGATATTGAACACTATGCAGATCCCCAAGCTAACGACTTTTGGAGGGGATACACAGATGCCTAC
GTGGATAATCGTAGTATTTCTACTACCCATACAGAGCATACCCCAACAATCAATCTAGAAGAATGCGGAAAACGAATGGC
TCTACTCGAGATATTATTCCACTCCACATTCAAGATTACATGTAAAACATGTAACATTGATGATCTTGAATTATCAGATG
ATGAATTTGGAGCCAAACTCTACAAAAATCTGCAACGTATCGAGGAGAAGCAACGAGAGTATCTTGCCAAGGATCAAAAG
TTATCCAGAATGATACAATTTATCAAAGAAAGATGCAATCCAAAATTCTCACATTTACCAATGTTGTGGCAAGTTGCAGA
AACAATAGGACACTATACTGATAATCAGTCTAAGCAAATAATGGATATCAGCGAAGCGCTCATCAAAGTTAATACTTTAA
CTCCTGATGACGCAATGAAAGCGAGCGCAGCATTACTCGAAGTGTCGCGATGGTATAAAAATCGTAAGGAATCACTCAAA
ACCGACTCATTGGAATCTTTTAGAAATAAAATATCACCAAAGAGTACAATAAATGCAGCTTTAATGTGCGACAATCAATT
AGATAAAAATGCAAACTTTGTATGGGGTAATAGGGAATACCACGCCAAACGATTCTTTGCAAACTATTTTGAAGCAGTGG
ATCCCACAGACGCATATGAAAAGCACGTTACACGGTTTAACCCTAATGGTCAACGAAAGTTATCAATAGGAAAGTTAGTT
ATTCCACTAGACTTTCAGAAGATTAGAGAATCATTTGTTGGACTTCCAATTAACAGACAACCGCTAGACAAATGTTGCAT
TAGTAAGATTGAAGGAGGATATATATATCCATGTTGCTGCGTCACAACAGAATTTGGTAAACCAGCATACTCTGAAATAA
TACCTCCAACGAAAGGCCACATAACAATAGGCAACTCTATCGATCCAAAGATTGTGGACCTGCCAAATACAACACCACCC
AGCATGTACATTGCTAAGGACGGGTACTGTTACATCAATATCTTTTTGGCAGCCATGATCAACGTCAATGAAGAGTCTGC
CAAGGATTACACAAAATTCTTGAGAGATGAACTAGTTGAGCGTCTCGGAAAGTGGCCAAAGCTAAAAGATGTAGCAACAG
CGTGTTATGCATTGTCTGTAATGTTTCCAGAAATTAAGAATGCTGAGCTACCTCCAATTTTAGTTGATCATGAAAATAAA
ACAATGCACGTTATCGATTCATATGGTTCACTAAGCGTTGGATTTCACATATTGAAAGCAAGCACGATTGGTCAACTAAT
CAAGTTTCAATATGAATCTATGGATAGTGAAATGCGCGAATACATAGTGGGAGGAACTCTCACGCAACAGACATTCAACA
CACTTCTTAAGATGCTTACGAAAAACATGTTCAAACCAGAGCGCATTAAGCAGATAATTGAGGAGGAACCCTTCTTGCTT
ATGATGGCAATCGCATCTCCAACAGTATTAATAGCACTATATAATAATTGTTATATTGAGCAAGCTATGACTTATTGGAT
TGTGAAAAATCAAGGAGTTGCAGCCATATTCGCACAACTCGAAGCATTAGCCAAGAAAACATCCCAGGCTGAATTACTAG
TTTTACAAATGCAGATACTTGAAAAAGCATCTAGTCAATTAAGATTAGCAGTTTCAGGACTTAGTCATGTTGACCCAGCA
AAGCGACTTTTGTGGTCACACCTCGAAGCAATGACAACACGGTCAGAAATGAACAAGGAGTTGATAGCTGAGGGATATGC
ACTATATGACGAGCGTCTATATACCCTGATGGAAAAAAGTTACGTAGATCAATTAAACCAGTCATGGGCAGAATTATCAT
ACTGTGGAAAATTTTCAGCAATATGGCATGTGTTCAGAGTCAGGAAATACTACAAACCATCTTTAACCGTGAGAAAAAGC
GTAGATTTAGGCGCTGTGTACAATATATCAGCTACGCATCTAATATCAAATTTAGTGCAGAAAAGTCGAGATCAAGTCAG
CTCTACTTTAACCAAACTCCGCAACGGTTTCTATGATAAAATGGAGAGAGCGAGAGTTAGTGCAGTAAGGACAATATATT
GGTTTGTACCCGACATATTTAGACTAATACATATTTGCCTGGTTTTAAGTATATTAACAACTATAGCTAATACAATAATC
GCAATTATGAATGATTATAAAAAGTTGAAAAAGCAACAAAGAGAAGACGAATACGAAGCCGAGATTAATGAGGTGCGAAA
GATACACGCTAACCTGATGAAGGAGCATAATGATGACTTAACATGTAACCAATTTATTGAGCACATACGACAGACACATC
CACGCCTCATTGAGGCAACATTGGATTTAACACATACAGGTGTCATCCATGAGGGCAAATCCAATTTAGAAACAAACCTC
GAACAGGCAATGGCAGTGGGAACTTTACTCACTATGATACTCGATCCACAGAAGAGTGATGCAGTTTATAAGGTTCTCAA
TAAGATGCGGACAGTTATCAGCACAATAGAACAGAATGTGCCATTTCCCTCAGTGAATTTCATGAGCATCTTGTCACCTC
CTGTAACTCAGCAAAGTGTAGATGTTGACGAACCGTTAACACTGAGTACCGACAAGAATTTGACTATAGATTTCGACACA
AACCAAGATTTGCCAGCGGACACATTTAGCAATGACGTTACGTTCGAGAACTGGTGGGCTAATCAGATAAACAACAACAG
AACAGTACCACACTATCGACTTGGGGGAAAGTTTGTAGAATTCACAAGAGAGAATGCAGCAATGGTTAGCATTGAGCTCG
CCCATTCGAACATCGAAAAAGAGTTTCTGCTCAGAGGAGCCGTTGGGTCAGGAAAATCCACAGGTTTACCGTATCATCTC
AGTATGCGTGGAAAAGTGCTATTGATAGAACCCACTCGACCATTAGCCGAGAACGTTTGCAGGCAATTGCAAGGTCCTCC
ATTTAATGTGAGCCCCACTTTACAAATGAGAGGATTGAGCACATTTGGCTGCACTCCTATCACGATAATGACATCTGGCT
TTGCATTGCACATGTATGCTAATAACCCTGATAAGATCTCTGAGTACGACTTCATTATCTTTGATGAATGTCACATTATG
GAAGCACCTGCAATGGCATTCTATTGTTTGCTTAAGGAGTATGAATATCGAGGCAAGATAATAAAAGTTTCAGCTACACC
ACCAGGACGAGAGTGCGAGTTTTCAACCCAACATCCAGTAGACATACATGTATGTGAAAGCTTAACACAACAGCAATTCG
TCATGGAATTAGGAACAGGTTCAACCGCTGATGCAACCAAATATGGCAATAACATATTAGTATACGTTGCAAGTTATAAT
GATGTAGACTCTTTGTCCCACGCTCTAACTGAACTTAAATATTCAGTGATTAAAGTCGATGGAAGAACGATGAAGCAGAA
CACCACAGGAATCGTAACAAATGGAACATCCGGTAAGAAATGCTTCGTTGTGGCCACAAATATTATTGAAAACGGTGTAA
CGCTAGATGTCGACGTTGTCGTCGATTTTGGACTCAAAGTAACAGCTGAATTAGACGTTGATAACAGGGCAATAATGTAT
AAACGTGTGAGCATATCTTATGGTGAGCGCATTCAGAGACTCGGAAGAGTCGGAAGGAATAAGCCTGGGACAGTTATCCG
CATCGGAAAAACAATGAAAGGCTTACAAGAAATTCCTGCGATGATCGCTACTGAAGCAGCTTTCATGTGTTTTGCATATG
GACTGAAAGTTATAACACACAATGTATCAACAACACATCTAGCAAAATGCACTGTCAAACAAGCTAGAACCATGATGCAA
TTCGAACTATCACCATTTGTAATGGCTGAGTTAGTTAAATTCGATGGTTCCATGCATCCACAGATTCATGAAGCGTTAAC
CAAGTATAAATTGAGGGATTCTGTGATCATGTTAAGACCAAACGCAATACCAAAGGTTAACCTTCACAACTGGTTAACGG
CCCGTGATTACAACAGGATAGGCTGCTCATTGGAACTCGAGGATCACGTTAAAATACCATATTATATACGAGGAGTCCCC
GACAAATTGTATGGGAAGTTATATGATATCATCCTTCAATACAGCCCCACAAGTTGCTATGGAAGACTGTCAAGCGCTTG
CGTAGGTAAGGTCGCATATACATTGCGCACTGATCCTTGTTCATTACCGAGAACAATAGCCATAATCAACGCACTGATTA
CTGAAGAGTATGCAAAGAGGGATCATTACAGAAACATGATAGCAAACCCCTCATCATCGCACGCCTTTTCACTTAATGGG
CTGGTATCCATGATCGCGTCTCGGTACATGAAAGACCACACGAAGGAGAACATAGATAAACTTGTAAGAGTGCGTGACCA
GCTACTTGAGTTCCAAGGCACAGGCATGCAATTTCAAGATCCTTCAGAATTGATGGATATTGGTGCATTAAATACAGTTA
TTCATCAAGGAATGGACGCCACGGCTGCTTGTATTGGATTACAAGGGCGTTGGAATGCTTCACTCATCCAGCGCGATTTG
ATGATATCAGCAGGGATCTTCACAGGAGGAATTCTCATGATGTGGTGTCTCTTTACAAAATGGAGCAAGACAGAAGTGTC
ACATCAAGGAAAGAACAAACGTAGTCGGCAAAAACTGCGATTTAAAGAGGCTCGTGATAATAAATACGCCTATGATGTTA
CAGGATCAGAGGAAGTTCTTGGCGAGAATTTCGGAACGGCATATACTAAGAAAGGAAAAGGAAAGGGGACAAAAGTTGGT
CTTGGAGTCAAACAGCATAAATTCCACATGATGTATGGTTTTGACCCTCAGGAGTACAACTTAATCCGCTTTGTGGATCC
TTTAACAGGAGCCACGTTGGATGAGCAAATTCATGCAGATATACATTTAGTACAAGAGCACTTTAGCGTCATCAGAGATG
AAGCAGTGGCGAACGACACAATCGAGAGACAACACATTTACGCTAACCCTGGATTGCAAGCATTTTTCATACAAAATGGG
TCAGCAAACGCATTGAGAGTTGATCTAACGCCACACTCACCATTGCGTGCCGTGACAAACAACAATATAGCAGGCTTCCC
AGAATATGAAGGCACACTCCGACAAACAGGAACGGCTTTGCAAATACCTGTCAATCAAGTTCCAATCGCAAATGAAGCAG
GAGTTGCACACGAGTCAAAATCCATGATGAATGGGTTGGGTGACTACACGCCGATATCGCAACAGTTATGTTTAGTACAA
AATGATTCAGATGGAGTAAAGCGGAATGTGTTTTCAATTGGATATGGTTCATATCTCATTTCACCAGCGCATTTATTCAA
ATATAACAATGGCGAAATAACAATTAGATCATCAAGAGGATTGTATAAAATTCGTAATTCTGTGGATTTAAAACTACATC
CGATTGCACACAGAGACATGGTCATAATTCAACTTCCAAAGGATTTCCCACCGTTCCCAATGCGCTTGAAATTTACACAA
CCATCACGAGAGATGCGAGTCTGTTTAGTGGGAGTCAATTTCCAACAGAATTATAGCACTTGCATCGTATCAGAAAGTAG
TGTGACAGCACCAAAAGGAAATGGAGACTTTTGGAAACATTGGATATCAACAGTCGATGGTCAATGTGGACTACCATTGG
TAGACACTAAGAATAAACACATTGTCGGAATCCATAGTCTTGCATCTACAAGTGGAAACACCAACTTCTTTGTCGCTATG
CCTGAGAACTTTAATGAATACATCAATGGACTTGTGCAAACAAACAAATGGGAAAAGGGATGGCACTATAATCCGAATCT
CATATCTTGGTGTGGATTAAATTTAGTCGACTCTGCTCCAAAGGGCTTGTTTAAAACGTCAAAATTAGTCGAAGATTTGG
ATGCTAGTGTTGAAGAGCAGTGCAAAGTTACTGAAACATGGCTCACGGAGCAATTACAAGATAATTTGCAAGTGGTCGCG
AAATGTCCAGGCCAACTCGTCACTAAGCATGTTGTCAAAGGCCAATGCCCGCATTTCCAGTTATACTTGTCAACACATAA
CGATGCTAAAGAATATTTCGCACCCCTGCTTGGAAAATATGATAAGAGTAGACTCAATAGAGCGGCATTTATCAAAGACA
TATCAAAGTATGCAAAACCAATTTATATTGGAGAAATCAATTATGACATCTTTGATAGAGCCGTACAACGAGTCATTAAT
ATTCTTAAAAATGTTGGAATGCAACAATGCGTTTATGTTACAGATGAAGAAGAAATTTTTAAATCACTTAACCTAAACGC
AGCTGTCGGAGCACTCTACACAGGAAAGAAGAAAGATTACTTTGAAAGTTTTTCAAATGAAGACAAGGAAGAAATCGTAA
TGAGATCATGTGAACGCATTTACAATGGACAACTTGGCGTGTGGAATGGGTCACTCAAAGCTGAAATCAGGCCAATAGAG
AAAACCATGTTAAATAAGACTCGAACTTTTACAGCAGCTCCATTGGAAACTTTGCTTGGAGGAAAAGTGTGCGTGGACGA
TTTTAATAATCAATTTTATTCACACCATTTAGAAGGCCCGTGGACCGTTGGGATAACAAAATTCTATGGAGGTTGGAATC
GCTTACTTGAGAAGTTGCCAGAAGGATGGGTTTACTGCGATGCTGATGGATCCCAATTCGATAGTTCATTAACACCATAT
CTCATTAATGCAGTGTTGAATATTCGACTACAGTTCATGGAAGATTGGAACATAGGAGCGCAAATGCTTAAAAACCTTTA
TACTGAGATTGTTTACACACCAATTGCAACGCCAGATGGATCTATCGTAAAGAAATTCAAAGGAAACAATAGTGGACAAC
CTTCTACAGTAGTTGATAATACATTGATGGTTATACTAGCTTTCAACTATGCTATGCTATCGAGTGGTATTAGAGAAGAA
GAGATTGATAACTGCTGTAGGATGTTTGCAAATGGTGATGACCTACTCCTAGCAGTGCATCCCGATTTTGAATACATACT
AAACGGATTTCAAGATCACTTCGGGAATCTCGGATTAAATTTTGAGTTTACATCACGAACACGAGATAAATCCGAACTGT
GGTTTATGTCTACAAGAGGAATCAAATGTGAAGGAATCTACATACCTAAACTTGAGAAAGAAAGAATAGTCGCAATACTC
GAATGGGATCGATCAAATCTACCTGAGCATAGATTGGAAGCCATTTGTGCAGCTATGGTTGAAGCATGGGGCTACTCAGA
TCTTGTCCACGAAATTCGGAAATTTTATGCGTGGCTATTAGAAATGCAACCTTTCGCAAATCTAGCAAAAGAAGGCATGG
CGCCATACATAGCAGAAACAGCGCTCCGCAACCTTTATCTCGGAATGGGCATTAAAGAAGAGGAAATCGAGAAATATTTT
AAGCAATTTGTTAAGGATCTTCCTGGATACATAGAAGATTACAACGAAGATGTCATCCACCAATCGGGAACAGTTGATGC
AGGTGCACAAGGAGGCGGCGGTAACCAAGGAACAACACCACCAGCAACAGGTAACGGAACAGGAACCAGAACTGGTGCAA
CTGGAGGCCAAACAGGAACTGGTGGTGGTGCTACAACAGGATCTGGAGCGACCGGAGGGCAGTCAGAATCTGGAAATAAT
GCTGCACGGACTAACACGGGCTCAACAGGAACTGGCGCAACGGGTGGCCAGAGAGATAAGGATGTAGATGCAGGTACAAC
AGGAAAAATTTCTGTACCAAAGCTCAAGGCCATGTCAAAGAAAATGCGCTTACCGAAAGCAAAAGGAAAAGATGTCTTGC
ATCTGGACTTCTTGCTTACATACAAGCCACAGCAGCAAGACATATCAAACACAAGAGCAACTAAGGAAGAGTTTGATAGA
TGGTACGATGCCATAAAGAAAGAATACGAGATTGATGACACACAAATGACAGTTGTCATGAGCGGTCTTATGGTGTGGTG
CATTGAGAACGGTTGCTCACCAAACATAAACGGAAATTGGACAATGATGGATGGAGATGAACAAAGAGTCTTTCCACTCA
AACCAGTCATTGAAAACGCATCTCCAACTTTCCGACAAGTTATGCATCATTTTAGTGATGCAGCTGAAGCGTACATAGAG
TACAGAAACTCTACTGAGCGATACATGCCAAGATACGGACTTCAGCGCAATCTCACCGACTATAGCTTAGCACGGTATGC
ATTTGATTTCTATGAAATGACTTCACGCACACCTGCTAGAGCTAAAGAAGCCCACATGCAGATGAAAGCCGCAGCAGTTC
GTGGTTCAAACACACGACTGTTCGGTCTGGACGGAAATGTCGGCGAGACCCAGGAGAATACAGAGAGACACACAGCTGGC
GACGTTAGTCGCAATATGCACTCTCTGTTGGGAGTGCAGCAGCACCACTAGTCTCCTGGAAACCCTGTTTGCAGTACCTA
TAATATGTACTAATATATAGTATATCAGTGAGGTTTTACCTCGTCTTTACTATTTGTTATGTATGTATTTAAAGCGTGAA
CCAGTCTGCAGCACACAGGGTTGGACCCAGTGTGTTCTGGTGTAGCGTGTACTAGCGCCGAGC

>Sugarcane mosaic virus Kenya sorghum sample 8 Embu
CTCAACACAACACAACAAAACACAACCAAACAAAACCAAGTTACTTTTGCTCAGATTGTAGTGAACGGCTCGGTGGGAAA
GGTTCCTCGAGATCACTCTCTGACTCTTCTCTCTCAACCAACTTCATTCAAGCGAGATGGCGGGCTCTTGGACTCACGTG
ACATACAAGTGGCAACCAGATGTCAACAACACACGTGACGTGAAAAGAGTGATGGAGATGTTTGTAGCGAAACACCAACG
TTACACTGAGGAGCAAAGGCTTGCTCACAATAGCAAGCTGCTAAGGAAGGCTTGCGTTACTAGTGCTGAGTTTACTGAAT
CAGCACAGAAACCAAAATGTCATCAGACATGGGTTGAAAAGTGCGACCACAACCCCACAGAGCACTTTGTTTATCAACGT
TTCACACCTGAAAAGAAAGTGCCAGTCACCAAACCTGAGACAACTTCTGTCACGAAGTTAATCAGGGATATCCTTGAGAT
TTCGAAGGGCAGTGGGATAAAAATTGAATTAATTGACAAGCGTGTCAAACGTAAAACCCAATTATCCATAAGGCGACACA
ATGGCAAAGATTTCCTGCACTGCAAAACCAGGCATGAAAATGGCCTGTTTAAACGCAAAGACGTTGACATTAGTGTCAAG
TGGTTGCCCACCATTGAAGCCATTGCAAAATGCTACAGCATTGTTAATGCAGAAGAATTGCAAAGTCTCAGTAGAGGCAG
TAGTGGTCTAACATTCATGCAGAATGATGAATTATTCATCGTTCGTGGAAGGATGCATGGTGAGATTGTCAATAGTTTAC
ATGAGAATAAGCACGTAATGGAAATCGAACACTATGCTGATCCACAGGCAAACAGTTTCTGGAAAGGCTACACAGATGCG
TATGTCGAGAACAGAAACATATCCACTACCCACACAGAGCACACACCAACTATCAATTTAGAAGAGTGTGGCAAGAGAAT
GGCACTATTAGAAATCCTATTTCATTCAACTTTTAAAATAACATGCAAGACATGTAATATTGACGATCTTGAATTATCGG
ATGATGAATTTGGGGCCAAGTTATATAGTAATCTGCAGCGCATTGAAGAAAAACAACGTGAATATCTTGCTAAAGATCAA
AAACTTTTACGCATGATTCACTTTGTTAAGGATCGATGTAATCCAAAGTTTTCACATTTACCCTTGCTATGGCAAGTGGC
AGAAACAGTGGGGCATTACACTGATAACCAGTCGAAGCAGATAATTGATATCAGTGAAGCGCTCATAAAAGTTAATACCT
TAACTCCTGATGATGCAGTAAAGGCCAGTGTGGCATTATTGGAAGTAGCACGGTGGTACAAGAATCGGAAGGAATCACTT
AAAACGGACACATTGGATTCATTTCGAAACAAGATTTCACCAAAGAGCACGATCAACGCAGCATTAATGTGTGATAACCA
GTTAGATAAGAATGCGAATTTCGTGTGGGGAAACAGAGAATACCATGCAAAGCGATTCTTCGCTAACTATTTTGAAGCTG
TGGACCCAACTGATGCATATGAAAAACATGTAACACGCTTCAACCCCAATGGACAGCGGAAATTATCAATTGGCAAACTA
GTAATCCCATTAGATTTCCAGAAAATCAGAGACTCGTTCGTTGGCCTATCAATAAATAAACAACCACTGAGCAAAGCTTG
TGTAAGTAAAATCGATGGGGGTTACGTGTATCCATGTTGCTGCGTTACAACAGAATTTGGAAAACCAGCATATTCTGAGA
TAATACCTCCAACGAAAGGACATATCACGATTGGAAATTCAGTGGACCCAAAAATAGTGGATTTACCAAATACAACACCA
CCGAGTATGTACATTGCAAAGGATGGATACTGTTATATTAACATATTCTTGGCAGCAATGATAAACGTCAATGAGGAATC
CGCAAAGGATTACACTAAGTTTCTTAGAGACGAGTTGGTGGAACGGCTTGGTAAATGGCCAAAATTAAAAGATGTGGCCA
CAGCATGCTATGCTTTATCAGTGATGTTCCCAGAGATAAAGAATGCCGAACTACCACCAATACTAGTGGATCATGAGAGC
AAGTCAATGCACGTCATTGATTCATATGGATCACTCAGCGTTGGCTTTCACATTCTAAAGGCAAGTACTGTTGGACAACT
GATAAAATTTCAGTATGAATCATTGGAAAGTGAGATGCGCGAGTACATAGTGGGTGGCACTTTGACACAGCAAACTTTCA
GCACACTTCTTAAGACTCTCACAAAGAACATGTTTAAGCCAGATAAAATAAAGCAGATAATTGAGGAAGAGCCATTCTTA
TTAATGATGGCAATTGCATCCCCAACTGTGCTCATCTCGCTGTACAACAACTGCTACATCGAGCAAGCAATGACATATTG
GATCGTCAAGAACCAAGGCATCGCAGCGCTCTTTGCGCAGTTGGAGGCACTAGCAAAGAAAACTTCTCAAGCGGAACTAC
TAGTTCTTCAAATGCAAATACTTGAGAAAGCTTCAAACCAACTGAGACTTGCAGTCACGGGACTTAATCATGTTGATCCA
GCTAAACGACTTCTATGGTCTCACCTGGAAGCTATGACAACACGGTCGGAGATGAACAAGGAACTCATAGCGGAAGGCTA
CGCGCTGTATGACGAGCGCTTATACACTTTAATGGAAAAAAGTTACGTAGATCAATTAAACCAATCATGGGCAGAATTAT
CATACTGTGGAAAATTTTCAGCAATATGGCATGTGTTCAGAGTCAGGAAATACTACAAACCATCTTTAACCGTGAGAAAA
AGCGTAGATTTAGGCGCTGTGTGCAATATATCAGCTACGCATCTAATATCAAATTTAGTGCAGAAAAGTCGAGATCAAGT
CAGCTCTACTTTAACCAAACTCCGCAACGGTTTCTATGATAAAATGGAGAGAGCGAGAGTTAGTGCAGTAAGGACAATAT
ATTGGTTTGTACCCGACATATTTAGACTAATACATATTTGCTTAGTTTTAAGTATATTAACAACTATAGCCAATACAATA
ATCGCAATTATGAATGATTATAAAAAGTTGAAAAAGCAACAAAGAGAGGACGAATACGAAGCCGAGATTAATGAGGTGCG
AAGGATACACGCTAACCTGATGAAGGAGCATAATGATAACTTAACATGTAACCAATTTATTGAGCACATACGACAGACAC
ACCCACGCCTCATTGAGGCAACATTGGATTTAACACATACAGGTGTCATCCATGAGGGCAAATCCAGTTTAGAAACAAAC
CTCGAACAGGCAATGGCAGTGGGAACTTTACTCACTATGATACTCGATCCACAGAAGAGTGATGCAGTTTATAAGGTTCT
CAATAAGATGCGGACAGTTATCAGCACAATAGAACAGAATGTGCCATTTCCCTCAGTGAACTTCATGAGCATCTTGTCAC
CTCCTGTAACTCAGCAAAGTGTAGATGTTGACGAACCGTTAACACTGAGTACCGATAAGAATTTGACTATAGATTTCGAC
ACAAACCAAGATTTGCCAGCGGACACATTTAGCAATGACGTTACGTTCGAGAACTGGTGGGCTAATCAGATAAACAACAA
CAGAACAGTACCACACTATCGACTTGGGGGAAAGTTTGTAGAATTCACAAGAGAGAATGCAGCAATGGTTAGCATTGAGC
TCGCTCATTCGAACATCGAAAAAGAGTTTCTACTCAGAGGAGCCGTTGGGTCAGGAAAATCCACAGGTTTGCCGTATCAT
CTCAGTATGCGTGGAAAAGTGCTATTGATAGAACCTACTCGACCATTAGCTGAGAACGTTTGCAGGCAATTGCAAGGTCC
TCCATTTAATGTGAGTCCCACTTTACAAATGAGAGGATTGAGCACATTTGGCTGCACTCCTATCACGATAATGACATCTG
GCTTCGCATTGCACATGTATGCTAATAACCCTGATAAGATCTCTGAGTACGACTTCATTATCTTTGATGAATGTCACATT
ATGGAAGCACCTGCAATGGCATTTTATTGTTTGCTTAAGGAGTATGAATATCGAGGCAAGATAATAAAAGTTTCAGCTAC
ACCACCAGGACGAGAATGCGAGTTTTCAACCCAACATCCAGTAGATATACATGTATGTGAAAGCTTAACACAACAGCAAT
TTGTCATGGAGTTAGGAACAGGATCAACCGCTGATGCAACCAAATATGGCAATAACATATTAGTATACGTTGCAAGTTAT
AATGATGTAGACTCTTTGTCCCATGCTCTAACTGAACTTAAATATTCAGTGATTAAAGTCGATGGAAGAACGATGAAGCA
GAACACCACAGGAATCGTAACAAATGGAACATCCGGTAAGAAATGTTTCATTGTGGCCACAAATATTATTGAAAACGGTG
TAACGCTAGATGTCGACGTTGTCGTCGACTTTGGACTCAAAGTAACAGCTGAATTAGACGTTGATAATAGGGCGATAATG
TATAAACGTGTGAGCATATCTTATGGTGAGCGCATTCAGAGACTCGGAAGAGTCGGAAGGAATAAGCCTGGGACAGTTAT
CCGCATCGGAAAAACAATGAAAGGCTTACAAGAAATTCCTGCGATGATTGCTACTGAAGCAGCTTTCATGTGTTTTGCAT
ATGGACTGAAAGTTATAACACATAATGTATCAACAACACATCTAGCAAAATGCACTGTTAAACAAGCTAGAACCATGATG
CAATTCGAACTATCACCATTTGTAATGGCTGAGTTAGTTAAATTCGATGGTTCCATGCATCCACAGATTCATGAAGCGTT
AACCAAGTATAAATTGAGGGATTCTGTGATCATGTTAAGACCAAACGCAATACCAAAGGTTAACCTCCACAACTGGTTAA
CGGCCCGTGATTACAATAGGATAGGCTGCTCATTGGAACTCGAGGATCACGTTAAAATACCATATTATATACGTGGAGTC
CCCGACAAATTGTATGGGAAGTTATATGATATCATCCTTCAATACAGCCCCACAAGTTGCTATGGAAGACTGTCAAGCGC
TTGCGTAGGTAAGGTCGCATATACATTGCGCACTGATCCTTGTTCATTACCGAGAACAATAGCCATAATCAACGCACTGA
TTACTGAAGAGTATGCAAAGAGGGACCATTACAGAAACATGGTAGCAAACCCCTCATCATCGCACGCCTTTTCACTTAAT
GGGCTGGTATCCATGATCGCGTCTCGGTACATGAAAGACCACACGAAGGAGAACATAGATAAACTTGTAAGAGTGCGTGA
CCAGCTACTTGAGTTCCAAGGCACAGGCATGCAATTTCAAGATCCTTCAGAATTGATGGATATTGGTGCATTGAATACAG
TCATTCACCAAGGAATGGACGCCACGGCTGCTTGCATTGGATTACAAGGGCGTTGGAATGCTTCACTCATCCAGCGTGAT
TTGATGATATCAGCAGGGATCTTCACAGGAGGAATTCTCATGATGTGGTGTCTCTTTACAAAATGGAGCAAGACAGAAGT
GTCACATCAAGGAAAGAACAAACGTAGTCGGCAAAAACTACGATTTAAAGAGGCTCGTGATAATAAATACGCCTATGATG
TTACAGGATCAGAGGAAGTTCTTGGCGAGAATTTCGGAACTGCATATACTAAGAAAGGAAAAGGAAAGGGGACAAAAGTT
GGTCTTGGAGTTAAACAGCATAAATTCCACATGATGTATGGTTTTGACCCTCAGGAGTACAACTTAATCCGCTTTGTGGA
TCCTTTAACAGGAGCCACGTTAGATGAGCAAATTCATGCAGATATACACTTAGTACAAGAGCACTTTAGCGTCATCAGAG
ATGAAGCAGTGGCGAATGACACAATCGAGAAACAACACATTTACGCTAACCCTGGATTGCAAGCATTTTTCATACAAAAT
GGGTCAGCAAACGCATTGAGAGTTGATCTTACGCCACACTCACCATTGCGTGCCGTGACAAACAACAATATAGCAGGCTT
CCCAGAATATGAAGGCACACTCCGACAAACAGGAACGGCTTTACAAATACCTGTCAATCAAGTTCCAGCCGCAAATGAAA
CAGGAGTAGCGCACGAATCAAAATCTATGATGAATGGACTGGGTGATTACACGCCAATATCGCAACAATTGTGTTTAGTG
CAAAATGACTCAGATGGAGTAAAACGAAATGTATTTTCAATTGGATATGGCTCATATCTCATTTCACCAGCGCACTTATT
TAAATATAACAATGGTGAAATTACAATTAGATCATCAAGAGGATTGTATAAAATTCGTAATTCTGTGGATTTAAAATTAC
ATCCAATTGCACACAGAGACATGGTCATAATCCAACTCCCAAAGGATTTCCCACCGTTCCCAATGCGTTTGAAATTTACA
CAGCCATCACGAGAGATGCGAGTTTGCTTAGTAGGAATCAATTTCCAACAGAACTATAGCACTTGTATCGTATCAGAAAG
CAGCGTAACAGCACCAAAGGGGAATGGAGATTTTTGGAAGCATTGGATATCAACAGTCGACGGTCAATGTGGATTACCAT
TGGTAGATACTAAGAACAAACACATTGTTGGAATCCATAGTCTTGCATCCACAAGTGGGAACACCAATTTCTTTGTTGCC
ATGCCTGAGAACTTTAATGAATACATTAATGGACTTGTGAAAACAAACAAATGGGAAAAGGGATGGCACTATAATCCGAA
TCTCATATCCTGGTGTGGATTAAATTTAGTCGACTCTGCTCCAAAGGGCTTGTTTAAAACGTCAAAATTAGTCGAAGATT
TGGATGCTAGTGTTGAAGAGCAGTGCAAAGTTACTGAAACATGGCTCACAGAACAATTACAAGATAATTTGCAAGTGGTC
GCGAAATGTCCAGGCCAACTCGTCACTAAGCATGTTGTCAAAGGCCAATGCCCGCATTTCCAGTTATACTTGTCAACACA
TAACGATGCTAAAGAATATTTCGCACCCCTGCTTGGAAAATATGATAAGAGTAGACTCAATAGAGCGGCATTTATCAAAG
ACATATCAAAGTATGCAAAACCAATTTATATTGGAGAAATCAATTATGACATCTTTGATAGAGCCGTACAACGAGTCATT
AATATTCTTAAAAATGTTGGAATGCAACAATGCGTTTATGTTACAGATGAAGAAGAAATTTTTAAATCACTTAACCTAAA
CGCAGCTGTCGGAGCACTCTACACAGGAAAGAAGAAAGATTACTTTGAGAGTTTTTCAAATGAAGACAAGGAAGAAATCG
TGATGAGATCATGTGAACGCATTTACAATGGACAACTTGGCGTGTGGAATGGGTCACTCAAAGCTGAAATCAGGCCAATA
GAGAAAACCATGTTAAATAAGACTCGAACTTTTACAGCAGCTCCATTGGAAACTTTGCTTGGAGGAAAAGTGTGCGTGGA
CGATTTTAATAATCAATTTTATTCACACCATTTAGAAGGCCCGTGGACCGTTGGGATAACAAAATTCTATGGAGGTTGGA
ATCGCTTACTTGAGAAGTTGCCAGAAGGATGGGTTTACTGTGATGCTGATGGATCCCAATTCGATAGTTCATTAACACCA
TATCTCATTAATGCAGTGTTGCATATTCGACTACAGTTCATGGAAGATTGGAACATAGGAGCGCAAATGCTTAAAAACCT
TTATACTGAGATTGTTTACACACCAATTGCAACGCCAGATGGATCTATCGTAAAGAAATTTAAAGGAAACAATAGTGGAC
AACCTTCTACAGTAGTTGATAATACATTGATGGTTATACTAGCTTTCAACTATGCTATGCTATCGAGTGGTATTAGAGAA
GAAGAGATTGATAACTGCTGTAGGATGTTTGCAAATGGTGATGACCTGCTTCTAGCAGTGCACCCCGATTTTGAATACAT
TTTAAACGGATTTCAAGATCACTTTGGGAATCTCGGATTAAATTTTGAGTTTACATCACGAACACGGGATAAATCCGAAT
TGTGGTTTATGTCTACAAGAGGAATCAAATGTGAAGGAATCTACATACCTAAACTCGAGAAAGAAAGAATAGTCGCAATA
CTTGAATGGGATCGATCAAATCTACCTGAGCATAGATTGGAAGCCATTTGTGCAGCTATGGTTGAAGCATGGGGCTACTC
AGATCTTGTTCACGAAATTCGGAAATTCTATGCGTGGCTATTAGAAATGCAACCTTTCGCAAATCTAGCAAAAGAAGGCA
TGGCACCATACATAGCAGAAACAGCACTCCGCAACCTTTATCTTGGAACGGGCATTAAAGAAGAAGAAATCGAGAAATAT
TTTAAGCAATTTGTTAAGGATCTTCCTGGATACATAGAAGATTACAACGAAGAGGTCATTCACCAATCGGGAACAGTTGA
TGCAGGTGCACAAGGAGGTAGCGGAAACCAAGGAACAACACCACCAGCAACAGGTAGCGGATCAAGACCATCGGCTTCAG
GAGCAGGATCTGGTAACGGAACAGGAACTGGAACCAGTGCAACTGGAGGCCAAACAGGAACTGGTAGTGGTGCTGGAACA
GGATCTGGAGCGACCGGAGGCCAATCAGGATCTGGAAGTGGCACTGGACAGACTGGCACAGGCTCAACAGGAACTGGTGT
AACGGGAGGCCAGAGAGATAAGGATGTAGATGCAGGTACAACAGGAAAAATTTCTGTACCAAAGCTCAAGGCCATGTCAA
AGAAAATGCGCTTACCGAAAGCAAAAGGAAAAGATGTCTTGCATCTGGACTTCTTGCTTACATACAAGCCACAGCAGCAA
GACATATCAAACACAAGAGCAACTAAAGAAGAATTTGATAGATGGTACGACGCCATAAAGAAAGAATATGAGATTGATGA
CACACAAATGACAGTTGTCATGAGCGGTCTTATGGTGTGGTGTATTGAGAACGGTTGCTCACCAAACATAAACGGAAATT
GGACAATGATGGATGGGGATGAACAAAGAGTCTTTCCACTCAAACCAGTCATTGAAAACGCATCTCCAACTTTCCGACAA
GTTATGCATCATTTTAGTGATGCAGCTGAAGCGTACATAGAGTACAGAAACTCTACTGAGCGATACATGCCAAGATACGG
ACTTCAGCGCAATCTCACCGACTATAGCTTAGCACGGTATGCATTTGATTTCTATGAAATGACTTCACGCACACCTGCTA
GAGCTAAAGAAGCCCACATGCAGATGAAAGCCGCAGCAGTTCGTGGTTCAAACACACGACTGTTCGGTCTGGACGGAAAT
GTCGGCGAGACCCAGGAGAATACAGAGAGACACACAGCTGGCGACGTTAGTCGCAATATGCACTCTCTGTTGGGAGTGCA
GCAGCACCACTAGTCTCCTGGAAACCCTGTTTGCAGTACCTATAATATGTACTAATATATAGTATATCAGTGAGGTTTTA
CCTCGTCTTTACTATTTGTTATGTATGTATTTAAAGCGTGAACCAGTCTGCAGCATACAGGGTTGGACCCAGTGTGTTCT
GGTGTAGCGTGTACTAGCGTCGAGCCATGAGATGGACTGCACTGGGTGTGGCTTTGCCACTTGTGTTGCGAGTCTCCTGG
TAAGAGACAATAAAAAAAATACATTAAAAAAAATACTCAAGTAAAAAAAATATAGTAAAAAAAAATACTCAAATTAAAAA
AATACATTAAAAAAAATACTCAAGTAAAAAAATACATTAAAAAATACTCGATTAAAAAAATATAGTTATAAAAAATACTC
GAGTAAAAAAATACGCGTGTAAGAAATACTTCATTTAACAGAAAAATATAGTAAAAAAATACTCGGGTAAAAAAAC

>Sugarcane mosaic virus Kenya maize sample 9 Kirinyaga
ACACAACACAACAAAACACAACCAAACAAAACCAAGTTACTTTTGCTCAGATTGTAGTGAACGGCTCGGTGGGAAAGGTT
CCTCGAGATCACTCTCTGACTCTTCTCTCTCTACCAACTTCATTCAAGCGAGATGGCGGGCTCTTGGACTCACGTGACAT
ACAAGTGGCAACCAGATGTCAACAACACACGTGACGTGAAAAGAGTGATGGAGATGTTTGTAGCGAAACATCAACGTTAC
ACTGAGGATCAAAGGCTTGCTCACAATAGCAAGCTGCTAAGGAAGGCTTGCGTTACTAGTGCTGAGTTTACTGAATCAGC
ACAGAAACCAAAATGTCATCAGACATGGGTTGAAAAGTGCGACCACAACCTCACAGAGCACTTTGTTTATCAACGTTTCA
CACCTGAAAAGAAAGTGCCAGTCACCAAACCTGAGACAACTTCTGTCACGAAGTTAATCAGGGATATCCTTGAGATTTCG
AAGGGCAGTGGGATAAAAATTGAATTAATTGACAAGCGTGTCAAACGTAAAACCCAATTATCCATAAGGCGACACAATGG
CAAAGATTTCCTGCACTGCAAAACCAGGCATGAAAATGGCCTGTTTAAACGCAAAGACGTTGACATTAGTGTCAAGTGGT
TGCCCACCATTGAAGCCATTGCAAAATGCTACAGCATTGTGAATGCAGAAGAATTGCAAAGTCTCAGTAGAGGCAGTAGT
GGTCTAACATTCATGCAGAATGATGAATTATTCATCGTGCGTGGAAGGATGCATGGTGAGATTGTCAATAGTTTACATGA
GAATAAGCACGTAATGGAAATCGAACACTATGCTGATCCACAGGCAAACAGTTTCTGGAAAGGCTACACAGATGCGTATG
TCGAGAACAGAAACATATCCACTACTCACACAGAGCACACACCAACTATCAATTTAGAAGAGTGTGGCAAGAGAATGGCA
CTGTTAGAAATCCTATTTCATTCAACTTTTAAAATAACATGCAAGACATGTAATATTGACGATCTTGAATTATCGGATGA
TGAATTTGGGGCCAAGTTATATAGTAATCTGCAGCGAATTGAAGAAAAACAACGTGAATATCTTGCTAAAGATCAAAAAC
TTTTACGCATGATTCACTTTGTTAAGGATCGATGTAATCCAAAGTTTTCACATTTACCCTTGCTATGGCAAGTGGCAGAA
ACAGTGGGGCATTACACTGATAACCAATCGAAGCAGATAATTGATATCAGTGAGGCGCTCATAAAAGTTAATACCTTAAC
TCCTGATGATGCAGTAAAGGCCAGTGTGGCATTATTGGAAGTAGCACGGTGGTACAAGAATCGGAAGGAATCACTTAAAA
CGGACACATTGGATTCATTTCGAAACAAGATTTCACCAAAGAGCACGATCAACGCAGCATTAATGTGTGATAACCAGTTA
GATAAGAATGCGAATTTCGTGTGGGGAAACAGAGAATACCATGCAAAGCGATTCTTCGCTAACTATTTTGAAGCTGTGGA
CCCAACTGATGCATATGAAAAACATGTAACACGCTTCAACCCCAATGGACAGCGGAAATTATCAATTGGCAAACTAGTAA
TCCCATTAGATTTTCAGAAAATCAGAGACTCGTTCGTTGGCCTATCAATAAATAAACAACCACTGAGCAAAGCTTGCGTA
AGTAAAATCGATGGGGGTTACGTGTATCCATGTTGCTGCGTTACAACAGAATTTGGAAAACCAGCATATTCTGAGATAAT
ACCTCCAACGAAAGGACATATCACGATTGGAAATTCAGTGGACCCAAAAATAGTGGATTTACCAAATACAACACCACCGA
GTATGTACATTGCAAAAGATGGATACTGTTATATTAACATATTCTTGGCAGCAATGATAAACGTCAATGAGGAATCCGCA
AAGGATTACACTAAGTTCCTTAGAGACGAGTTGGTGGAACGGCTTGGTAAATGGCCAAAATTAAAAGATGTGGCCACAGC
ATGCTATGCTTTATCAGTGATGTTTCCAGAGATAAAGAATGCCGAACTACCACCAATACTAGTGGATCATGAAAGCAAGT
CAATGCACGTCATTGATTCATATGGATCACTCAGCGTTGGCTTTCACATTCTAAAGGCAAGTACTGTTGGACAACTGATA
AAATTTCAGTATGAATCATTGGAAAGTGAGATGCGCGAGTACATAGTGGGTGGCACTTTGACACAGCAAACTTTCAGCAC
ACTTCTTAAGACTCTCACAAAGAACATGTTTAAGCCAGATAAAATAAAGCAGATAATTGAGGAAGAGCCATTCTTATTAA
TGATGGCAATTGCATCCCCAACTGTGCTCATCTCGCTGTACAACAACTGCTACATCGAGCAAGCAATGACATATTGGATC
GTCAAGAACCAAGGCATCGCAGCGCTCTTTGCGCAGTTGGAGGCACTAGCAAAGAAAACTTCTCAAGCGGAACTACTAGT
TCTTCAAATGCAAATACTTGAGAAAGCTTCAAACCAACTGAGACTTGCAGTCACGGGACTTAATCATGTTGATCCAGCTA
AACGACTTCTATGGTCTCACCTGGAAGCTATGACAACACGGTCGGAGATGAACAAGGAACTCATAGCGGAAGGCTACGCA
CTGTATGACGAGCGCTTATACACTTTAATGGAAAAAAGTTACGTAGATCAATTAAACCAATCATGGGCAGAATTATCATA
CTGTGGAAAATTTTCAGCAATATGGCGTGTGTTCAGAGTCAGGAAATACTACAAACCATCTTTAACCGTGAGAAAAAGCG
TAGATTTAGGCGCTGTGTACAATATATCAGCTACGCATCTAATATCAAATTTAGTGCAGAAAAGTCGAGATCAAGTCAGC
TCTACTTTAACCAAACTCCGCAACGGTTTCTATGATAAAATGGAGAGAGCGAGAGTTAGTGCAGTAAGGACAATATATTG
GTTTGTACCCGACATATTTAGACTAATACATATTTGCTTAGTTTTAAGTATATTAACAACTATAGCTAATACAATAATCG
CAATTATGAATGATTATAAAAAGTTGAAAAAGCAACAAAGAGAGGACGAATACGAAGCCGAGATTAATGAGGTGCGAAGG
ATACACGCTAACCTGATGAAGGAGCATAATGATGACTTAACATGTAACCAATTTATTGAGCACATACGACAGACACATCC
ACGCCTCATTGAGGCAACATTGGATTTAACACATACAGGTGTCATCCATGAGGGCAAATCCAGTTTAGAAACAAACCTCG
AACAGGCAATGGCAGTGGGAACTTTACTCACTATGATACTCGATCCACAGAAGAGTGATGCAGTTTATAAGGTTCTCAAT
AAGATGCGGACAGTTATCAGCACAATAGAACAGAATGTGCCATTTCCCTCAGTGAACTTCATGAGCATCTTGTCACCTCC
TGTAACTCAGCAAAGTGTAGATGTTGACGAACCGTTAACACTGAGTACCGATAAGAATTTGACTATAGATTTCGACACAA
ACCAAGATTTGCCAGCGGACACATTTAGCAATGACGTTACGTTCGAGAGCTGGTGGGCTAATCAGATAAACAACAACAGA
ACAGTACCACACTATCGACTTGGGGGAAAGTTTGTAGAATTCACAAGAGAGAATGCAGCAATGGTTAGCATTGAGCTCGC
TCATTCGAACATCGAAAAAGAGTTTCTACTCAGAGGAGCCGTTGGGTCAGGAAAATCCACAGGTTTGCCGTATCATCTCA
GTATGCGTGGAAAAGTGCTATTGATAGAACCTACTCGACCATTAGCTGAGAACGTTTGCAGGCAATTGCAAGGTCCTCCA
TTTAATGTGAGTCCCACTTTACAAATGAGAGGATTGAGCACATTTGGCTGCACTCCTATCACGATAATGACATCTGGCTT
CGCATTGCACATGTATGCTAATAACCCTGATAAGATCTCTGAGTACGACTTCATTATCTTTGATGAATGTCACATTATGG
AAGCACCTGCAATGGCATTTTATTGTTTGCTTAAGGAGTATGAATATCGAGGCAAGATAATAAAAGTTTCAGCTACACCA
CCAGGACGAGAATGCGAGTTTTCAACCCAACATCCAGTAGATATACATGTATGTGAAAGCTTAACACAACAGCAATTTGT
CATGGAATTAGGAACAGGATCAACCGCTGATGCAACCAAATATGGCAATAACATATTAGTATACGTTGCAAGTTATAATG
ATGTAGACTCTTTGTCCCATGCTCTAACTGAACTTAAATATTCAGTGATTAAAGTCGATGGAAGAACGATGAAGCAGAAC
ACCACAGGAATCGTAACAAATGGAACATCCGGTAAGAAATGCTTCGTTGTGGCCACAAATATTATTGAAAACGGTGTAAC
GCTAGATGTCGACGTTGTCGTCGACTTTGGACTCAAAGTAACAGCCGAATTAGACGTTGATAACAGGGCGATAATGTATA
AACGTGTGAGCATATCTTATGGTGAGCGCATTCAGAGACTCGGAAGAGTCGGAAGGAATAAGCCTGGGACAGTTATCCGC
ATCGGAAAAACAATGAAAGGCTTACAAGAAATTCCTGCGATGATTGCTACTGAAGCAGCTTTCATGTGTTTTGCATATGG
ACTGAAAGTTATAACACATAATGTATCAACAACACATCTAGCAAAATGCACTGTCAAACAAGCTAGAACCATGATGCAAT
TCGAACTATCACCATTTGTAATGGCTGAGTTAGTTAAATTCGATGGTTCCATGCATCCACAGATTCATGAAGCGTTAACC
AAGTATAAATTGAGGGACTCTGTGATCATGTTAAGACCAAACGCAATACCAAAGGTTAACCTTCACAACTGGTTAACGGC
CCGTGATTACAATAGGATAGGCTGCTCATTGGAACTCGAGGATCACGTTAAAATACCATATTATATACGTGGAGTCCCCG
ACAAATTGTATGGGAAGTTATATGATATCATCCTTCAATACAGCCCCACAAGTTGCTATGGAAGACTGTCAAGCGCTTGC
GTAGGTAAGGTCGCATATACATTGCGCACTGATCCTTGTTCATTACCGAGAACAATAGCCATAATCAACGCACTGATTAC
TGAAGAGTATGCAAAGAGGGACCATTATAGAAATATGATAGCAAACCCCTCATCATCGCACGCCTTTTCGCTTAATGGGC
TGGTATCCATGATCGCGTCTCGGTACATGAAAGACCACACGAAGGAGAACATAGATAAACTTGTAAGAGTGCGTGACCAG
CTACTTGAGTTCCAAGGCACAGGCATGCAATTTCAAGATCCTTCAGAATTGATGGATATTGGTGCATTAAATACAGTCAT
TCACCAAGGAATGGACGCCACGGCTGCTTGCATTGGATTACAAGGGCGTTGGAATGCTTCACTCATTCAGCGCGATTTGA
TGATATCAGCAGGGATCTTCACAGGAGGAATTCTCATGATGTGGTGTCTCTTTACAAAATGGAGCAAGACAGAAGTGTCA
CATCAAGGAAAGAACAAACGTAGTCGGCAAAAACTACGATTTAAAGAGGCTCGTGATAATAAATACGCCTATGATGTCAC
AGGATCAGAGGAAATTCTTGGCGAGAATTTCGGAACTGCATATACTAAGAAAGGAAAAGGAAAGGGAACAAAAGTTGGTC
TTGGAGTTAAACAGCATAAATTCCACATGATGTATGGTTTTGACCCTCAGGAGTACAACTTAATCCGCTTTGTGGATCCT
TTAACAGGAGCCACGTTAGATGAGCAAATTCATGCAGATATACACTTAGTACAAGAGCACTTTAGCGTCATCAGAGATGA
AGCAGTGGCGAACGACACAATCGAGAAACAACACATTTACGCTAACCCTGGATTGCAAGCATTTTTCATACAAAATGGGT
CAGCAAACGCATTGAGAGTTGATCTTACGCCACACTCACCATTGCGTGCCGTGACAAACAACAATATAGCAGGCTTCCCA
GAATATGAAGGCACACTCCGACAAACAGGAACGGCTTTACAAATACCTGTCAATCAAGTTCCAGCCGCAAATGAAACAGG
AGTAGCGCACGAATCAAAATCTATGATGAATGGACTGGGTGATTACACGCCAATATCGCAACAATTGTGTTTAGTGCAAA
ATGACTCAGATGGAGTTAAACGAAATGTATTTTCAATTGGATATGGCTCATATCTCATCTCACCAGCGCACTTATTTAAA
TATAACAATGGTGAAATTACAATTAGATCATCAAGAGGATTGTATAAAATTCGTAATTCTGTGGATTTAAAATTGCATCC
GATTGCACACAGAGACATGGTCATAATCCAACTCCCAAAGGATTTCCCACCGTTCCCAATGCGTTTGAAATTTACACAGC
CATCACGAGAGATGCGAGTTTGCTTAGTAGGAATCAATTTCCAACAGAACTATAGCACTTGTATCGTATCAGAAAGCAGC
GTAACAGCACCAAAGGGGAATGGAGATTTTTGGAAGCATTGGATATCAACAGTCGACGGTCAATGTGGATTACCATTGGT
AGATACTAAGAACAAACACATTGTTGGAATCCATAGTCTTGCATCCACAAGTGGGAACACCAATTTCTTTGTTGCCATGC
CTGAGAACTTTAATGAATACATTAATGGACTTGTGCAAACAAACAAATGGGAAAAGGGATGGCACTATAATCCGAATCTC
ATATCTTGGTGTGGATTAAATTTAGTCGACTCTGCTCCAAAGGGCTTGTTTAAAACGTCAAAATTAGTTGAAGATTTGGA
TGCTAGTGTTGAAGAGCAGTGCAAAGTTACTGAAACATGGCTCACAGAGCAATTACAAGATAATTTGCAAGTGGTCGCGA
AATGTCCAGGCCAACTCGTCACTAAGCATGTTGTCAAAGGCCAATGCCCGCATTTCCAGTTATACTTGTCAACACATAAT
GATGCTAAAGAATATTTCGCACCCCTGCTTGGAAAATATGATAAGAGTAGACTCAATAGAGCGGCATTTATCAAAGACAT
ATCAAAGTATGCAAAACCAATTTATATTGGAGAAATCAATTATGACATCTTTGATAGAGCCGTACAACGAGTCATTAATA
TTCTTAAAAATGTTGGAATGCAACAATGCGTTTATGTTACAGATGAAGAAGAAATTTTTAAATCACTTAACCTAAATGCA
GCTGTCGGAGCACTCTACACAGGAAAGAAGAAAGATTACTTTGAAAGTTTTTCAAATGAAGACAAGGAAGAAATCGTGAT
GAGATCATGTGAACGCATTTACAATGGACAACTTGGCGTGTGGAATGGGTCACTCAAAGCTGAAATCAGGCCAATAGAGA
AAACCATGTTAAATAAGACTCGAACTTTTACAGCAGCTCCATTGGAAACTTTGCTTGGAGGAAAAGTGTGCGTGGACGAT
TTTAATAATCAATTTTATTCACACCATTTAGAAGGCCCGTGGACCGTTGGGATAACAAAGTTCTATGGAGGTTGGAATCG
CTTACTTGAGAAGTTGCCAGAAGGATGGGTTTACTGCGATGCTGATGGATCCCAGTTCGATAGTTCATTAACACCATATC
TCATTAATGCAGTGTTGAATATTCGACTACAGTTCATGGAAGATTGGAACATAGGAGCGCAAATGCTTAAAAACCTTTAT
ACTGAGATTGTTTACACACCAATTGCAACGCCAGATGGATCTATCGTAAAGAAATTCAAAGGAAACAATAGTGGACAACC
TTCTACAGTAGTTGATAATACATTGATGGTTATACTAGCTTTCAACTATGCTATGCTATCGAGTGGTATTAGAGAAGAAG
AGATTGATAACTACTGTAGGATGTTTGCAAATGGTGATGACCTGCTTCTAGCAGTGCACCCCGATTTTGAATACATTTTA
GACGGATTTCAAGATCACTTTGGGAATCTCGGATTAAATTTTGAGTTTACATCACGAACACGAGATAAGTCCGAGCTGTG
GTTCATGTCTACAAGAGGAATCAAATGTGAAGGAATCTACATACCCAAACTCGAGAAAGAAAGAATAGTCGCAATACTTG
AATGGGATCGATCAAATCTACCTGAGCATAGATTGGAAGCCATTTGTGCAGCTATGGTTGAAGCATGGGGTTACTCAGAT
CTTGTCCATGAAATCCGGAAATTTTATGCGTGGCTTCTAGAAATGCAACCTTTCGCAAATTTAGCAAAAGAAGGCAAGGC
GCCATACATAGCAGAAACAGCGCTCCGTAACCTTTATCTTGGAACGGGCATTAAAGAAGAAGAAATTGAGAAATATTTTA
AACAATTTGTTAAGGATCTTCCTGGATACATAGAAGATTACAACGAAGAGGTCGTCCACCAATCGGGAACAGTTGATGCA
GGTGCACAAGGAGGTAGCGGAAACCAAGGAACAACACCACCAGCAACAGGTAATGGAACAGGAACCAGAACTGGTGCAAC
TGGAGGCCAAACAGGAGCTGGTAGTGGTGCTGGAACAGGATCTGGAGCGACCGGAGGCCAATCAGGATCTGGAAATGGCA
CTGGACAGACTGGCACAGGCTCAACAGGAACTGGTGCAACGGGAGGCCAGAGAGATAAGGATGTAGATGCAGGTACAACA
GGAAAAATTTCTGTACCAAAGCTCAAGGCCATGTCAAAGAAAATGCGCTTACCGAAAGCAAAAGGAAAAGATGTCTTGCA
TCTGGACTTCTTGCTTACATACAAGCCACAGCAGCAAGACATATCAAACACAAGAGCAACTAAAGAAGAGTTTGATAGAT
GGTACGACGCCATAAAGAAAGAATATGAGATTGATGACACACAAATGACAGTTGTCATGAGCGGTCTTATGGTGTGGTGC
ATTGAGAACGGTTGCTCACCAAACATAAACGGAAATTGGACAATGATGGATGGAGATGAACAAAGAGTCTTTCCACTCAA
ACCAGTCATTGAAAACGCATCTCCAACTTTCCGACAAGTTATGCATCATTTTAGTGATGCAGCTGAAGCGTACATAGAGT
ACAGAAACTCTACTGAGCGATACATGCCAAGATACGGACTTCAGCGCAATCTCACCGACTATAGCTTAGCACGGTATGCA
TTTGATTTCTATGAAATGACTTCACGCACACCTGCTAGAGCTAAAGAAGCCCACATGCAGATGAAAGCCGCAGCAGTTCG
TGGTTCAAACACACGACTGTTCGGTCTGGACGGAAATGTCGGCGAGACCCAGGAGAATACAGAGAGACACACAGCTGGCG
ATGTTAGTCGCAATATGCACTCTCTGTTGGGAGTGCAGCAGCACCACTAGTCTCCTGGAAACCCTGTTTGCAGTACCTAT
AATATGTACTAATATATAGTATATCAGTGAGGTTTTACCTCGTCTTTACTATTTGTTATGTATGTATTTAAAGCGTGAAC
CAGTCTGCAGCATACAGGGTTGGACCCAGTGTGTTCTGGTGTAGCGTGTACTAGCGTCGAGCCATGAGATGGACTGCACT
GGGTGTGGCTTTGCCACTTGTGTTGCGAGTCTCCTGGTAAATC

>Sugarcane mosaic virus Kenya maize sample 15 Busia
CTCAACACAACACAACAAAACACAACCAAGCAAAACCAATTTACTTGCGCTCAGATTGTA
GTGAACGGCTCGAACGAAACGGTTCTTCGAGATCACTCTCTGATTTCTCCTCATCTCTCA
ACTTCTTTCGAAAGAAATGGCGGGAACGTGGACCCATGTGACATACAAGTGGCAGCCAGA
TGTCAACAATGATCGTCACATTAAGAGAGTAATGGAAATGTTTGCAGCAAAACATCAACA
TTACTCAGAAGAACAGCGACTTGCTCACAATATGAAATTATTGAGGAAGACAAGTGTTGT
GAGCGTTGAGCCTGCAAAACCGAAACAGAAGCAGGCAACTCAACAAATGTGGGTTGAGAA
ATGTGATCACAATCCTGTTGATCACTTAGTATATTCACGATTTGAAAGACCTATCAACAA
AGTGGATACGAGTATCAAAAGTGCATCTGTAAGCAAGCTAACCAGAGAGATTTTAGAGAT
CTCGAAGGTTAGCGGCCTTAAAGTTGAACTAATTGATAAGCGTAAAAGAGCTAAAACACA
GTTATCAATCAAAAGGTTCAATGGCAAGGACTTTCTCCATTGCAAAACAAACCATGAAAA
CAATTTGTTTAAAAGGAGGGACATAGCCATCGGACACAAATGGCTTCCAACAATCGAAGC
CATTGCTCGCTGCTATAGTACTATGAACCAAGAGGAATTGCAGAGCCTTTATAGAGGCAG
CAGTGGTCTCACATTCATTCAAAATGATGAACTGTTCGTTGTTAGAGGGAGAATGAATGG
TGAACTAGTCAATAGCCTATGTGAAACAGACCGGGTTATGGATATTGAACACTACGCAGA
TCCCCAAGCTAATGACTTTTGGAGAGGATATACAAATGCTTACGTGGATAATCGTAGTAT
TTCTACCACCCATACAGAGCACACTCCGACAATCAATCTAGAAGAGTGTGGAAAACGAAT
GGCTCTACTTGAGATATTATTCCACTCCACATTCAAGATTACATGTAAAACATGTAACAT
GGATGATCTTGAATTATCAGATGATGAATTTGGAGCTAAACTCTACAAAAATCTGCAACG
CATCGAAGAGAAGCAACGAGAGTACCTTGCCAAGGATCAAAAGTTATCCAGAATGATACA
ATTCATCAAAGAAAGATGCAACCCAAAATTCTCACATTTACCAATGTTGTGGCAAGTTGC
AGAAACAATAGGACACTACACTGATAATCAGTCAAAGCAAATAATGGATATCAGCGAAGC
ACTCATCAAAGTTAATACTTTAACTCCTGATGATGCTATGAAAGCAAGCGCAGCATTACT
CGAAGTGTCGCGGTGGTATAAGAATCGTAAGGAATCACTCAAAACTGACTCATTGGAATC
TTTTAGAAATAAGATATCACCAAAGAGTACAATAAATGCAGCTTTAATGTGTGACAATCA
ATTGGATAAAAATGCAAATTTTGTATGGGGTAATAGGGAATATCACGCCAAACGATTCTT
TGCAAACTATTTTGAAGCAGTGGATCCCACAGACGCATATGAAAAGCACGTTACACGGTT
CAACCCTAATGGTCAACGAAAGTTATCGATAGGAAAGTTAGTTATTCCACTAGACTTTCA
AAAGATTAGAGAATCATTTGTTGGACTTCCGATCAATAGACAACCGCTAGACAAATGTTG
TGTTAGTAAGATCGAAGGAGGATATATATACCCGTGTTGCTGCGTCACAACAGAATTTGG
TAAACCAGCATACTCTGAGATAATACCTCCAACAAAAGGCCACATAACAATAGGCAATTC
AATTGATCCAAAGATTGTGGACCTACCAAACACAACACCACCCAGCATGTACATTGCTAA
GGACGGGTACTGTTATATCAATATCTTTCTAGCAGCCATGATCAACGTCAATGAAGAATC
TGCCAAGGATTATACGAAATTCTTGAGAGATGAACTAGTTGAGCGTCTTGGAAAGTGGCC
AAGGCTTAAAGACGTAGCAACAGCGTGTTATGCATTATCTGTAATGTTTCCAGAAATTAA
GAATGCTGAGCTACCTCCAATCTTAGTTGACCATGAAAATAAATCTATGCACGTCATCGA
CTCATATGGTTCACTAAGCGTTGGATTTCACATATTGAAAGCAAGCACGATTGGTCAATT
AATTAAATTTCAATATGAATCTATGGATAGCGAAATGCGCGAATACATAGTAGGAGGAAC
TCTTACGCAACAGACATTCAATACACTTCTTAAGATGCTCACGAAAAACATGTTCAAACC
AGAGCGTATTAAGCAGATAATTGAGGAGGAACCCTTCTTGCTTATGATGGCAATCGCATC
TCCAACGGTATTGATAGCACTGTATAATAATTGTTACATTGAGCAAGCTATGACATACTG
GATCGTGAAGAATCAAGGAGTTGCAGCCATATTCGCACAACTCGAAGCATTAGCCAAGAA
AACATCCCAGGCTGAATTACTAGTTCTACAAATGCAGATACTTGAAAAAGCATCTAGTCA
ATTAAGATTAGCAGTTTCAGGACTTAGCCATGTCGACCCAGCAAAGCGACTTTTGTGGTC
ACACCTCGAAGCAATGACAACACGGTCAGAAATGAACAAGGAGTTGATAGCTGAGGGGTA
TGCACTATACGACGAGCGTCTATATACCCTGATGGAAAAAAGTTACGTAGATCAATTAAA
CCAGTCATGGGCAGAATTATCATACTGTGGAAAATTTTTAGCAATATGGCATGTGTTCAA
AGTCAGGAAGTATTACAAACCTTCTTTAACCGTGAGAAAAAGCGTAGATTTAGGCGCTGT
ATACAATATATCAGCTACGCATCTAATATCAGATTTAGTGCGGAAAAGTCAAGATCAAGT
CAGCTCTATTTTAACCAAACTCCGCAACGGTTTCTATGATAAATTAGAGAAAGCTAGAAT
ACGCACTATAAAAACGGTTTATTGGTTTATACCCGATATATTTAGACTCATGCATATATT
CATAGTTTTGAGTTTATTAACTACCATAGCGAACACTATCATAGTAACTATGAATGACTA
CAAGAAATTGAAGAAACAACAAAGAGAAGACGAATATGAAGCAGAAATTAACGAAGTTCG
CAAAATCCATTCCACCTTGATGGAAGAGCGGAAGGACAATTTGACATGTGAACAATTTGT
TGAATATATGCGCCAAAACCATCCGCGGTTAGTTGAAGCAACACTGGACTTAACCCACAC
AGGCGTCATACATGAAGGAAAATCCAATCTCGAAACCAATTTGGAACAAGCAATGGCAGT
TGGCACCTTGATAACCATGATACTTGATCCACAGAAAAGCGATGCTGTCTATAAGGTGTT
GAACAAAATGCGGACAGTAATTAGTACAATTGAACAAAACGTCCCATTCCCTTCAGTAAA
CTTTTCCAACATCTTGACACCTCCAGTGACACAACAGAGTGTAGATGTTGATGAGCCATT
GACACTTAGCACTGAGAAAAATTTAACAATAGACTTTGACACGAATCAAGATTTACCTGC
CGATACATTCAGTAATGATGTGACATTTGAAGATTGGTGGTCAAATCAATTAAGCAACAA
TAGAACAGTGCCACACTACCGACTTGGGGGAAAGTTTGTTGAATTCACACGAGAAAACGC
AGCCCACACGAGCATCGAACTTGCACACTCAAACATTGAGAAAGAGTTCTTACTTAGAGG
AGCAGTCGGCTCGGGAAAATCTACTGGGTTACCATACCATCTTAGCATGCGTGGAAAAGT
GCTTTTACTAGAGCCTACAAGGCCACTAGCCGAGAACGTGTGTAGGCAATTACAAGGACC
ACCATTTAATGTAAGTCCAACTCTTCAAATGCGTGGACTGAGTTCTTTCGGGTGTACTCC
AATCACGATCATGACATCAGGTTTTGCATTGCACATGTACGCAAATAATCCAGATAAAAT
ATCTGAATACGATTTTATAATCTTCGATGAATGTCATATAATGGAAGCACCAGCAATGGC
CTTTTATTGCTTACTCAAAGAATACGAATACCGAGGAAAAATCATCAAGGTATCAGCCAC
GCCTCCAGGAAGGGAGTGCGAATTCACAACACAACATCCAGTAGACATCCATGTTTGTGA
AAATCTAACTCAACAACAATTTGTTATGGAACTCGGAACCGGTTCAACCGCAGATGCTAC
GAAGTACGGAAATAATATCTTAGTTTATGTAGCAAGTTATAATGATGTCGATTCATTGTC
GCATGCATTAATTGAACTCAAATATTCCGTTATTAAAGTGGATGGCCGAACAATGAAGCA
AAACACAACAGGAATCACCACAAACGGTACCTCACAAAAGAAGTGTTTTGTTGTCGCAAC
AAATATAATTGAAAATGGCGTCACACTAGATATCGATGTTGTTGTTGACTTTGGACTGAA
AGTATCAGCCGATTTGGATGTTGACAACAGGGCAATATTGTATAAACGCGTGAGTATATC
ATATGGTGAACGCATACAACGACTGGGTCGTGTTGGAAGAAATAAACCTGGCACAGTTAT
TCGTATTGGAAAAACCATGAAAGGTTTGCAAGAAATTCCAGCAATGATCGCAACAGAAGC
AGCTTTCATGTGTTTCGCATATGGCCTCAAAGTCATCACCCATAATGTTTCAACGACCCA
TCTTGCAAAGTGCACAGTTAAACAAGCAAGAACCATGATGCAATTTGAATTATCACCATT
TGTCATGGCTGAGCTCGTTAAGTTTGATGGTTCAATGCATCCACAAATACATGAGGCTTT
AGTAAAATACAAGCTTAGAGATTCTGTCATAATGCTTAGGCCGAATGCAATTCCAAAAGT
TAATTTACACAATTGGCTTACAGCCCGGGATTATAATAGAATAGGTTGCTCATTAGAACT
TGAAGATCATGTTAAAATTCCGTACTATATTAGGGGAGTTCCCGATAAGTTGTATGGAAA
GCTATATGATATTATTTTACAGTATAGTCCAACTAGTTGTTATGGTAGACTATCAAGTGC
GTGTGCAGGTAAAGTAGCATACACTTTACGAACAGATCCGTGTTCACTTCCAAGAACAAT
AGCAATAATCAATGCTTTAATCACGGAGGAATATGCGAAGAGAGATCACTACCGAAATAT
GATTTCAAACCCTTCTTCATCGCATGCATTCTCACTCAATGGGTTGGTATCTATGATCGC
AACTAGATATATGAAGGATCATACAAAAGAGAATATTGACAAACTCATCAGAGTACGTGA
TCAATTACTTGAGTTTCAAGGCACCGGAATGCAATTTCAAGATCCATCAGAACTCATGGA
AATTGGGGCTCTCAATACAGTCATTCACCAAGGAATGGATGCAACTGCAGCTTGTATCGG
ATTACAAGGACGATGGAATGCTTCGCTCATACAACGTGACCTCTTAATCGCAGGAGGAGT
TTTTATCGGAGGCATTTTGATGATGTGGAGCTTATTCACTAAATGGAGCAACACAAATGT
CTCACATCAAGGAAAGAACAAACGTAGTAGACAAAAACTCCGATTCAAAGAAGCAAGAGA
TAACAAATATGCATATGATGTCACAGGATCAGAAGAGTGCCTTGGCGAGAATTTCGGAAC
AGCCTATACAAAGAAAGGTAAAGGAAAAGGAACTAAAGTTGGACTCGGTGTGAAACAACA
CAAATTTCATATGATGTACGGTTTTGATCCTCAAGAGTACAACCTAATTCGATTTGTCGA
TCCACTCACAGGAGCAACTCTTGATGAGCAAATTCATGCCGACATACGCTTAATTCAAGA
GCATTTCGCTGAAATTCGTGAGGAGGCAGTAGCTAACGACACAATTGAAAGACAGCAGAT
CTACGGCAATCCTGGACTACAAGCATTTTTCATACAAAATGGGTCAGCAAACGCCCTGAG
AGTTGATTTAACGCCACATTCACCTACACGAGTTGTCACAGGTAATAATATAGCAGGATT
CCCAGAATATGAAGGCACACTTCGTCAGACTGGAACAGCTATAACCATACCCATTGGTCA
AGTCCCGATCGCGAATGAAGCAGGAGTTGCACACGAATCAAAATCTATGATGAATGGATT
GGGTGATTACACGCCAATATCGCAACAATTGTGTTTAGTGCAAAATGACTCAGATGGAGT
AAAACGGAATGTATTTTCAATTGGATATGGCTCGTATCTCATTTCACCAGCGCACTTATT
TAAATATAACAATGGCGAAATTACAATTAGATCATCAAGGGGATTGTATAAAATTCGCAA
CTCTGTGGATTTAAAATTACATCCGATTGCACACAGAGACATGGTCATAATCCAACTCCC
AAAGGATTTCCCGCCGTTCCCAATGCGTTTGAAGTTCACACAACCATCACGAGAGATGCG
AGTTTGCTTAGTGGGAGTCAATTTCCAACAGAATTATAGCACTTGTATCGTATCGGAAAG
CAGCGTAACAGCACCAAAGGGGAATGGAGATTTTTGGAAGCATTGGATATCAACAGTCGA
CGGTCAATGTGGACTACCATTGGTAGATACTAAGAACAAACACATTGTTGGAATTCATAG
TCTTGCATCCACAAGTGGAAACACCAATTTCTTTGTTGCCATGCCTGAGAACTTTAATGA
ATACATTAATGGACTTGTGCAAACAAACAAATGGGAAAAGGGATGGCACTATAATCCGAA
TCTCATATCTTGGTGTGGATTAAACTTAGTCGACTCTGCTCCAAAGGGTTTATTTAAAAC
GTCAAAATTAGTTGAAGATTTGGACGCTAGTGTTGAAGAGCAGTGCAAAGTCACTGAAAC
ATGGCTCACAGAGCAATTACAAGATAATTTGCAAGTGGTTGCGAAATGCCCAGGCCAACT
CGTCACCAAGCATGTCGTCAAAGGCCAATGCCCACACTTCCAGTTATATTTGTCAACACA
TAATGATTCCAAAGAATATTTCGCACCCCTGCTTGGAAAATATGATAAGAGCAGACTCAA
TAGAGCGGCATTTATCAAAGACATTTCAAAGTATGCAAAACCAATTTATATTGGAGAAAT
CAATTATGATATCTTTGATAGAGCTGTACAACGAGTCATTAACATTCTTAAAAATGTTGG
AATGCAACAATGCGTTTATGTCACAGATGCAGAAGAGATTTTTAAATCACTTAACCTAAA
CGCAGCTGTCGGAGCACTGTACACAGGAAAGAAGAAAGATTACTTTGAAAGCTTTTCAAA
TGAAGACAAGGAAGAAATCGTGATGAGATCATGTGAACGCATTTACAATGGACAACTTGG
CGTGTGGAATGGGTCACTCAAAGCTGAAATCAGGCCAATAGAGAAAACCATGTTAAATAA
GACTCGAACCTTTACAGCAGCTCCATTGGAAACTTTGCTTGGAGGAAAAGTGTGTGTGGA
CGACTTTAATAATCAATTTTATTCACACCATTTAGAAGGCCCATGGACTGTTGGGATAAC
AAAATTCTATGGAGGTTGGAACCGCTTACTTGAGAAGTTGCCGGAAGGATGGATTTACTG
CGACGCTGACGGATCCCAATTCGATAGTTCATTAACACCATATCTCATTAATGCAGTGTT
GAATATTCGATTACAGTTCATGGAAGATTGGAACATAGGAGCGCAAATGCTTAAAAACCT
TTATACTGAAATTGTTTATACACCAATTGCAACGCCAGATGGATCCATCGTGAAGAAATT
CAAAGGAAACAATAGTGGACAACCTTCTACAGTAGTTGATAATACATTGATGGTTATAAT
AGCTTTCAACTATGCTATGCTATCGAGCGGTATTAGAGAAGAAGAGATTGATAACTGCTG
TAGGATGTTTGCAAATGGTGATGACCTGCTCCTAGCAGTGCATCCTGATTTTGAATACAT
TCTAAACGGATTTCAAGACCACTTCGGAAATCTCGGATTGAATTTTGAGTTTACATCACG
AACACGAGATAAATCCGAATTGTGGTTCATGTCTACAAGAGGAATCAAATGTGAAGGAAT
CTACATACCTAAGCTCGAGAAAGAAAGAATAGTCGCAATACTCGAATGGGACCGATCGAA
CTTGCCTGAGCATCGTCTTGAAGCTATCTGTGCAGCCATGGTTGAAGCATGGGGTTACCC
AGATTTAGTTCATGAAATTCGAAAGTTTTACGCGTGGCTTCTTGAAATGCAACCCTTCGC
GAACCTGGCAAAGGAAGGCATGGCGCCATACATAGCAGAAACAGCACTCCGCAACCTCTA
CCTTGGAACAGGCATCAAAGAAGAAGAAATTGAAAAATATTTTAGACAGTTTGTCAAGGA
TCTACCTGGATACGTAGAAGATTACAATGAAGAAGTTATTCATCAATCTGGTCAAGTTGA
CGCAGGGAGACAGGGCGGTAGCGGCGCTCAAGGAGGCACGCCACCAGCAGGAAGTGGAGG
CACTGGATCTGGCACTCAAGGCAATGGGGGTCAGACGGGATCCCAAGGAAGTAGTGGTCA
ACAAGGGTCCGGTGGGGGCACTGGTCAAGGAGCAGCTGGAAACAACGGCGGAGGTCAGAC
AGGAGGCTCTAGTGGGACAGCTGGTCAGAGAGATAAGGACGTTGACGCAGGCTCGGCTGG
AAAGATATCCGTACCAAAGCTTAAAGCCATGTCAAAGAAAATGCGCTTGCCAAAGGCAAA
AGGAAAAGATGTCTTGCATTTGGACTTTTTGTTGACATACAAGCCACAACAGCAGGACAT
ATCGAACACAAGAGCAACTAAGGAAGAGTTCGATAGATGGTACGACGCCATAAAGAAGGA
GTACGAGATCGATGATACACAAATGACAGTCGTCATGAGTGGTCTGATGGTCTGGTGCAT
CGAAAATGGTTGCTCACCAAACATAAACGGAAATTGGACGATGATGGATGGGGATGAACA
AAGAGTTTTCCCATTAAAACCAGTTATCGAAAACGCATCTCCAACTTTTCGACAAGTTAT
GCATCATTTCAGTGATGCAGCTGAAGCGTATATAGAATACAGAAATTCTACTGAGCGATA
CATGCCAAGATATGGACTTCAGCGAAATCTCACCGACTATAGCTTAGCGCGGTATGCTTT
TGATTTCTACGAAATGACTTCACGCACACCAGCTAGAGCTAAGGAAGCCCACATGCAGAT
GAAAGCCGCAGCAGTTCGTGGTTCAAACACACGACTGTTCGGTTTGGACGGAAATGTCGG
CGAGACTCAGGAGAATACAGAGAGACACACAGCTGGCGACGTTAGTCGCAATATGCACTC
TCTGTTGGGAGTGCAGCAACACCACTAGTCTCCTGGAAACCCTGTTTGCAGTACCTATAA
TATATACTAATATATAGTACGTTGGTGAGGCTTTGCCTCGGTTTTACTATCTTATTATGT
ATGTATTTACAGCGTGAACCAGTCTGCAGCATGCAGGGTTGGACCCAGCGTGTTCTGGTG
TAGCGTGTACTAGCGTCGAGCCATGAGACGGACTGCACTGGGTGTGGCTATGCCACTTGT
GTTGCGAGTTTCCTGGTAAGAGACAAAAAAAAAAAAGGGTTTAGGCCCCTGCAAAAAAAA
AACAGAAGAAGAAGAAAAAAAAAGAATAGAA

>Sugarcane mosaic virus Kenya maize sample 18 Busia
CAACACACAACAAAACACAACCAAACAACACCAAGTTTTCTTTGCTCAGATTGTAGTGAACGGCTCGCAAGAAACGGTTC
TTCGAGATCACTCTCTGATTTCTTTCTCTCTCACACTTGCGTTCAAGCGGAATGGCGGGATCGTGGACTCACGTGTCTTA
CAAGTGGCAGCCAAATGTCAACAATGACCGTGATGTAAGAAAGGTAATGGAAATGTTTGCAGCAAAACATCAACATTATA
CAGAGGAGCAGCGACTTGCACATAACAGCAAGTTGCTAAGGAAAGCGTATGTTGTGGACGTTGAACCAGTGAAGCCAGCA
CCGGAGCCTATAAGGCGTAAAGTGTGGGTGGAAAAATTCGACCACAACCCAACCGAAGACCTGGTGTATCCGCGCCTTGT
CACGGTTAAAAAGGCAACAGAAATGAAGCCCGTGAACACCTCTATAAATAAACTTATAAGGGATGTTCTGGACATATCAA
AAGGGAGCAGCCTTAAACTTGAGCTAATTGGTAAACGCCAGAAGTGCAGAACACAACTAGCTATTAAGAAATACAACAAT
AAGGACTACCTCCATTGCAGGACACGTCATGAAGACAACATGTTCAAGAGGAGGGACGTGGCAATCGGCATTGAATGGAT
CCCAACCATTGAAGCGATTGCTCGATGCTACAGCACAGTAAACAAACAGGAGATGCAAAGTCTCTACAAAGGCAGTAGTG
GCTTGACATTCATGCAAAATGATGAATTATTCATTGTTAGAGGCAGAATGAATGGCGAGTTAGTTAATAGCCTGGAAGAG
AACAAGAACGTGCTCGACATCGATCACTACGCTGATCCACAAGCGAACGACTTTTGGAAAGGGTACACTGATGCATACGT
TGCGAATCGCAGTATCTCCACTACACATACCGTGCATACTCCAACAATCAACTTGGTAGAGTGTGGAAAGAGAATGGCAT
TACTTGAAATTTTATTCCACCCAACCTTTAAGATTACATGTAAGACATGCAATATTGATGACTTGGAGTTATCAGACGAT
GAATTTGGAGCAAAACTTTTCAAGAATCTACAACGTATCGAGGAACAGCAACGCGAATATCTCGCTAAAGATCAAAAGCT
GCGCCGCATGATTCAATTCATCAAAGAAAGGTGTAATCCAAAGTTCTCTCATCTACCATTGCTTTGGCAAGTTGCAGAAA
CAATAGGACATTATACGGACAATCAGTCAAAGCAAATAATTGATATCAGTGAAGCACTCATCAAAGTGAACACATTAACA
CCTGATGATGCAGTCAAGGCGAGCGTAGCACTGCTTGAGGTGGCACGATGGTATAAAAACAGGAAAGAATCACTTAAAAC
AGACACATTAGATTCGTTCCGGAACAAGATATCCCCAAAGAGCACGATAAACACAGCATTGATGTGTGATAATCAACTAG
ACAAGAATGCAAATTTTGTCTGGGGAAACAGGGAGTATCATGCAAAGCGCTTCTTCTCAAATTACTTTGAAGCAGTAGAT
CCTACTGACGCATACGAGAAGCACGTAACCCGTTTCAATCCAAATGGTCAACGGAAATTATCAATTGGTAAACTAGTAAT
TCCGTTAGATTTCCAGAAAATAAGAGACTCATTCGTTGGTTTGGCAATAAACAAACAGCCACTCACAAAGGCTTGTGTGA
GCAAAATCGATGGTGGTTATGTATACCCATGCTGTTGTGTCACAACAGAATTTGGAAAACCAGCATACTCTGAGATAATA
CCACCAACAAAGGGCCATATAACAATTGGAAATTCTGTAGACCCAAAGATCGTAGACCTGCCAAATACAACACCACCAAG
TATGTACATTGCCAAAGACGGATATTGTTACATTAACATTTTCTTAGCAGCAATGATAAATGTCAATGAAGACTCAGCAA
AGGACTACACAAAATTCCTCAGGGATGAATTAGTTGAGCGACTTGGAAAGTGGCCGAAACTTAAAGATGTTGCAACAGCG
TGCTATGCGTTATCAGTTATGTTTCCAGAGATTAAGAACGCTGAATTGCCTCCAATACTCGTTGACCACGAAAGCAAGTC
AATGCACGTGATTGATTCATACGGCTCATTGAGCGTTGGATTCCACATCCTTAAAGCAAGCACTGTTGGCCAGCTCATAA
AATTTCAATACGAGTCAATGGATAGTGAGATGCGCGAGTATATAGTGGGAGGTACTTTAACGACCCAAACATTTAACAAA
CTCCTTACATCTTTAGCTAAAAATATGTTCAAACCAGATCAAATTAAGCAGATGATTGAGGAGGAACCCTTCCTACTAAT
GATGGCAATCGCGTCACCAACTATGCTTATAGCGCTATACAATAATTGCTATATAGAGCAGGCTATGACGTATTGGATCG
TTAAAAACCAAGGAGTGGCAGCGATATTCGCACAACTAGAAGCACTAGCAAAGAAGACCTCACAAGCTGAATTGCTAGTC
CAACAAATGCAAATACTTGAAAAGGCGTCTAATCAATTGAGGCTTGCAGTCACGGGTTTAAACCATGTCGATCCAGCCAA
GCGTCTGCTATGGTCGCATCTAGAAGCAATGACAACACGATCAGAGATGAACAAGGAACTAATTGCTGAAGGCTATGCCC
TGTATGATGAGCGCCTGTATGCACTTATGGAAAAAAGTTACGTAGATCAATTAAACCAATCATGGGCAGAGTTATCATTC
TGTGGAAAATTTTCAGCAATATGGCGTGTGTTCAAAGTCAAGAAATATTACAAGCCGTCTTTAACCGTGAGAAAAAGCGT
AGATTTAGGCGCTGTGTACAATATATCAGCTACGCATCTAATATCAGATTTAGCGCAGAGAAGTCGCGATCGAGCCAGCT
CTATTTTAACCAAACTCCGCAACGGTTTTTATGATAAGTTAGAGAAGGCTAGAACTCGAGCAATTAAAACTGTTTATTGG
TTCATACCTGACATATTTAGACTTATGCATATTTTCATAGTTCTTAGTTTATTAACAACTGTGGCAAACACTATTATTGT
GACTATGAATGATTACAAAAAGCTGAAAAAGCAACAAAGAGAGGATGAGTATGAAGCTGAAATTAACGAGGTTCGAAAAA
TTCACGCTAATCTGATGAAAGAGCATAATGACAATCTAACATGTGAACAGTTTATCGAACATATGCGCCAGACGCATCCA
CGATTAATTGAAGCCACATTGGAGTTGACACACACAGGCGTCATTCATGAAGGAAAGAGCAACCTAGAAACCAATCTCGA
GCAAGCTATGGCAGTGGGCACTTTACTCACAATGATGTTAGACCCACAGAAGAGTGATGCAGTATACAAAGTGTTGAATA
AGATGAGAACTGTAATTAGCACATTTGAGCAGAATGTCCCATTTCCTTCAATCAACTTTACAAATATTTTAACACCATCA
GTGGCGCAACAAAGTGTAGATGTTGATGAACCTCTAACTTTAAGTACTGACAAGAATCTAACAATAGATTTTGATACTAA
TCAAGATTTACCAGCGGACACGTTTAGCAATGATGTTACTTTCGAAGATTGGTGGGCAAATCAAATAAGCAACAATAGAA
CAGTTCCACATTATCGGCTTGGTGGCAAATTTGTAGAATTCACAAGAGAAAATGCAGCACATGTTAGCATTGAGCTCGCA
CACTCAAATCTTGAGAAGGAGTTTCTACTCAGAGGAGCTGTTGGCTCAGGAAAATCCACTGGTCTTCCATATCATCTTAG
TATGCGTGGTAAGGTGCTTTTAATAGAGCCAACAAGACCACTAGCCGAGAATGTCTGCAGACAGCTTCAAGGACCACCAT
TCAATGTCAGCCCGACACTACAAATGCGTGGTTTAAGCTCTTTTGGTTGCACGCCAATTACGATAATGACATCAGGTTTC
GCACTGCACATGTATGCAAATAATCCGGATAAGATCTCTGATTACGATTTTATAATATTTGATGAGTGTCATATCATGGA
AGCGCCAGCCATGGCGTTCTACTGTTTGTTGAAAGAATATGAATATAGAGGCAAAATCATTAAGGTGTCCGCAACACCAC
CAGGACGAGAGTGTGAGTTCTCTACTCAGCATCCAGTTGATATCCATGTGTGCGAAAATCTCACTCAGCAACAATTCGTT
AGAGAGCTTGGTTCCGGATCAAACGTTGACGCAACAAAGTATGGAAACAACATACTTGTGTATGTTGCAAGCTACAACGA
CGTCGACTCATTAGCGCATGCTTTAACTGAATTACACTATTCAGTCATAAAGGTTGATGGGAGAACAATGAAACAGAACA
CTACAGGGATAGTGACAAATGGCACCTCTCAAAAGAAGTGTTTTGTCGTTGCTACGAATATCATTGAGAATGGTGTCACA
TTAGACGTTGATGTTGTGGTCGACTTCGGACTCAAAATAACAGCTGAATTAGATGTTGACAACAGAGCTATTTTATACAA
GCGTGTTAGCATTTCATATGGTGAGCGGATTCAAAGGCTAGGGCGTGTTGGAAGAAACAAACCTGGAACAGTCGTTCGAA
TTGGAAAAACCATGAAGGGTTTGCAAGAAATCCCAGCCATGATAGCGACAGAAGCAGCATTCATGTGCTTTGCATATGGA
CTAAAGGTCATAACACACAATGTTTCAACAACACACTTAGCAAAGTGCACAGTCAAGCAAGCGCGAACAATGATGCAATT
TGAGCTTTCACCATTTGTAATGGCAGAACTAGTCAAATTTGATGGCTCAATGCACCCACAAATCCATGAAGCACTTGTGA
AATATAAGCTTAGAGATTCTGTAATAATGCTCAGACCTAACGCAATTCCCAAAGTTAATTTTCACAACTGGCTGACAGCA
CGTGATTACAACAGGATAGGTTGTTCACTAGAGCTAGAGGATCATGTTAAAATTCCATATTACATACGAGGCGTCCCTGA
CAAGTTATACGGGAAATTGTATGATATCATTTTACAATATAGTCCAACCAGTTGTTACGGAAGACTATCAAGTGCTTGTG
CTGGGAAGGTAGCATACACCTTGCGAACGGACCCTTGTTCGCTACCACGAACAATAGCAATAATCAATGCATTAATCACA
GAGGAGTATGCTAAGAGAGATCATTACCGTAATATGATAGCAAATCCTTCGTCTTCGCATGCATTCTCACTAAATGGATT
AGTCTCCATGATTGCTTCAAGATACATGAAAGACCACACAAAAGAGAATATAGACAAACTTATTAAGGTGCGGGATCAAC
TACTCGAATTTCAAGGCATGGGTATGCAATTTCAAGATCCATCAGAACTAATGGATATTGGCGCCTTGAACACAGTTATA
CATCAAGGAATGGATGCAACAGCTGCATGCATTGGTCTCCAAGGACGATGGAATGCATCACTCATACAACGTGATCTCAT
GATTGCAGGAGGAGTATTCATTGGAGGAATATTAATGATGTGGAGCTTGTTCACTAAATGGGGAACGACCAATGTATCAC
ACCAAGGAAAGAACAAGCGTAGCCGACAAAAATTGAAGTTCAAGCAAGCTAGAGACACTAAATACGCATATGATGTGACA
GGATCGGAAGAAACTCTTGGTGAAAACTTTGGAACAGCTTATACAAAGAAGGGCAAAGGAAAAGGAACCAAAGTTGGTCT
TGGGGTGAAGCAGCATAAATTTCACATGATGTATGGTTTTGATCCTCAAGAGTACAACCTAATTCGTTTTGTCGACCCTC
TTACAGGTGCAACATTAGATGAACAAATCCATGCTGATATTCGCTTAGTGCAAGAACACTTTGACATAATCCGAGAAGAG
GCAGTCGCAAATGACACAATTGAGCGACAACACATATACGGAAATCCTGGTCTCCAAGCATTCTTCATACAGAATGGATC
AGCTAATGCATTAAGAGTTGATTTAACACCACATTCACCTTTGCGTGTTATGACGAACAACAACATAGCAGGATTTCCAG
AATATGAGGGCACATTACGACAAACTGGCACAGCTCTCACTGTACCTGTGAATCAAGTACCAGCAGCAAATGAGACAGGA
GTTGCCCACGAATCCAAATCTATGATGGCTGGATTGGGCGATTACACACCTATTTCTCAGCAGCTCTGTCTCGTACAAAA
CGATTCTGAAGGAGTCAAACGTAATGTGTATGCAATTGGATATGGATCATATTTAATATCACCGGCGCATCTTTTCAAGT
ATAACAATGGTGAAATCACAATTAAATCCTCAAGAGGGCTGTATAAAATTAGAAATTCAGTCGATGTCAAATTGCACCCG
ATTGCACAGAGGGACATGGTCATAATTCAACTTCCAAAAGACTTCCCACCGTTCCCAATGCGACTTAAGTTCTCAACTCC
GTCAAGAGATGTGCGTGTGTGCTTAGTTGGAATCAACTTTCAACAGAATCATACCACGTGCATAATATCCGAAAGCAGTG
TGACAGCACCCAAAGGAAATGGTGATTTCTGGAAACATTGGATTTCAACTGTTGATGGGCAATGTGGGCTACCGTTAGTT
GACGTTAAGAATAAACACATTGTCGGAATTCACAGCCTGGCCTCAACAAGTGGAAATACGAACTTTTTCGTTGCAATGCC
TGAGAACTTCAATGAATATATATCTAATCTCGTGCAAACGAATAAGTGGGAAAAGGGATGGCATTACAACCCAAATCTTA
TTTCATGGTGTGGTCTAAACCTAGTTGATTCAGCACCTAAAGGATTGTTTAAAACATCAAAACTTGTTGAAGATTTGGAT
ATGAGCGTTGAAGAACAATGCAAGGTGACAGAGACATGGTTGACGGAACACATCCAGGATAATCTACAGGTCGTTGCAAA
ATGTCCAGGCCAACTTGTAACAAAGCATGTCGTTAAAGGCCCATGTCCGCATTTTCAACTGTATTTATCCACACATGATG
AGGCAAAGTTGTACTTTTCACCTTTGCTTGCAAAGTATGACAAGAGTAGGTTGAACAGGGCAGCATTTATCAAAGATCTT
TCAAAGTACGCAAAGCCGATTTATATTGGAGAGATCAATTATGAAATCTTTGATAAGGCAGTTGATCGAGTCATAAGCAT
CCTCAGAAGTGTAGGAATGCTACAGTGTACATACGTGACGGACGAAGAAGAAATTTTCAATTCGTTAAATATGAACGCAG
CCGTAGGTGCACTCTACACAGGAAAGAAGAAAGACTATTTCAAAGATTTCTCGAACGATGACAAAGCTGAAATCATCATG
CGTTCATGTGAGCGCATCTACAATGGACAATTGGGTGTATGGAACGGTTCACTCAAAGCTGAAATACGACCAATAGAGAA
AACCATACTAAACAAGACACGCACTTTCACAGCAGCGCCATTAGAAACTCTACTTGGTGGGAAAGTATGTGTGGACGATT
TCAACAATCAATTTTATTCACATCATCTTGAAGGCCCATGGACCGTAGGAATCACAAAGTTTTATGGAGGATGGAACCGA
CTTTTGGAGAAATTGCCAGAAGGATGGATTTATTGCGATGCAGATGGATCCCAGTTTGACAGCTCGCTAACTCCATATCT
TATTAATGCTGTATTGCACATTCGCTTACATTTCATGGAAGAATGGGAGTTGGGAGCTCAGATGTTGCGAAATTTATACA
CAGAGATTGTTTATACGCCAATCGCAACGCCTGATGGGTCTGTCATCAAGAAATTCAAAGGAAATAATAGTGGGCAACCA
TCTACAGTCGTTGACAACACGCTTATGGTTATTATAGCATTTAATTACGCAATGTTATCAAGTGGCATTCCTGAAGACAA
AATTGACGACTGCTGTAGAATGTTTGCAAACGGTGACGACTTACTCTTGGCAGTGCATCCGGATTACGAATATATATTGG
ACGGATTTCAAAATCATTTTGGAAACCTTGGCCTTAACTTTGAGTTCACATCGAGGACAAAGGACAAATCAGAGTTATGG
TTCATGTCAACACAAGGGGTCAAGTGTGAAGGTATCTACATACCAAAACTCGAAAGGGAAAGAATAGTCGCAATCCTTGA
ATGGGACCGATCGAACTTGCCTGAGCATCGTCTTGAAGCTATCTGTGCAGCCATGGTTGAAGCATGGGGTTACCCAGATT
TAGTTCATGAAATTCGGAAATTTTATGCGTGGCTTCTAGAAATGCAACCTTTCGCAAATCTAGCAAAAGAAGGAATGGCG
CCATACATAGCAGAAACAGCGCTCCGTAACCTTTATCTTGGAACGGGCATTAAAGAAGAAGAAATCGAGATATATTTTAA
GCAATTTGTTAAGGATCTTCCCGGATACATAGAAGATTACAATGAAGAGGTCATTCACCAATCGGGAACAGTTGATGCAG
GTGCACAAGGCGGCAGCGGAAGCCAAGGAACAACACCACCAGCAACAGGTAGCGGATCAAAACCAGCAACTTCAGGAGCA
GGATCTGGTAGTGGAACAGGGACTGGAACCGGTGCAACTGGAGGCCAAACAGGAAATGGTAGTGGTGCTGGAACAGGATC
TGGAGCGACCGGAGGCCAATCAGGATCTGGAAGTGGCACTGGGCAGACTGGCACAGGCTCAGCAGGAGCTGGTGCAACGG
GAGGCCAGAGAGATAAGGATGTAGATGCAGGTACAACAGGAAATATTACTGTACCAAAGCTCAAGGCCATGTCAAAGAAA
ATGCGCTTACCGAAAGCGAAAGGAAAAGATGTCTTGCATCTGGACTTCCTGCTTACATACAAGCCACAGCAGCAAGACAT
ATCAAACACAAGAGCAACTAAGGAAGAGTTTGATAGATGGTACGATGCCATAAAGAAAGAATACGAGATTGATGAAACAC
AAATGACAGTTGTCATGAGCGGTCTTATGGTGTGGTGCATTGAGAACGGTTGCTCACCAAACATAAACGGAAATTGGACA
ATGATGGATGGAGATGAACAAAGAGTTTTTCCACTCAAACCAATCATTGAAAACGCATCCCCAACTTTCCGACAAATTAT
GCATCATTTTAGTGATGCAGCTGAAGCGTACATAGAGTACAGAAACTCTACTGAGCGATACATGCCAAGATACGGACTTC
AGCGCAATCTCACCGACTATAGCTTAGCACGGTATGCATTTGATTTCTATGAAATGACTTCACGCACACCTGCTAGAGCT
AAAGAAGCCCACATGCAGATGAAAGCCGCAGCAGTTCGTGGTTCAAACACACGACTGTTCGGTCTGGACGGAAATGTCGG
CGAGACCCAGGAGAATACAGAGAGACACACAGCTGGCGACGTTAGTCGCAATATGCACTCTCTGTTGGGAGTGCAGCAGC
ACCACTAGTCTCCTGGAAACCCTGTTTGCAGTACCTATAATATATACTAATATATAGTATCTCAGTGAGGTTTTACCTCG
ACTTTACTATTTTATTACGTATGTATTTAAAGCGTGAACCAGTCTGCAGCATACAGGGTTGGACCCAGTGTGTTCTGGTG
TAGCGTGTACTAGCGTCGAGCCATGAGATGGACTGCACTGGGCGTGGCTTTGCCACTTGTGTTGCG

>Sugarcane mosaic virus Kenya maize sample 21 Bomet	
CAACGATCGTCACATTAAGAGAGTAATGGAAATGTTTGCAGCAAAACATCAACATTACTCAGAAGAACAGCGACTTGCTC
ACAATATGAAATTATTGAGGAAGACAAGTGTTGTGAGCGTTGAGCCTGCAAAACCAAAACAGAAGCAGGCAACTCAACAG
ATGTGGGTTGAGAAATGTGATCACAATCCTGTTGATCACTTAGTATATCCACGATTTAAAAGATCTATCAACAAAGTGGA
TACGAATATCAAAAGTGCATCTGTAAGCAAGCTAACCAGAGAGATTTTAGAAATCTCGAAGGCAAGCGGCCTTAAAGTTG
AACTAATTGATAAGCGTAAAAGATCTAAAACACAATTATCAATCAAAAGGTTCAATGGCAAGGACTTTCTCCACTGCAAA
ACAAACCACGAAAACAATTTGTTTAAGAGGAAGGACATAGCTATTGGACACAAATGGCTTCCAACAATCGAAGCTATTGC
TCGCTGTTATAGCACAATGAACCAAAAGGAATTGCAAAGCCTTTATAGAGGCAGCAGTGGTCTCACATTCATTCAAAATG
ATGAACTGTTCGTTGTTAGAGGGAGAATGAATGGTGAACTAGTCAATAGCCTATGTGAAACAGACCGGGTTATGGATATT
GAACACTATGCAGATCCCCAAGCTAATGACTTTTGGAGAGGATACACAAATGCTTACGTGGACAATCGTAGTATTTCTAC
CACCCATACAGAGCACACTCCGACAATCAATCTAGAAGAGTGTGGAAAACGAATGGCTCTACTTGAGATATTATTCCACT
CCACATTCAAGATTACATGTAAAACATGTAACATGGATGATCTTGAATTATCAGATGATGAATTTGGAGCTAAACTCTAC
AAAAATCTGCAACGCATCGAAGAGAAGCAGCGAGAGTACCTTGCCAAGGATCAAAAGTTATCCAGAATGATACAATTTAT
CAAAGAAAGATGCAACCCAAAATTCTCACATTTGCCAATGTTGTGGCAAGTTGCAGAAACAATAGGACACTATACTGATA
ATCAGTCAAAGCAAATAATGGATATCAGCGAAGCACTCATTAAGGTTAATACTTTAACTCCTGATGACGCTATGAAAGCA
AGCGCAGCATTACTTGAAGTGTCACGATGGTATAAGAATCGTAAGGAGTCGCTCAAAACCGACTCATTGGAATCTTTTAG
AAATAAAATATCACCAAAGAGTACAATAAATGCAGCTCTAATGTGTGACAATCAATTGGATAAAAATGCAAATTTTGTAT
GGGGTAATAGGGAATATCACGCCAAACGATTTTTCGCAAACTACTTTGAAGCAGTAGATCCCACAGATGCATATGAAAAG
CATGTCACACGGTTTAACCCTAATGGTCAACGGAAGCTATCAATAGGAAAGTTAGTAATCCCACTAGACTTTCAAAAGAT
TAGAGAATCATTCGTTGGACTTCCGATCAATAGACAACCGCTAGACAAATGTTGCGTTAGCAAGATCGAAGGAGGATATA
TATACCCATGTTGCTGCGTCACAACAGAATTTGGTAAACCAGCATACTCTGAGATAATACCTCCAACAAAAGGCCACATA
ACAATAGGCAATTCAATTGATCCAAAGATTGTGGACCTGCCAAACACAACACCACCCAGCATGTACATTGCTAAGGACGG
GTACTGTTATATCAACATCTTTCTAGCAGCCATGATCAACGTCAATGAAGAATCTGCCAAGGATTATACGAAATTTTTGA
GAGATGAACTAGTTGAGCGTCTCGGAAAGTGGCCAAGGCTTAAAGACGTAGCAACAGCATGTTATGCATTGTCTGTAATG
TTTCCAGAAATTAAGAATGCTGAGTTGCCTCCAATTTTAGTTGACCATGAAAATAAATCAATGCACGTCATCGATTCATA
TGGTTCACTAAGCGTCGGATTTCACATATTAAAAGCAAGCACAATTGGTCAATTAATCAAATTTCAATATGAGTCTATGG
ATAGTGAAATGCGCGAATACATAGTGGGAGGAACTCTCACGCAGCAAACATTCAACACACTTCTTAAGATGCTTACAAAG
AACATGTTCAAACCAGAGCGCATCAAACAGATAATTGAGGAGGAACCTTTCTTGCTCATGATGGCAATCGCATCTCCAAC
GGTATTAATAGCACTATATAATAATTGTTACATTGAGCAGGCTATGACATACTGGATCGTGAAGAATCAAGGAGTTGCAG
CCATATTCGCACAACTCGAAGCATTAGCCAAGAAAACATCCCAGGCTGAATTACTAGTTCTACAAATGCAGATACTTGAA
AAAGCGTCTAGTCAACTAAGATTGGCAGTTTCAGGACTTAGCCACGTCGACCCAGCAAAGCGACTTTTGTGGTCACACCT
TGAAGCAATGACAACACGGTCAGAAATGAACAAGGAGTTGATAGCTGAGGGATATGCACTATATGACGAGCGTCTATATA
CCCTGATGGAAAAAAGTTACGTAGATCAATTAAACCAGTCATGGGCAGAATTATCATACTGTGGAAAATTTTCAGCAATA
TGGCGTGTGTTCAGAGTCAGGAAGTATTACAAACCGTCTTTAACCGTGAGAAAAAGCGTAGATTTAGGCGCTGTATACAA
TATATCAGCTACGCATCTAATATCAGATTTAGTGCGGAAAAGTCAAGATCAAGTCAGCTCTATTTTAACCAAACTCCGCA
ACGGTTTCTATGATAAATTAGAGAAAGTCAGAATACGTACTATAAAAACGGTTTATTGGTTTATACCTGATATATTTAGA
CTCGTGCACATATTCATAGTTTTGAGTTTACTAACAACCGTAGCTAACACTATCATAGTAACTATGAACGACTACAAGAA
ATTGAAGAAGCAACAAAGAGAAGATGAATACGAAGCAGAAATCAACGAAGTTCGCAAAATTCACTCTACCTTGATGGAAG
AGCGGAAGGATAATTTGACGTGTGAACAGTTTGTTGAGTATATGCGCAAAAATCACCCGCGGTTAGTTGAAGCAACACTG
GACTTAACCCACACAGGTGTCATACATGAAGGGAAATCCAACCTCGAAACCAATTTGGAACAGGCAATGGCAGTTGGAAC
CTTGTTGACCATGATACTTGATCCACAGAAGAGCGATGCTGTATATAAGGTGTTGAACAAAATGCGGACAGTAATTAGTA
CAATTGAACAAAACGTCCCATTCCCTTCAGTAAACTTTTCCAGCATCTTAACACCTCCAGTGACGCAACAGAGCGTAGAT
GTTGATGAGCCATTGACACTTAGCACTGAGAAAAATTTAACAATAGACTTTGACACGAATCAAGATTTACCTGCCGATAC
ATTCAGTAATGATGTGACATTTGAAGATTGGTGGTCAAATCAATTAAGCAACAACAGAACAGTGCCACACTACCGACTTG
GGGGAAAGTTTGTTGAATTCACACGAGAAAACGCAGCCCACACGAGCATCGAACTTGCACACTCAAACATTGAGAGGGAG
TTCTTGCTTAGAGGAGCAGTCGGATCGGGAAAATCTACTGGGTTACCATACCATCTTAGCATGCGTGGAAAAGTGCTTTT
GCTAGAGCCTACAAGGCCACTAGCCGAGAACGTGTGTAGGCAATTACAAGGACCACCATTTAATGTAAGTCCAACTCTCC
AAATGCGTGGACTGAGTTCTTTCGGGTGTACTCCAATCACGATCATGACATCAGGTTTTGCATTGCACATGTATGCAAAC
AATCCAGATAAAATATCTGAATACGATTTCATAATCTTCGATGAATGTCATATAATGGAAGCACCAGCAATGGCCTTTTA
TTGCTTACTCAAAGAATACGAATACCGAGGGAAAATCATCAAGGTATCAGCCACGCCTCCAGGAAGGGAGTGCGAATTCA
CAACACAACATCCAGTAGACATCCATGTTTGTGAAAATCTAACTCAGCAACAATTTGTCATGGAACTCGGAACCGGTTCA
ACCGCAGATGCTACGAAATACGGAAATAATATCTTGGTTTATGTAGCAAGTTATAATGACGTCGATTCATTGTCGCATGC
ATTAGTTGAACTCAAATTTTCCGTTATTAAAGTGGATGGCCGAACAATGAAACAAAACACAACAGGAATCATCACAAACG
GCACCTCACAAAAGAAGTGTTTTGTTGTCGCAACAAATATAATTGAAAATGGCGTCACACTAGATATTGATGTTGTTGTT
GACTTTGGACTGAAAGTATCAGCCGATTTGGATGTTGACAACAGGGCAATATTGTATAAACGCGTGAGTATATCATATGG
TGAACGCATACAACGATTGGGTCGTGTTGGAAGAAATAAACCTGGCACAGTTATTCGTATTGGAAAAACCATGAAAGGTT
TGCAAGAGATTCCAGCAATGATCGCAACAGAAGCAGCTTTCATGTGTTTCGCATATGGCCTTAAAGTCATCACTCATAAT
GTTTCAACGACCCATCTCGCAAAGTGCACAGTTAAACAAGCAAGAACCATGATGCAATTTGAATTATCACCATTTGTCAT
GGCTGAGCTTGTTAAGTTTGATGGCTCAATGCATCCACAAATACATGAGGCTTTAGTAAAATACAAACTTAGAGATTCTG
TCATAATGCTCAGACCGAATGCAATTCCAAAAGTTAATTTACACAATTGGCTTACAGCCCGGGATTATAATAGAATAGGT
TGTTCATTAGAACTTGAAGATCACGTTAAAATTCCGTATTATATTAGGGGAGTTCCTGATAAGTTGTATGGAAAGCTATA
TGATATTATTTTACAGTATAGTCCAACTAGTTGCTATGGTAGACTATCAAGTGCGTGTGCAGGTAAAGTAGCATACACTT
TGCGAACTGATCCGTGTTCACTTCCAAGAACAATAGCAATAATTAATGCTTTAATCACGGAGGAATATGCGAAGAGAGAT
CACTACCGAAACATGATTTCAAACCCCTCTTCGTCACATGCATTCTCACTCAATGGGCTGGTGTCCATGATTGCAACTAG
ATATATGAAGGATCATACAAAAGAGAATATTGACAAACTCATCAGAGTACGTGATCAATTACTTGAGTTTCAAGGCACCG
GAATGCAATTTCAAGATCCGTCAGAACTCATGGAAATTGGGGCTCTCAATACAGTCATTCACCAAGGGATGGATGCAACT
GCAGCTTGTATCGGATTACAAGGACGATGGAATGCTTCGCTCATACAACGTGATCTCCTAATCGCAGGAGGAGTTTTTAT
CGGAGGCATTTTGATGATGTGGAGCCTATTCACTAAATGGAGCAACACAAATGTCTCACATCAAGGAAAGAACAAACGCA
GTAGACAAAAACTCCGATTCAAAGAAGCAAGAGACAACAAATATGCATATGATGTCACAGGATCGGAAGAGTGTCTTGGT
GAGAATTTCGGAACAGCCTATACAAAGAAAGGTAAAGGAAAAGGAACTAAAGTTGGACTCGGTGTGAAGCAGCACAAATT
TCATATGATGTATGGTTTTGATCCTCAAGAGTACAACCTAATTCGATTTGTCGATCCACTTACAGGAGCAACCCTTGATG
AGCAAATTCATGCCGACATACGCTTAATTCAAGAGCATTTCGCTGAAATTCGTGAGGAAGCAGTAGCTAATGACACAATT
GAAAGGCAGCAGATCTACGGCAATCCTGGACTACAAGCATTTTTCATACAAAATGGGTCAGCAAACGCTCTGAGAGTTGA
TTTAACGCCACATTCACCTACACGGGTTGTCACAGGCAATAACATAGCAGGATTCCCAGAATATGAAGGTACACTCCGTC
AAACTGGAACAGCTATAACCATACCCATTGGTCAAGTCCCAATTGCAAATGAAGCAGGAGTCGCACACGAATCAAAATCT
ATGATGAATGGATTGGGCGATTACACGCCAATATCGCAACAATTGTGTTTAGTGCAAAATGACTCAGATGGAGTAAAACG
AAATGTATTTTCAATTGGATATGGCTCATATCTCATTTCACCAGCGCACTTATTCAAATATAACAATGGCGAAATTACAA
TTAGATCATCAAGAGGATTGTATAAAATTCGTAATTCTGTGGATTTAAAACTACATCCGATTGCACACAGAGACATGGTC
ATAAGCCAACTCCCAAAGGATTTCCCACCGTTCCCAATGCGTTTAAAATTTACACAACCATCACGAGAGATGCGAGTTTG
CTTAGTGGGAGTCAATTTCCAACAGAACTATAGCACTTGTATCGTATCGGAGAGCAGCGTAACAGCACCAAAGGGGAATG
GAGATTTTTGGAAGCATTGGATATCAACAGTCGACGGTCAATGTGGACTACCATTGGTAGACACTAAGAACAAACACATT
GTTGGAATTCATAGTCTTGCATCTACAAGTGGAAACACCAATTTCTTTGTTGCCATGCCTGAGAACTTTAATGAATACAT
TAATGGGCTTGTGCAAACAAACAAATGGGAAAAGGGATGGCACTATAATCCGAATCTTATATCTTGGTGTGGACTAAACT
TAGTCGACTCTGCTCCAAAGGGTTTGTTTAAAACGTCAAAATTAGTTGAAGATTTGGATGCTAGTGTTGAAGAGCAGTGC
AAAGTTACTGAAACATGGCTCACAGAGCAATTACAAGATAACTTGCAAGTGGTTGCGAAATGCCCAGGCCAACTCGTCAC
TAAGCATGTCGTCAAAGGCCAATGCCCACACTTCCAGTTATATTTGTCAACACATAATGATGCCAAAGAATATTTCGCAC
CCCTGCTTGGAAAATATGATAAGAGCAGACTCAATAGAGCGGCATTTATCAAAGACATATCAAAGTATGCGAAACCAATT
TATATTGGAGAAACCAACTATGATATCTTTGATAGAGCTGTACAACGAGTCATTAATATTCTTAAAAATGTTGGAATGCA
ACAATGCGTTTATGTCACAGATGAAGAAGAAATTTTTAAATCACTTAACCTAAACGCAGCTGTCGGAGCACTGTACACAG
GAAAGAAGAAAAATTACTTTGAAAGTTTTTCAAATGAAGACAAGGAAGAAATCGTGATGAGATCATGTGAACGCATTTAC
AATGGACAACTTGGCGTGTGGAATGGGTCACTCAAAGCTGAAATCAGGCCAATAGAGAAAACCATGTTAAATAAGACTCG
AACCTTTACAGCAGCTCCATTGGAAACTTTGCTTGGAGGAAAAGTGTGTGTGGACGATTTTAATAATCAATTTTATTCAC
ACCATTTAGAAGGCCCATGGACTGTTGGGATAACAAAATTCTATGGAGGTTGGAATCGCTTACTTGAGAAGTTGCCGGAA
GGATGGGTTTACTGCGATGCTGACGGATCCCAATTCGATAGTTCATTAACACCATATCTTATTAATGCAGTGTTGAATAT
TCGATTACAGTTCATGGAAGATTGGAACATAGGAGCACAAATGCTTAAAAACCTATATACTGAGATTGTTTATACACCAA
TTGCAACACCAGATGGATCTATCGTGAAGAAATTCAAAGGAAACAATAGTGGACAACCTTCTACAGTAGTTGATAATACA
TTGATGGTTATAATAGCTTTCAACTATGCTATGCTATCGAGCGGTATTGGAGAAGAAGAGATTGATAACTGCTGTAGGAT
GTTTGCAAATGGTGATGACCTGCTCCTAGCAGTACATCCTGATTTTGAATACATTCTAGATGGATTCCAAGATCACTTCG
GAAATCTCGGATTGAATTTTGAGTTTACATCACGAACACGAGACAAATCCGAACTGTGGTTTATGTCTACAAGAGGAATC
AAATGTGAAGGAATCTACATACCTAAACTCGAGAAAGAAAGAATAGTCGCAATACTCGAATGGGATCGATCAAATCTACC
TGAGCATCGATTGGAAGCCATTTGTGCAGCTATGGTTGAAGCATGGGGCTACTCAGATCTTGTTCACGAAATTCGGAAAT
TTTATGCGTGGCTTCTAGAAATGCAACCTTTCGCAAATCTAGCAAAAGAAGGAATGGCGCCATACATAGCAGAAACAGCG
CTCCGCAATCTTTATCTTGGAACGGGCATCAAAGAAGAAGAAATCGAAATATATTTTAAGCAATTTGTTAAGGATCTTCC
CGGATACATAGAAGATTACAATGAAGAAGTCATTCACCAATCGGGATCAGTTGATGCAGGTGCACAAGGCGGCAGCGGAA
GCCAAGGAACAACACCACCAGCAACAGGTGGCGGATCAAAACCAGCGGCTTCAGGAGCAGGATCTGGTAGCGGAACAGGG
ACTGGAACCGGTGCAACTGGAGGCCAAACAGGAAATGGTAGTGGTGCTGGAACAGGATCTGGAGCGACCGGAGGCCAATC
AGGATCTGGAAGTGGCACTGGACAGACTGGCACAGGCTCAGCAGGAACTGGTGCAACGGGAGGCCAGAGAGATAAGGATG
TAGATGCAGGTACAACAGGAAATATTACTGTACCAAAGCTCAAGGCCATGTCAAAGAAAATGCGCTTACCGAAAGCAAAA
GGAAAAGATGTCTTGCATCTGGACTTCTTGCTTACATACAAGCCACAGCAGCAAGACATATCAAACACAAGAGCAACTAA
GGAAGAGTTTGATAGATGGTACGATGCCATAAAGAAAGAATACGAGATTGATGATACACAAATGACAGTTGTCATGAGCG
GTCTTATGGTGTGGTGCATTGAGAACGGTTGCTCACCAAACATAAACGGAAATTGGACAATGATGGATGGAGATGAACAA
AGAGTTTTTCCACTCAAACCAATCATTGAAAACGCATCCCCAACTTTCCGACAAATTATGCATCATTTTAGTGATGCAGC
TGAAGCGTACATAGAGTATAGAAACTCTACTGAGCGATACATGCCAAGATACGGACTTCAGCGCAATCTCACCGACTATA
GCTTAGCACGGTATGCATTTGATTTCTATGAAATGACTTCACGCACACCTGCTAGAGCTAAAGAAGCCCACATGCAGATG
AAAGCCGCAGCAGTTCGTGGTTCAAACACACGACTGTTCGGTCTGGACGGAAATGTCGGCGAGACCCAGGAGAATACAGA
GAGACG

>Sugarcane mosaic virus Kenya maize sample 32 Uasin Gishu
CACAACACAACAAAACACAACCAAACAAAACCAAGTTACTTTTGCTCAGATTGTAGTGAACGGCTCGGTGGGAAAGGTTC
CTCGAGATCACTCTCTGACTCTTCTCTCTCAACCAACTTCATTCAAGCGAGATGGCGGGCTCTTGGACTCACGTGACATA
CAAGTGGCAACCAGATGTCAACAACACACGTGACGTGAAAAGAGTGATGGAGATGTTTGTAGCGAAACACCAACGTTACA
CTGAGGAGCAAAGGCTTGCTCACAATAGCAAGCTGCTAAGGAAGGCTTGCGTTACTAGTGCTGAGTTTACTGAATCAGCA
CAGAAACCAAAATGTCATCAGACATGGGTTGAAAAGTGCGACCACAACCCCACAGAGCACTTTGTTTATCAACGTTTCAC
ACCTGAAAAGAAAGTGCCAGTCACCAAACCTGAGACAACTTCTGTCACGAAGTTAATCAGGGATATCCTTGAGATTTCGA
AGGGCAGTGGGATAAAAATTGAATTAATTGACAAGCGTGTCAAACGTAAAACCCAATTATCCATAAGGCGACACAATGGC
AAAGATTTCCTGCACTGCAAAACCAGGCATGAAAATGGCCTGTTTAAACGCAAAGACGTTGACATTAGTGTCAAGTGGTT
GCCCACCATTGAAGCCATTGCAAAATGCTACAGCATTGTTAATGCAGAAGAATTGCAAAGTCTCAGTAGAGGCAGTAGTG
GTCTAACATTCATGCAGAATGATGAATTATTCATCGTTCGTGGAAGGATGCATGGTGAGATTGTCAATAGTTTACATGAG
AATAAGCACGTAATGGAAATCGAACACTATGCTGATCCACAGGCAAACAGTTTCTGGAAAGGCTACACAGATGCGTATGT
CGAGAACAGAAACATATCCACTACCCACACAGAGCACACACCAACTATCAATTTAGAAGAGTGTGGCAAGAGAATGGCAC
TATTAGAAATCCTATTTCATTCAACTTTTAAAATAACATGCAAGACATGTAATATTGACGATCTTGAATTATCGGATGAT
GAATTTGGGGCCAAGTTATATAGTAATCTGCAGCGCATTGAAGAAAAACAACGTGAATATCTTGCTAAAGATCAAAAACT
TTTACGCATGATTCACTTTGTTAAGGATCGATGTAATCCAAAGTTTTCACATTTACCCTTGCTATGGCAAGTGGCAGAAA
CAGTGGGGCATTACACTGATAACCAGTCGAAGCAGATAATTGATATCAGTGAAGCGCTCATAAAAGTTAATACCTTAACT
CCTGATGATGCAGTAAAGGCCAGTGTGGCATTATTGGAAGTAGCACGGTGGTACAAGAATCGGAAGGAATCACTTAAAAC
GGACACATTGGATTCATTTCGAAACAAGATTTCACCAAAGAGCACGATCAACGCAGCATTAATGTGTGATAACCAGTTAG
ATAAGAATGCGAATTTCGTGTGGGGAAACAGAGAATACCATGCAAAGCGATTCTTCGCTAACTATTTTGAAGCTGTGGAC
CCAACTGATGCATATGAAAAACATGTAACACGCTTCAACCCCAATGGACAGCGGAAATTATCAATTGGCAAACTAGTAAT
CCCATTAGATTTCCAGAAAATCAGAGACTCGTTCGTTGGCCTATCAATAAATAAACAACCACTGAGCAAAGCTTGTGTAA
GTAAAATCGATGGGGGTTACGTGTATCCATGTTGCTGCGTTACAACAGAATTTGGAAAACCAGCATATTCTGAGATAATA
CCTCCAACGAAAGGACATATCACGATTGGAAATTCAGTGGACCCAAAAATAGTGGATTTACCAAATACAACACCACCGAG
TATGTACATTGCAAAGGATGGATACTGTTATATTAACATATTCTTGGCAGCAATGATAAACGTCAATGAGGAATCCGCAA
AGGATTACACTAAGTTTCTTAGAGACGAGTTGGTGGAACGGCTTGGTAAATGGCCAAAATTAAAAGATGTGGCCACAGCA
TGCTATGCTTTATCAGTGATGTTCCCAGAGATAAAGAATGCCGAACTACCACCAATACTAGTGGATCATGAGAGCAAGTC
AATGCACGTCATTGATTCATATGGATCACTCAGCGTTGGCTTTCACATTCTAAAGGCAAGTACTGTTGGACAACTGATAA
AATTTCAGTATGAATCATTGGAAAGTGAGATGCGCGAGTACATAGTGGGTGGCACTTTGACACAGCAAACTTTCAGCACA
CTTCTTAAGACTCTCACAAAGAACATGTTTAAGCCAGATAAAATAAAGCAGATAATTGAGGAAGAGCCATTCTTATTAAT
GATGGCAATTGCATCCCCAACTGTGCTCATCTCGCTGTACAACAACTGCTACATCGAGCAAGCAATGACATATTGGATCG
TCAAGAACCAAGGCATCGCAGCGCTCTTTGCGCAGTTGGAGGCACTAGCAAAGAAAACTTCTCAAGCGGAACTACTAGTT
CTTCAAATGCAAATACTTGAGAAAGCTTCAAACCAACTGAGACTTGCAGTCACGGGACTTAATCATGTTGATCCAGCTAA
ACGACTTCTATGGTCTCACCTGGAAGCTATGACAACACGGTCGGAGATGAACAAGGAACTCATAGCGGAAGGCTACGCGC
TGTATGACGAGCGCTTATACACTTTAATGGAAAAAAGTTACGTAGATCAATTAAACCAATCATGGGCAGAATTATCATAC
TGTGGAAAATTTTCAGCAATATGGCATGTGTTCAGAGTCAGGAAATACTACAAACCATCTTTAACCGTGAGAAAAAGCGT
AGATTTAGGCGCTGTGTGCAATATATCAGCTACGCATCTAATATCAAATTTAGTGCAGAAAAGTCGAGATCAAGTCAGCT
CTACTTTAACCAAACTCCGCAACGGTTTCTATGATAAAATGGAGAGAGCGAGAGTTAGTGCAGTAAGGACAATATATTGG
TTTGTACCCGACATATTTAGACTAATACATATTTGCTTAGTTTTAAGTATATTAACAACTATAGCCAATACAATAATCGC
AATTATGAATGATTATAAAAAGTTGAAAAAGCAACAAAGAGAGGACGAATACGAAGCCGAGATTAATGAGGTGCGAAGGA
TACACGCTAACCTGATGAAGGAGCATAATGATAACTTAACATGTAACCAATTTATTGAGCACATACGACAGACACACCCA
CGCCTCATTGAGGCAACATTGGATTTAACACATACAGGTGTCATCCATGAGGGCAAATCCAGTTTAGAAACAAACCTCGA
ACAGGCAATGGCAGTGGGAACTTTACTCACTATGATACTCGATCCACAGAAGAGTGATGCAGTTTATAAGGTTCTCAATA
AGATGCGGACAGTTATCAGCACAATAGAACAGAATGTGCCATTTCCCTCAGTGAACTTCATGAGCATCTTGTCACCTCCT
GTAACTCAGCAAAGTGTAGATGTTGACGAACCGTTAACACTGAGTACCGATAAGAATTTGACTATAGATTTCGACACAAA
CCAAGATTTGCCAGCGGACACATTTAGCAATGACGTTACGTTCGAGAACTGGTGGGCTAATCAGATAAACAACAACAGAA
CAGTACCACACTATCGACTTGGGGGAAAGTTTGTAGAATTCACAAGAGAGAATGCAGCAATGGTTAGCATTGAGCTCGCT
CATTCGAACATCGAAAAAGAGTTTCTACTCAGAGGAGCCGTTGGGTCAGGAAAATCCACAGGTTTGCCGTATCATCTCAG
TATGCGTGGAAAAGTGCTATTGATAGAACCTACTCGACCATTAGCTGAGAACGTTTGCAGGCAATTGCAAGGTCCTCCAT
TTAATGTGAGTCCCACTTTACAAATGAGAGGATTGAGCACATTTGGCTGCACTCCTATCACGATAATGACATCTGGCTTC
GCATTGCACATGTATGCTAATAACCCTGATAAGATCTCTGAGTACGACTTCATTATCTTTGATGAATGTCACATTATGGA
AGCACCTGCAATGGCATTTTATTGTTTGCTTAAGGAGTATGAATATCGAGGCAAGATAATAAAAGTTTCAGCTACACCAC
CAGGACGAGAATGCGAGTTTTCAACCCAACATCCAGTAGATATACATGTATGTGAAAGCTTAACACAACAGCAATTTGTC
ATGGAGTTAGGAACAGGATCAACCGCTGATGCAACCAAATATGGCAATAACATATTAGTATACGTTGCAAGTTATAATGA
TGTAGACTCTTTGTCCCATGCTCTAACTGAACTTAAATATTCAGTGATTAAAGTCGATGGAAGAACGATGAAGCAGAACA
CCACAGGAATCGTAACAAATGGAACATCCGGTAAGAAATGTTTCATTGTGGCCACAAATATTATTGAAAACGGTGTAACG
CTAGATGTCGACGTTGTCGTCGACTTTGGACTCAAAGTAACAGCTGAATTAGACGTTGATAATAGGGCGATAATGTATAA
ACGTGTGAGCATATCTTATGGTGAGCGCATTCAGAGACTCGGAAGAGTCGGAAGGAATAAGCCTGGGACAGTTATCCGCA
TCGGAAAAACAATGAAAGGCTTACAAGAAATTCCTGCGATGATTGCTACTGAAGCAGCTTTCATGTGTTTTGCATATGGA
CTGAAAGTTATAACACATAATGTATCAACAACACATCTAGCAAAATGCACTGTTAAACAAGCTAGAACCATGATGCAATT
CGAACTATCACCATTTGTAATGGCTGAGTTAGTTAAATTCGATGGTTCCATGCATCCACAGATTCATGAAGCGTTAACCA
AGTATAAATTGAGGGATTCTGTGATCATGTTAAGACCAAACGCAATACCAAAGGTTAACCTCCACAACTGGTTAACGGCC
CGTGATTACAATAGGATAGGCTGCTCATTGGAACTCGAGGATCACGTTAAAATACCATATTATATACGTGGAGTCCCCGA
CAAATTGTATGGGAAGTTATATGATATCATCCTTCAATACAGCCCCACAAGTTGCTATGGAAGACTGTCAAGCGCTTGCG
TAGGTAAGGTCGCATATACATTGCGCACTGATCCTTGTTCATTACCGAGAACAATAGCCATAATCAACGCACTGATTACT
GAAGAGTATGCAAAGAGGGACCATTACAGAAACATGGTAGCAAACCCCTCATCATCGCACGCCTTTTCACTTAATGGGCT
GGTATCCATGATCGCGTCTCGGTACATGAAAGACCACACGAAGGAGAACATAGATAAACTTGTAAGAGTGCGTGACCAGC
TACTTGAGTTCCAAGGCACAGGCATGCAATTTCAAGATCCTTCAGAATTGATGGATATTGGTGCATTGAATACAGTCATT
CACCAAGGAATGGACGCCACGGCTGCTTGCATTGGATTACAAGGGCGTTGGAATGCTTCACTCATCCAGCGTGATTTGAT
GATATCAGCAGGGATCTTCACAGGAGGAATTCTCATGATGTGGTGTCTCTTTACAAAATGGAGCAAGACAGAAGTGTCAC
ATCAAGGAAAGAACAAACGTAGTCGGCAAAAACTACGATTTAAAGAGGCTCGTGATAATAAATACGCCTATGATGTTACA
GGATCAGAGGAAGTTCTTGGCGAGAATTTCGGAACTGCATATACTAAGAAAGGAAAAGGAAAGGGGACAAAAGTTGGTCT
TGGAGTTAAACAGCATAAATTCCACATGATGTATGGTTTTGACCCTCAGGAGTACAACTTAATCCGCTTTGTGGATCCTT
TAACAGGAGCCACGTTAGATGAGCAAATTCATGCAGATATACACTTAGTACAAGAGCACTTTAGCGTCATCAGAGATGAA
GCAGTGGCGAATGACACAATCGAGAAACAACACATTTACGCTAACCCTGGATTGCAAGCATTTTTCATACAAAATGGGTC
AGCAAACGCATTGAGAGTTGATCTTACGCCACACTCACCATTGCGTGCCGTGACAAACAACAATATAGCAGGCTTCCCAG
AATATGAAGGCACACTCCGACAAACAGGAACGGCTTTACAAATACCTGTCAATCAAGTTCCAGCCGCAAATGAAACAGGA
GTAGCGCACGAATCAAAATCTATGATGAATGGACTGGGTGATTACACGCCAATATCGCAACAATTGTGTTTAGTGCAAAA
TGACTCAGATGGAGTAAAACGAAATGTATTTTCAATTGGATATGGCTCATATCTCATTTCACCAGCGCACTTATTTAAAT
ATAACAATGGTGAAATTACAATTAGATCATCAAGAGGATTGTATAAAATTCGTAATTCTGTGGATTTAAAATTACATCCA
ATTGCACACAGAGACATGGTCATAATCCAACTCCCAAAGGATTTCCCACCGTTCCCAATGCGTTTGAAATTTACACAGCC
ATCACGAGAGATGCGAGTTTGCTTAGTAGGAATCAATTTCCAACAGAACTATAGCACTTGTATCGTATCAGAAAGCAGCG
TAACAGCACCAAAGGGGAATGGAGATTTTTGGAAGCATTGGATATCAACAGTCGACGGTCAATGTGGATTACCATTGGTA
GATACTAAGAACAAACACATTGTTGGAATCCATAGTCTTGCATCCACAAGTGGGAACACCAATTTCTTTGTTGCCATGCC
TGAGAACTTTAATGAATACATTAATGGACTTGTGAAAACAAACAAATGGGAAAAGGGATGGCACTATAATCCGAATCTCA
TATCCTGGTGTGGATTAAATTTAGTCGACTCTGCTCCAAAGGGCTTGTTTAAAACGTCAAAATTAGTCGAAGATTTGGAT
GCTAGTGTTGAAGAGCAGTGCAAAGTTACTGAAACATGGCTCACAGAACAATTACAAGATAATTTGCAAGTGGTCGCGAA
ATGTCCAGGCCAACTCGTCACTAAGCATGTTGTCAAAGGCCAATGCCCGCATTTCCAGTTATACTTGTCAACACATAACG
ATGCTAAAGAATATTTCGCACCCCTGCTTGGAAAATATGATAAGAGTAGACTCAATAGAGCGGCATTTATCAAAGACATA
TCAAAGTATGCAAAACCAATTTATATTGGAGAAATCAATTATGACATCTTTGATAGAGCCGTACAACGAGTCATTAATAT
TCTTAAAAATGTTGGAATGCAACAATGCGTTTATGTTACAGATGAAGAAGAAATTTTTAAATCACTTAACCTAAACGCAG
CTGTCGGAGCACTCTACACAGGAAAGAAGAAAGATTACTTTGAGAGTTTTTCAAATGAAGACAAGGAAGAAATCGTGATG
AGATCATGTGAACGCATTTACAATGGACAACTTGGCGTGTGGAATGGGTCACTCAAAGCTGAAATCAGGCCAATAGAGAA
AACCATGTTAAATAAGACTCGAACTTTTACAGCAGCTCCATTGGAAACTTTGCTTGGAGGAAAAGTGTGCGTGGACGATT
TTAATAATCAATTTTATTCACACCATTTAGAAGGCCCGTGGACCGTTGGGATAACAAAATTCTATGGAGGTTGGAATCGC
TTACTTGAGAAGTTGCCAGAAGGATGGGTTTACTGTGATGCTGATGGATCCCAATTCGATAGTTCATTAACACCATATCT
CATTAATGCAGTGTTGCATATTCGACTACAGTTCATGGAAGATTGGAACATAGGAGCGCAAATGCTTAAAAACCTTTATA
CTGAGATTGTTTACACACCAATTGCAACGCCAGATGGATCTATCGTAAAGAAATTTAAAGGAAACAATAGTGGACAACCT
TCTACAGTAGTTGATAATACATTGATGGTTATACTAGCTTTCAACTATGCTATGCTATCGAGTGGTATTAGAGAAGAAGA
GATTGATAACTGCTGTAGGATGTTTGCAAATGGTGATGACCTGCTTCTAGCAGTGCACCCCGATTTTGAATACATTTTAA
ACGGATTTCAAGATCACTTTGGGAATCTCGGATTAAATTTTGAGTTTACATCACGAACACGAGATAAGTCCGAGCTGTGG
TTCATGTCCACAAGAGGAATCAAATGTGAAGGAATCTACATACCTAAACTCGAGAAAGAAAGAATAGTCGCAATACTTGA
ATGGGATCGATCAAATCTACCTGAGCATAGATTGGAAGCCATTTGTGCAGCTATGGTCGAAGCATGGGGTTACTCAGATC
TTGTCCATGAAATCCGGAAATTTTATGCGTGGCTTCTAGAAATGCAACCTTTCGCAAATTTAGCAAAAGAAGGCAAGGCG
CCATACATAGCAGAAACAGCGCTCCGTAACCTTTATCTTGGAACGGGCATTAAAGAAGAAGAAATTGAGAAATATTTTAA
ACAATTTGTTAAGGATCTTCCTGGATACATAGAAGATTACAATGAAGAGGTCGTCCACCAATCGGGAACAGTTGATGCAG
GTGCACAAGGAGGTAGCGGAAACCAAGGAACAACACCACCAGCAACAGGTAACGGAACAGGAACCAGAACTGGTGCAACT
GGAGGCCAAACAGGAGCTGGTAGTGGTGCTGGAACAGGATCTGGAGCGACCGGAGGCCAATCAGGATCTGGAAGTGGCAC
TGGACAGACTGGCACAGGCTCAACAGGAACTGGTGTAACGGGAGGCCAGAGAGATAAGGATGTAGATGCAGGTACAACAG
GAAAAATTTCTGTACCAAAGCTCAAGGCCATGTCAAAGAAAATGCGCTTACCGAAAGCAAAAGGAAAAGATGTCTTGCAT
CTGGACTTCTTGCTTACATACAAGCCACAGCAGCAAGACATATCAAACACAAGAGCAACTAAAGAAGAATTTGATAGATG
GTACGACGCCATAAAGAAAGAATATGAGATTGATGACACACAAATGACAGTTGTCATGAGCGGTCTTATGGTGTGGTGTA
TTGAGAACGGTTGCTCACCAAACATAAACGGAAATTGGACAATGATGGATGGGGATGAACAAAGAGTCTTTCCACTCAAA
CCAGTCATTGAAAACGCATCTCCAACTTTCCGACAAGTTATGCATCATTTTAGTGATGCAGCTGAAGCGTACATAGAGTA
CAGAAACTCTACTGAGCGATACATGCCAAGATACGGACTTCAGCGCAATCTCACCGACTATAGCTTAGCACGGTATGCAT
TTGATTTCTATGAAATGACTTCACGCACACCTGCTAGAGCTAAAGAAGCCCACATGCAGATGAAAGCCGCAGCAGTTCGT
GGTTCAAACACACGACTGTTCGGTCTGGACGGAAATGTCGGCGAGACCCAGGAGAATACAGAGAGACACACAGCTGGCGA
CGTTAGTCGCAATATGCACTCTCTGTTGGGAGTGCAGCAGCACCACTAGTCTCCTGGAAACCCTGTTTGCAGTACCTATA
ATATGTACTAATATATAGTATATCAGTGAGGTTTTACCTCGTCTTTACTATTTGTTATGTATGTATTTAAAGCGTGAACC
AGTCTGCAGCATACAGGGTTGGACCCAGTGTGTTCTGGTGTAGCGTGTACTAGCGTCGAGCCATGAGATGGACTGCACTG
GGTGTGGCTTTGCCACTTGTGTTGCGAGTCTCCTGGTAAG

>Sugarcane mosaic virus Kenya sorghum sample 34 Kirinyaga
ACACAACACAACAAAACACAACCAAACAAAACCAAGTTACTTTTGCTCAGATTGTAGTGAACGGCTCGGTGGGAAAGGTT
CCTCGAGATCACTCTCTGATTCTTCTCTCTCAACCAACTTCATTCAAGCGAGATGGCGGGCTCTTGGACTCACGTGACAT
ACAAGTGGCAACCAGATGTCAACAACACACGTGATGTGAAAAGAGTGATGGAGATGTTTGTAGCGAAACATCAACGTTAC
ACTGAGGAACAAAGGCTTGCTCACAATAGCAAGCTGCTAAGGAAGGCTTGTGTTACTAGTGCTGAGTTTACTGAATCAGC
ACAGAAACCAAAATGTCATCAGATATGGGTTGAAAAGTGCGACCACAACCCCACAGAGCACTTTGTTTATCAACGTTTCA
CACCTGAGAAGAAAGTGCCAGCCACCAAACCTGAGACGACTTCTGTCACGAAGTTAATCAGGGATATTCTTGAGATTTCG
AAGGGCAGTGGGATAAAAATTGAATTAATTGACAAGCGTGTCAAACGTAAAACTCAATTGTCCATAAGGCGACACAATGG
CAAAGATTTCCTGCACTGCAAAACCAGGCATGAAAATGGCCTGTTTAAACGCAAGGACGTTGACATTAGTGTCAAGTGGT
TGCCCACCATTGAAGCCATTGCAAAATGCTACAGCACTGTGAATGCAGAAGAATTGCAAAGTCTCAGTAGAGGCAGTAGT
GGTCTAACATTCATGCAGAATGATGAATTATTCATCGTGCGTGGAAGAATGCATGGTGAGATCGTCAATAGTTTACATGA
GAATAAGCACGTAATGGAAATCGAACACTATGCTGATCCACAGGCAAACAGTTTCTGGAAAGGCTACACAGATGCGTATG
TCGAGAACAGAAACATATCCACTACTCACACAGAGCACACACCAACTATCAATTTAGAAGAGTGTGGCAAGAGAATGGCA
CTGTTAGAAATCCTATTCCATTCAACTTTTAAAATAACATGCAAAACATGTAATATTGACGATCTTGAATTATCGGATGA
TGAATTTGGGGCCAAGTTATATAGTAATCTGCAGCGCATTGAAGAAAAACAACGTGAATATCTTGCTAAAGATCAAAAAC
TTTTACGCATGATTCACTTTGTTAAGGATCGATGTAATCCAAAGTTTTCACATTTACCCTTGCTATGGCAAGTGGCAGAA
ACAGTGGGGCATTACACTGATAACCAATCGAAGCAGATAATTGATATCAGTGAGGCGCTCATAAAAGTTAATACCTTAAC
TCCTGATGATGCAGTAAAGGCCAGTGTGGCATTATTGGAAGTAGCACGGTGGTACAAGAATCGGAAGGAATCACTTAAAA
CGGACACATTGGATTCATTTCGAAACAAGATTTCACCAAAGAGCACGATCAACGCAGCATTAATGTGTGATAACCAGTTA
GATAAGAATGCGAATTTCGTGTGGGGAAACAGAGAATACCATGCAAAGCGATTCTTCGCTAACTATTTTGAAGCTGTGGA
CCCAACTGATGCATATGAAAAACATGTAACACGCTTCAACCCCAATGGACAGCGGAAATTATCAATTGGCAAACTAGTAA
TCCCATTAGATTTCCAGAAAATCAGAGACTCGTTCGTTGGCCTATCAATAAATAAACAACCACTGAGCAAAGCTTGCGTA
AGTAAAATCGATGGAGGTTACGTATATCCATGTTGCTGCGTTACAACAGAATTTGGAAAACCAGCATATTCTGAGATAAT
ACCTCCAACTAAAGGACATATCACGATTGGAAATTCAGTGGACCCGAAAATAGTGGATTTACCAAATACAACACCACCGA
GTATGTACATTGCAAAAGATGGATACTGTTATATTAACATATTCTTGGCAGCAATGATAAACGTCAATGAGGAATCCGCA
AAGGATTACACTAAGTTTCTTAGAGACGAGTTGGTGGAACGGCTTGGTAAATGGCCAAAATTGAAAGATGTGGCCACAGC
ATGCTATGCTTTATCAGTGATGTTTCCAGAGATAAAGAATGCCGAATTACCACCAATACTAGTGGATCATGAGAGTAAGT
CAATGCACGTCATTGATTCATATGGATCACTCAGCGTTGGCTTTCACATTCTAAAGGCAAGTACTGTTGGACAACTGATA
AAATTTCAATATGAGTCATTGGAAAGTGAGATGCGCGAGTACATAGTGGGTGGCACTTTGACACAGCAAACTTTCAGCAC
ACTTCTTAAGACTCTCACAAAGAACATGTTTAAGCCAGATAAAATAAAGCAGATAATTGAGGAAGAACCATTTTTATTAA
TGATGGCAATTGCATCCCCAACTGTACTCATCTCGCTGTACAACAACTGCTACATCGAGCAAGCAATGACATATTGGATC
GTCAAGAACCAAGGCATCGCAGCGCTCTTTGCGCAGTTGGAGGCACTAGCAAAGAAAACTTCTCAAGCGGAACTACTAGT
TCTTCAAATGCAAATACTTGAGAAAGCTTCAAACCAACTGAGACTTGCAGTCACGGGACTTAATCATGTTGATCCAGCTA
AACGACTTTTATGGTCTCACCTGGAAGCTATGACAACACGGTCGGAGATGAACAAGGAACTCATAGCGGAAGGTTACGCA
CTGTATGACGAGCGCTTATACACTTTAATGGAAAAAAGTTACGTAGATCAATTAAACCAATCATGGGCAGAATTATCATA
CTGTGGAAAATTTTCAGCAATATGGCGTGTGTTCAGAGTCAGGAAATACTACAAACCATCTTTAACCGTGAGAAAAAGCG
TAGATTTAGGCGCTGTGTACAATATATCAGCTACGCATCTAATATCAAATTTAGTGCAGAAAAGTCGAGATCAAGTCAGC
TCTACTTTAACCAAACTCCGCAACGGTTTCTATGATAAAATGGAGAGAGCGAGAGTTAGTGCAGTAAGGACAATATATTG
GTTTGTACCCGACATATTTAGACTAATACATATTTGCCTGGTTTTAAGTATATTAACAACTATAGCTAATACAATAATCG
CAATTATGAATGATTATAAAAAGTTGAAAAAGCAACAAAGAGAAGACGAATACGAAGCCGAGATTAATGAGGTGCGAAGG
ATACACGCTAACCTGATGAAGGAGCATAATGATGACTTAACATGTAACCAATTTATTGAGCACATACGACAGACACATCC
ACGCCTCATTGAGGCAACATTGGATTTAACACATACAGGTGTCATCCATGAGGGCAAATCCAATTTAGAAACAAACCTCG
AACAGGCAATGGCAGTGGGAACTTTACTCACTATGATACTCGATCCACAGAAGAGTGATGCAGTTTATAAGGTTCTCAAT
AAGATGCGGACAGTTATCAGCACAATAGAACAGAATGTGCCATTTCCCTCAGTGAATTTCATGAGCATCTTGTCACCTCC
TGTAACTCAGCAAAGTGTAGACGTTGACGAACCGTTAACACTGAGTACCGACAAGAATTTGACTATAGATTTCGACACAA
ACCAAGATTTGCCAGCGGACACATTTAGCAATGACGTTACGTTCGAGAACTGGTGGGCTAATCAGATAAACAACAACAGA
ACAGTACCACACTATCGACTTGGGGGAAAGTTTGTAGAATTCACAAGAGAGAATGCAGCAATGGTTAGCATTGAGCTCGC
CCATTCGAACATCGAAAAAGAGTTTCTACTCAGAGGAGCCGTTGGGTCAGGGAAATCCACAGGTTTACCGTATCATCTCA
GTATGCGTGGAAAAGTGCTATTGATAGAACCTACTCGACCATTAGCCGAGAACGTTTGCAGGCAATTGCAAGGTCCTCCA
TTTAATGTGAGCCCCACTTTACAAATGAGAGGATTGAGCACATTTGGCTGCACTCCTATCACGATAATGACATCTGGCTT
TGCATTGCACATGTATGCTAATAACCCTGATAAGATCTCTGAGTACGACTTCATTATCTTTGATGAATGTCACATTATGG
AAGCACCTGCAATGGCATTCTATTGTTTGCTTAAGGAGTATGAATATCGAGGCAAGATAATAAAAGTTTCAGCTACACCA
CCAGGACGAGAATGCGAGTTTTCAACCCAACATCCAGTAGATATACATGTATGTGAAAGCTTAACACAACAGCAATTCGT
CATGGAATTAGGAACAGGATCAACCGCTGATGCAACCAAATATGGCAATAACATATTAGTATACGTTGCAAGTTATAATG
ATGTAGACTCTTTGTCCCACGCTCTAACTGAACTTAAATATTCAGTGATTAAAGTCGATGGAAGAACGATGAAGCAGAAC
ACCACAGGAATCGTAACAAATGGAACATCCGGTAAGAAATGCTTCGTTGTGGCCACAAATATTATTGAAAACGGTGTAAC
GCTAGATGTCGACGTTGTCGTCGATTTTGGACTCAAAGTAACAGCTGAATTAGACGTTGATAACAGGGCAATAATGTATA
AACGTGTGAGCATATCTTATGGTGAGCGCATTCAGAGACTCGGAAGAGTCGGAAGGAATAAGCCTGGGACAGTTATCCGC
ATCGGAAAAACAATGAAAGGCTTACAAGAAATTCCTGCGATGATCGCTACTGAAGCAGCTTTCATGTGTTTTGCATATGG
ACTGAAAGTTATAACACATAATGTATCAACAACACATCTAGCAAAATGCACTGTCAAACAAGCTAGAACCATGATGCAAT
TCGAACTATCACCATTTGTAATGGCTGAGTTAGTTAAATTCGATGGTTCCATGCATCCACAGATTCATGAAGCGTTAACC
AAGTATAAATTGAGGGATTCTGTGATCATGTTAAGACCAAACGCAATACCAAAGGTTAACCTTCACAACTGGTTAACGGC
CCGTGATTACAACAGGATAGGCTGCTCATTGGAACTCGAGGATCACGTTAAAATACCATATTATATACGAGGAGTCCCCG
ACAAACTGTATGGGAAGTTATATGATATCATCCTTCAATACAGCCCCACGAGTTGCTATGGAAGACTGTCAAGCGCTTGC
GTAGGTAAGGTCGCATATACATTGCGCACTGATCCTTGTTCATTACCGAGAACAATAGCCATAATCAACGCACTGATTAC
TGAAGAGTATGCAAAGAGGGATCATTACAGAAACATGATAGCAAACCCCTCATCATCGCACGCCTTTTCACTTAATGGGC
TGGTATCCATGATCGCGTCTCGGTACATGAAAGACCACACGAAGGAGAACATAGATAAACTTGTAAGAGTGCGTGACCAG
CTACTTGAGTTCCAAGGCACAGGCATGCAATTTCAAGATCCTTCAGAATTGATGGATATTGGTGCATTAAATACAGTTAT
TCATCAAGGAATGGACGCCACGGCTGCTTGTATTGGATTACAAGGGCGTTGGAATGCTTCACTCATCCAGCGCGATTTGA
TGATATCAGCAGGGATCTTCACAGGAGGAATTCTCATGATGTGGTGTCTCTTTACAAAATGGAGCAAGACAGAAGTGTCA
CATCAAGGAAAGAACAAACGTAGTCGGCAAAAACTACGATTTAAAGAGGCTCGTGATAATAAATACGCCTATGATGTTAC
AGGATCAGAGGAAGTTCTTGGCGAGAATTTCGGAACTGCATATACTAAGAAAGGAAAAGGAAAGGGGACAAAAGTTGGTC
TTGGAGTCAAACAGCATAAATTCCACATGATGTATGGTTTTGACCCTCAGGAGTACAACTTAATCCGCTTTGTGGATCCT
TTAACAGGAGCCACGTTGGATGAGCAAATACATGCAGATATACATTTAGTACAAGAGCACTTTAGCGTCATCAGAGATGA
AGCAGTGGCGAACGACACAATCGAGAAACAACACATTTACGCTAACCCTGGATTGCAAGCATTTTTCATACAAAATGGGT
CAGCAAACGCATTGAGAGTTGATCTAACGCCACACTCACCATTGCGTGCTGTGACAAACAACAATATAGCAGGCTTCCCA
GAATATGAAGGCACACTCCGACAAACAGGAACGGCTTTGCAAATACCTGTCAATCAGGTTCCAGCCGCAAATGAAACAGG
AGTAGCGCATGAGTCAAAATCAATGATGGCAGGGTTAGGTGATTACACTCCCATATCACAGCAATTATGTCTAATCCAGA
ATGACTCTGATGGAATTAAAAGGAATGTCTATTCAATCGGATATGGGTCATATCTCATTGCACCAGCACATTTATTTAAA
TACAACAATGGTGAGATAACGATCAAATCATCGCGAGGCTTATATAAGATCAGAAATTCAGTTGAAATCAAGTTACATCC
CATTGCACATAGAGATATGGTCATAATTCAACTTCCAAAGGATTTTCCACCATTCCCAATGCGCCTTAAATTTTCCAAAC
CATCTAGAGAGTCAAGAGTGTGTTTAGTTGGAGTGAACTTTCAACAAAACTACAGCACATGCATTGTGTCGGAGAGTAGC
GTCACAGCACCAAAAGGCAATGGAGATTTCTGGAAACACTGGATATCCACAGTGGACGGACAATGTGGTCTCCCATTAGT
AGATGTCAAGAGCAAGCACATAGTTGGAATACATAGCCTTGCTTCAACTAGTGGAAATACTAACTTTTTCGTCGCCATGC
CTGACGATTTCAATGACTACATTCATAATCTTGTGCAAACCAACAAGTGGGAAAAAGGATGGCATTATAACCCGAATCTC
ATTTCATGGTGTGGCCTCAATCTAGTTGATTCAGCTCCAAAGGGTCTCTTCAAAACTTCGAAATTAGTAGAAGATCTCAA
TATGAGTGTCGAAGAGCAGTGTAAGGTTACAGAAACATGGCTCACAGAATGCATTCAAGATAATCTACAGATTGTCGCAA
AATGCCCAGGTCAGCTTGTCACCAAGCATGTCGTCAAAGGCCCATGCCCGCACTTTCAACTATACCTGTCGACACATGAT
GAAGCCAAAGCATATTTTGCACCACTACTTGGAAAATACGATAAGAGCAGATTAAACAGAGCAGCTTTTATCAAAGACAT
TTCAAAATATGCAAAACCAATCTACATCGGAGAAATCAATTACGATGTCTTTGAAAAGGCTATACAACGTGTGATCAAAA
TCCTTAGAGATGTAGGAATGCAACAATGCACGTATGTCACGGATGAAGATGAAATATTCCAATCACTTAACCTCAATGCT
GCAGTTGGTGCCTTATACACAGGAAAGAAGAAAGATTATTTCAAGGATTTCTCAAATGAGGACAAATCAGAAATCATTAT
GAGATCCTGTGAACGTATCTACAACGGACAACTCGGTGTGTGGAATGGTTCACTCAAAGCTGAAATAAGGCCCATAGAGA
AAACTATGTTAAACAAGACCCGGACTTTTACAGCAGCGCCATTAGAAACCCTACTTGGTGGCAAAGTCTGCGTCGATGAT
TTCAATAATCAATTCTACTCACACCACTTAGAAGGTCCTTGGACAGTCGGAATTACAAAATTTTATGGTGGATGGAACCG
TTTGTTGGAAAAATTACCAGATGGTTGGATATATTGCGACGCCGATGGATCACAGTTTGACAGCTCTTTAACACCATATC
TTATCAACGCTGTATTACATATTCGGCTACACTTCATGGAGGAATGGAACTTAGGAGCACAAATGTTGCGAAACTTGTAC
ACTGAAATCGTTTACACACCAATTGCAACACCAGATGGATCCGTGATCAAGAAGTTCAAAGGAAACAATAGTGGGCAACC
ATCAACAGTTGTTGACAACACACTCATGGTTATATTAGCATTCAATTATGCAATGTTATCGAGTGGTGTCAGAGAAGATG
AAATAGACAACTGCTGCCGAATGTTCGCTAATGGAGACGATCTATTGCTAGCAGTGCATCCGGACTTCGAACATATACTA
GATGGATTTCAAAATCACTTTGGAAATCTGGGCCTCAATTTTGAGTTTACATCACGAACAAGAGACAAATCAGAATTGTG
GTTCATGTCCACACGAGGTATCAAATGTGAAGGCATCTATATACCAAAGCTTGAAAAAGAAAGAATAGTTGCCATACTTG
AATGGGATCGATCAAATCTACCTGAGCATAGATTGGAAGCCATTTGTGCAGCTATGGTTGAAGCATGGGGTTACTCAGAC
CTTGTTCATGAAATTCGGAAATTCTATGCGTGGCTTCTAGAAATGCAACCTTTCGCAAATCTAGCAAAAGAAGGCAAGGC
GCCATACATAGCAGAAACAGCGCTCCGTAACCTTTATCTTGGAACGGGCATTAAAGAAGAAGAAATCGAGAAATATTTTA
AACAATTTGTTAAGGATCTTCCTGGATATATAGAAGATTACAATGAAGAGGTCATCCACCAATCGGGAACAGTTGATGCA
GGCGCACAAGGAGGCGGCGGAAATCAAGGAACAACACCGCCAGCAACAGGTAACGGAACAGGAACCAGAACTGGTGCAAC
TGGAGGCCAAACAGGAGTTGGTGGTGGAACTACAACAGGATCTGGAGCGACCGGAGGTCAGACAGGATCTGGAAATGGTG
CTGCACAGACCAACACGAGCTCAGCAGGAACTGGTGCAACGGGAGGCCAGAGAGATAAGGATGTAGATGCAGGTACAACA
GGAAAAATTTCTGTACCAAAACTCAAGGCCATGTCAAAGAAAATGCGCTTACCAAAAGCAAAAGGAAAAGATGTCTTGCA
TCTGGACTTCTTGCTTACATACAAGCCACAGCAGCAAGACATATCAAACACAAGAGCAACTAAGGAGGAGTTTGATAGAT
GGTACGATGCCATAAAGAAAGAATACGAGATTGATGACACACAAATGACAGTTGTCATGAGCGGTCTTATGGTGTGGTGC
ATTGAGAACGGTTGCTCACCAAACATAAACGGAAATTGGACAATGATGGATGGAGATGAACAAAGAGTCTTTCCACTCAA
ACCAGTCATTGAAAACGCATCTCCAACTTTCCGACAAATTATGCATCATTTTAGTGATGCAGCTGAAGCGTACATAGAGT
ACAGAAACTCTACTGAGCGATACATGCCAAGATACGGACTTCAGCGCAATCTCACCGACTATAGCTTAGCACGGTATGCA
TTTGATTTCTATGAAATGACTTCACGCACACCTGCTAGAGCTAAAGAAGCCCACATGCAGATGAAAGCCGCAGCAGTTCG
TGGTTCAAACACACGACTGTTCGGTCTGGACGGAAATGTCGGCGAGACCCAGGAGAATACAGAGAGACACACAGCTGGCG
ACGTTAGTCGCAATATGCACTCTCTGTTGGGAGTGCAGCAGCACCACTAGTCTCCTGGAAACCCTGTTTGCAGTACCTAT
AATATGTACTAATATATAGTGTATCAGTGAGGTTTTACCTCGTCTTTACTATTTGTTATGTATGTATTTAAAGCGTGAAC
CAGTCTGCAGCATACAGGGTTGGACCCAGTGTGTTCTGGTGTAGCGTGTACTAGCGTCGAGCCATGAGATGGACTACACT
GGGTGTGGCTTTGCCACTTGTGTTGCGAGTCTCCTGG

>Sugarcane mosaic virus Kenya maize sample 36 Embu
CACGCGCCGCCTAAGACAAAACAACAAAACTCAACACAACACAACAAAACACAACCAAGC
AAATCCAACTTACTTGCGCTCAGATTGTAGTGAACGGCTCGAACGAAACGGTTCTTCGAG
ATCACTCTCTGATTCCTCCTCATCTTCCAATTTCTTTCGAAAGAAATGGCGGGAACGTGG
ACCCATGTGACATACAAGTGGCAACCAGATGTCAACAACGATCGTCACATCAAGAGAGTA
ATGGAAATGTTTGCAGCAAAACATCAACATTACTCAGAAGAACAGCGACTTGCTCATAAT
ATGAAATTATTGAAGAAGGCGAGTGTTTTGAGCGTTGAGCCTGCAAAACCAAAGCAGAAG
CAGGCAACTCAACAGATGTGGGTTGAGAAATGTGATCACAATCCTGTTGATCACTTAGTA
TATCCACGACTCGAAAGATCTATCAACAAAGTGGAAACGAGTATCAAAAGTACATCTGTA
AGCAAGCTAACCAGAGAGATTTTAGAGATCTCAAAGGTAAGCGGCCTCAAAGTTGAACTA
ATTGATAAGCGGAAAAGATTTAAAACGCAGTTGTCAATCAAAAAGTTCAATGGAAAGAAT
TTCCTCCACTGCAAAACGAATCATGAAAACAATCTATTCAAGAGGAGGGACATAGCCATC
GGACATAAATGGCTCCCGACAATTGAAGCTATTGCTCGATGCTACAGCACAATGAATCGA
GAGGAGCTGCAGAGTCTTTATAGAGGAAGTAGCGGTCTCACATTCATCCAAAATAATGAA
TTGTTCGTTGTCAGAGGGAGGATGAATGGCGAACTTGTCAACAGCTTACACGAAACAAAC
CGAGTCATGGATATTGAGCATTATGCAGATCCCCAGGCTAACGATTTCTGGAGAGGATAC
ACAAATGCTTACGTAGAGAATCGCAGCATATCGACCACTCATACAGAACACACCCCTACA
ATCAATCTAGAAGAATGTGGAAAACGAATGGCTCTACTTGAAATATTATTTCACTCTACA
TTCAAAATTACATGTAAAACATGCAACATTGATGATCTTGAATTGTCGGATGACGAGTTT
GGAAATAAACTCTACAAGAATTTGCAACGTATTGAAGAAAAACAACGAGAGTACCTTGCC
AAGGACCAAAAACTATCCAGGATGATACAATTTATCAAAGAGAGGTGTAATCCAAAATTC
TCACATTTACCAATGTTATGGCAAGTTGCAGAAACAATAGGACACTATACTGATAATCAG
TCAAAGCAGATAATGGATATCAGCGAAGCACTCATTAAGGTTAATACTTTAACCCCTGAT
GACGCTATGAAAGCAAGCGCAGCATTACTTGAAGTGTCACGATGGTATAAGAATCGTAAG
GAGTCGCTCAAAACCGACTCATTGGAATCTTTTAGAAATAAAATATCACCAAAGAGCACG
ATAAATGCAGCTCTAATGTGTGACAATCAATTGGATAAAAATGCAAATTTTGTATGGGGT
AATAGGGAATATCACGCCAAACGATTTTTCGCAAACTACTTTGAAGCAGTGGATCCCACA
GATGCATATGAAAAGCACGTCACACGGTTTAACCCTAATGGTCAACGGAAGCTATCAATA
GGAAAGTTAGTTATCCCACTAGACTTTCAAAAGATTAGAGAATCATTCGTTGGACTTCCG
ATCAATAGACAACCGCTAGACAAATGTTGCGTTAGTAAGATCGAAGGAGGATATATATAC
CCATGTTGCTGCGTCACAACAGAATTTGGTAAACCAGCATACTCTGAGATAATACCTCCG
ACAAAAGGCCACATAACAATAGGCAATTCAATTGATCCAAAAATTGTGGACCTGCCAAAC
ACAACACCACCCAGCATGTACATTGCTAAGGACGGGTACTGTTATATCAATATCTTTCTA
GCAGCCATGATTAACGTCAATGAAGAATCTGCCAAGGATTACACGAAATTTTTGAGAGAT
GAACTAGTTGAGCGTCTTGGAAAGTGGCCAAGGCTTAAAGACGTAGCAACAGCGTGTTAT
GCATTATCTGTAATGTTTCCAGAAATTAAGAATGCTGAGTTACCTCCAATTTTAGTTGAT
CATGAAAATAAATCAATGCACGTCATCGACTCATATGGTTCACTAAGCGTTGGATTTCAC
ATATTGAAAGCAAGCACGATTGGTCAATTAATTAAATTTCAATATGAATCTATGGATAGT
GAAATGCGCGAATACATAGTAGGAGGAACTCTCACGCAACAGACATTCAACACACTCCTT
AAGATGCTCACGAAAAACATGTTCAAACCAGAGCGCATTAAGCAGATAATTGAGGAGGAA
CCCTTCTTGCTTATGATGGCAATCGCATCTCCAACGGTATTAATAGCACTATATAACAAT
TGTTACATTGAGCAAGCTATGACATACTGGATCGTGAAGAATCAAGGAGTTGCAGCCATA
TTCGCACAACTCGAAGCATTAGCCAAGAAAACATCCCAGGCTGAATTACTAGTTCTACAA
ATGCAGATACTTGAAAAAGCATCTAGTCAACTAAGATTAGCAGTTTCAGGACTTAGCCAT
GTCGACCCAGCGAAGCGACTTTTGTGGTCACACCTCGAAGCAATGACAACACGGTCAGAA
ATGAACAAGGAGTTGATAGCTGAGGGATATGCACTATATGACGAGCGTCTATATACCCTG
ATGGAAAAAAGTTACGTAGATCAATTAAACCAGTCATGGGCAGAATTATCATACTGTGGA
AAATTTTCAGCAATATGGCGTGTGTTCAAAGTCAGGAAGTATTACAAACCGTCTTTAACC
GTGAGAAAAAGCGTAGATTTAGGCGCTGTATACAATATATCAGCTACGCATCTAATATCA
GATTTAGTGCGGAAAAGTCAAGATCAAGTCAGCTCTATTTTAACCAAACTCCGCAACGGT
TTCTATGATAAATTAGAGAAAGCTAGAATACGTACTATAAAAACGGTTTATTGGTTTATA
CCCGATATATTTAGACTCATGCATATATTCATAGTTTTGAGTTTATTAACTACCATAGCT
AACACTATCATAGTAACTATGAATGACTACAAGAAATTGAAGAAACAACAAAGAGAAGAC
GAATATGAAGCAGAGATTAACGAAGTTCGCAAAATCCATTCTGCCTTGATGGAGGAGCGG
AAGGATAATTTGACGTGTGAACAATTTGTTGAATATATACGCCAAAACCATCCGCGGTTA
ATTGAAGCAACACTGGACTTAACCCACACAGGTGTCATACATGAAGGAAAATCCAATCTT
GAAACCAATTTGGAACAGGCAATGGCAGTTGGAACCTTGATAACCATGATACTTGATCCA
CAGAAAAGCGATGCTGTCTACAAGGTGTTGAATAAAATGCGGACAGTAATTAGTACAATT
GAACAGAATGTCCCATTCCCTTCAGTGAACTTTTCCAACATCTTAACACCTCCAGTGACA
CAACAGAGTGTGGATGTTGATGAGCCATTAACACTTAGCACTGATAAAAATTTGACAATA
GATTTTGACACGAATCAAGATTTACCTGCTGATACATTCAGCAATGATGTGACATTTGAA
GATTGGTGGTCAAATCAGTTAAGCAACAACAGAACAGTGCCACACTACCGACTTGGGGGA
AAGTTCATCGAATTCACACGGGAAAACGCAGCCCACACGAGTATTGAACTTGCGCACTCA
AACATTGAGAGGGAATTCTTGCTTAGAGGAGCAGTCGGTTCGGGAAAATCTACTGGGTTA
CCATACCATCTTAGCATGCGCGGAAAAGTGCTTTTGCTAGAACCTACAAGGCCGCTAGCT
GAGAATGTGTGTAGGCAATTACAAGGACCACCATTTAATGTAAGTCCAACTCTTCAAATG
CGTGGACTGAGTTCTTTCGGGTGTACTCCAATCACGATCATGACATCAGGTTTTGCATTG
CACATGTACGCAAACAATCCAGATAAAATATCTGAATACGATTTCATAATCTTCGATGAA
TGTCATATAATGGAAGCACCAGCAATGGCCTTTTATTGCTTACTCAAAGAATATGAATAC
CGAGGGAAAATCATCAAGGTATCAGCCACGCCTCCAGGAAGGGAGTGCGAATTCACAACA
CAACATCCAGTAGACATCCATGTTTGTGAAAATCTAACTCAGCAACAATTTGTTATGGAA
CTCGGGACCGGTTCAACCGCAGATGCTACGAAGTACGGAAATAATATCTTAGTTTATGTA
GCAAGTTATAATGACGTCGACTCATTGTCGCAGGCATTAGTTGAGCTCAAATTTTCCGTT
ATTAAAGTGGATGGCCGAACAATGAAGCAAAACACAACAGGAATCATCACAAATGGCACC
TCTCAAAAGAAGTGTTTTGTTGTCGCAACAAATATAATTGAAAATGGCGTCACACTAGAT
ATTGATGTTGTTGTTGACTTCGGACTGAAAGTCTCAGCCGATTTGGATGTTGACAACAGG
GCAATATTGTATAAACGCGTGAGTATATCATATGGTGAACGCATACAACGACTGGGTCGT
GTTGGAAGAAATAAACCTGGCACAGTCATCCGTATTGGAAAAACCATGAAAGGTTTGCAG
GAGATTCCAGCAATGATCGCAACAGAAGCAGCCTTCATGTGTTTCGCATATGGTCTTAAA
GTCATCACCCATAATGTTTCAACGACCCATCTTGCAAAGTGCACAGTTAAACAAGCAAGA
ACCATGATGCAATTTGAATTATCACCATTTGTCATGGCTGAGCTCGTTAAGTTTGATGGT
TCAATGCATCCACAAATACATGAGGCTTTAGTGAAATACAAACTTAGAGATTCTGTCATA
ATGCTCAGACCGAATGCACTTCCAAAAGTTAATTTACACAATTGGCTTACAGCCCGGGAT
TATAATAGAATAGGTTGCTCATTGGAACTTGAAGATCATGTTAAAATTCCATACTATATT
AGGGGAGTTCCTGATAAGCTGTACGGAAAGCTATATGATATTATCTTACAGTATAGTCCA
ACTAGTTGTTATGGCAGACTATCAAGTGCGTGTGCAGGTAAAGTAGCATATACTTTGCGA
ACCGATCCGTGTTCACTTCCAAGAACAATAGCAATAATTAATGCTTTAATTACGGAGGAA
TATGCGAAGAGAGATCACTACCGAAACATGATTTCAAACCCCTCCTCATCACATGCATTC
TCACTCAATGGGTTGGTATCCATGATCGCAACTAGATATATGAAGGATCATACAAAAGAG
AATATTGACAAACTCATCAGAGTACGTGATCAATTACTTGAGTTTCAAGGTACCGGAATG
CAATTTCAAGATCCGTTAGAACTCATGGAAATTGGGGCTCTCAATACAGTCATTCACCAA
GGAATGGATGCAACTGCAGCTTGTATCGGATTACAAGGACGATGGAATGCTTCGCTCATA
CAACGTGATCTCCTAATTGCAGGAGGAGTCTTTATCGGAGGCATTTTGATGATGTGGAGC
CTATTCACTAAATGGAGCAACACGAATGTCTCACATCAAGGAAAGAACAAACGCAGTAGA
CAAAAACTCCGATTCAAAGAAGCAAGAGACAACAAATATGCATATGATGTCACAGGATCG
GAAGAGTGCCTTGGTGAGAATTTTGGAACAGCCTATACAAAGAAAGGTAAAGGAAAAGGA
ACTAAGGTTGGACTCGGTGTAAAGCAACACAAATTTCACATGATGTATGGTTTTGATCCT
CAAGAGTACAACCTAATTCGATTTGTCGATCCACTCACAGGAGCAACTCTTGATGAGCAA
ATTCATGCCGACATACGCTTAATTCAAGAGCATTTCGCTGAAATTCGTGAGGAGGCAGTA
GCTAACGACACAATTGAAAGGCAGCAGATCTACGGCAATCCTGGACTACAAGCATTTTTC
ATACAAAATGGGTCAGCAAATGCTCTGAGAGTTGATTTAACGCCACATTCACCTACACGA
GTTGTCACAGGTAACAATATAGCAGGATTCCCAGAATACGAAGGTACACTTCGTCAAACT
GGAACAGCTATAACCATACCCATTGGTCAAGTCCCAATCGCAAGTGAAGCAGGAGTTGCA
CACGAGTCAAAATCTATGATGAATGGGTTGGGTGACTACACGCCGATATCGCAACAGTTA
TGTTTAGTACAAAATGATTCAGATGGGGTAAAGCGGAATGTGTTTTCAATTGGATATGGT
TCATATCTCATTTCACCAGCGCACTTATTCAAATATAACAATGGCGAAATAACAATTAGA
TCATCAAGAGGATTGTATAAAATTCGTAATTCTGTGGATTTAAAACTACATCCGATTACA
CACAGAGACATGGTCATAATTCAACTTCCAAAGGATTTCCCACCGTTCCCAATGCGTTTG
AAATTCACACAACCATCACGAGATATGCGAGTCTGCTTAGTGGGAGTCAATTTCCAACAG
AACTATAGCACTTGCATCGTATCAGAAAGTAGTGTGACAGCACCAAAAGGAAATGGAGAT
TTTTGGAAGCATTGGATATCAACAGTCGACGGTCAATGTGGATTACCATTAGTAGATACC
AAGAACAAACATATTGTTGGAATTCATAGTCTCGCATCTACAAGTGGGAACACAAATTTC
TTTGTTGCCATGCCTGAGAACTTTAATGAATACATTAATGGACTTGTGCAAACAAACAAA
TGGGAAAAGGGATGGCACTATAATCCAAATCTCATATCTTGGTGTGGATTAAACTTAGTC
GACTCTGCTCCAAAGGGTCTGTTTAAAACGTCAAAATTAGTTGAAGATTTGGATGCTAGT
GTTGAAGAGCAATGCAAAGTTACTGAAACATGGCTTACAGAGCAATTACAAGATAATTTG
CAAGTAGTCGCGAAATGCCCAGGCCAACTCGTCACTAAGCATGTCGTCAAAGGCCAATGC
CCACACTTTCAGTTATACTTGTCAACACATAATGATGCCAAAGAATATTTCGCACCCCTG
CTTGGAAAATATGATAAGAGCAGACTCAATAGAGCGGCATTTATCAAAGACATATCAAAG
TATGCAAAACCAATTTATATTGGAGAAATCAATTATGATATCTTTGATAAAGCTGTACAG
CGAGTCATTAATATTCTTAAGAATGTTGGAATGCAACAATGCGTTTATGTCACAGATGAA
GAAGAAATTTTTAAATCACTTAACCTAAACGCAGCTGTTGGAGCACTGTACACAGGAAAG
AAGAAAGATTACTTTGCAAGTTTTTCAAATGAAGACAAGGAAGAAATCGTGATGAGATCA
TGTGAACGCATTTACAACGGACAACTTGGCGTGTGGAATGGGTCACTCAAAGCTGAAATC
AGGCCAATAGAGAAAACCATGTTAAACAAGACTCGAACCTTTACAGCAGCTCCATTGGAA
ACTTTGCTTGGAGGAAAAGTGTGCGTGGACGATTTTAATAATCAATTTTATTCACACCAT
TTAGAAGGCCCATGGACTGTTGGGATAACAAAATTTTATGGAGGTTGGAATCGCTTACTT
GAGAAGTTGCCAGAAGGATGGGTTTACTGCGATGCTGACGGATCCCAATTTGATAGTTCA
TTAACACCATATCTCATTAATGCAGTGTTGAACATTCGACTACAGTTCATGGAAGATTGG
AACATAGGTGCGCAAATGCTTAAAAACCTTTATACTGAGATTGTTTATACACCAATTGCA
ACGCCAGATGGATCTATCGTGAAGAAATTCAAAGGAAACAATAGTGGACAACCTTCTACA
GTAGTTGATAATACATTAATGGTTATAATAGCTTTCAACTATGCTATGCTATCGAGCGGT
ATTAGAGAAGAAGAGATTGATAACTGCTGTAGGATGTTTGCAAATGGTGATGACCTGCTC
CTAGCAGTACATCCCGATTTTGAATACATTCTAAACGGATTTCAAGATCACTTCGGAAAT
CTCGGATTAAATTTTGAATTTACATCACGAACACGAGACAAATCCGAACTGTGGTTCATG
TCTACAAGAGGAATCAAATATGAAGGAATCTACATACCTAAACTCGAGAAAGAAAGAATA
GTCGCAATACTCGAATGGGATCGATCAAATTTACCTGAGCATAGACTGGAAGCCATTTGT
GCAGCTATGGTTGAAGCATGGGGCTACTCAGATCTCGTTCATGAAATTCGGAAATTTTAT
GCGTGGCTTCTGGAAATGCAACCTTTCGCAAATCTAGCAAAAGAAGGCATGGCACCATAC
ATAGCAGAAACAGCGCTCCGTAATCTTTATCTTGGAACGGGTATTAAAGAAGAAGAAATC
GAGAAATATTTTAAGCAATTTGTTAAGGATCTTCCTGGCTACATAGAAGATTACAATGAA
GAGGTCATTCACCAATCGGGAACAGTTGATGCAGGTGCACAAGGCGGCAGCGGAAGCCAA
GGAACAACACCACCAGCAACAGGTGGCGGAGCAAAACCAGCGACTTCAGGAGCAGGATCT
GGTAGTGGAACAGGGACTGGAACCGGTGCAACTGGAGGCCAAACAGGAGCTGGGAGTGGT
GCTGGAACAGGATCTGGAGCGACCGGAAGCCAATCAGGATCTGGAAATAGCACTGGACAA
ACTGGCACAGGCTCAGCAGGAACTGGTACAATGGGAGGCCAGAGAGATAGGGATGTAGAT
GCAGGTACAACAGGAAAAATTTCTGTACCAAAGCTCAAGGCCATGTCAAAGAAAATGCGC
TTACCAAAAGCAAAAGGAAAAGATGTCTTGCATCTGGACTTCTTGCTTACATACAAGCCA
CAGCAGCAAGACATATCAAACACAAGAGCAACTAAGGAAGAGTTTGATAGATGGTACGAT
GCCATAAAGAAAGAATACGAGATTGATGATACACAAATGACAGTTGTCATGAGCGGTCTT
ATGGTGTGGTGCATTGAGAACGGTTGCTCACCAAACATAAACGGAAATTGGACAATGATG
GATGGAGATGAACAAAGAGTCTTTCCACTCAAACCAGTCATCGAAAACGCATCTCCAACT
TTCCGACAAATTATGCATCATTTTAGTGATGCAGCTGAAGCGTACATAGAGTACAGAAAC
TCTACTGAGCGATACATGCCAAGATACGGACTTCAGCGCAATCTCACCGACTATAGCTTA
GCACGGTATGCATTTGATTTCTATGAAATGACTTCACGCACACCTGCTAGAGCTAAAGAA
GCCCACATGCAGATGAAAGCCGCAGCAGTTCGTGGTTCAAACACACGACTGTTCGGTCTG
GACGGAAATGTCGGCGAGACCCAGGAGAATACAGAGAGACACACAGCTGGCGACGTTAGT
CGCAATATGCACTCTCTGTTGGGAGTGCAGCAGCACCACTAGTCTCCTGGAAACCCTGTT
TGCAGTACCTATAATATGTATTAATATATAGTATGTCAGTGAGGTTTTACCTCGTCTTTA
CTATTTGTTATGTACGTATTTAAAGCGTGAACCAGTCTGCAGCATACAGGGTTGGACCCA
GTGTGTTCTGGTATAGCGTGTACTAGCGTCGAGCCATGAGATGGACTGCACTGGGTGTGG
CTTTGCCACTTGTGTTGCGAGTCTCCTGGTAAGAGACAAAAAAAAAAAACTCCTAACAAA
ATTTGGATTTAAATTGGATATTCAAAAATAAAAAGAAAAGAAAACAAAAAAAGAAAAGAA
AAAGAA

>Sugarcane mosaic virus Kenya sorghum sample 39 Kirinyaga
CTCAACACAACACAACAAAACACAACCAAACAAAACCAAGTTACTTTTGCTCAGATTGTAGTGAACGGCTCGGTGGGAAA
GGTTCCTCGAGATCACTCTCTGATTCTTCTCTCTCAACCAACTTCATTCAAGCGAGATGGCGGGCTCTTGGACTCACGTG
ACATACAAGTGGCAACCAGATGTCAACAACACACGTGATGTGAAAAGAGTGATGGAGATGTTTGTAGCGAAACATCAACG
TTACACTGAGGAACAAAGGCTTGCTCACAATAGCAAGCTGCTAAGGAAGGCTTGTGTTACTAGTGCTGAGTTTACTGAAT
CAGCACAGAAACCAAAATGTCATCAGATATGGGTTGAAAAGTGCGACCACAACCCCACAGAGCACTTTGTTTATCAACGT
TTCACACCTGAGAAGAAAGTGCCAGCCACCAAACCTGAGACGACTTCTGTCACGAAGTTAATCAGGGATATTCTTGAGAT
TTCGAAGGGCAGTGGGATAAAAATTGAATTAATTGACAAGCGTGTCAAACGTAAAACTCAATTGTCCATAAGGCGACACA
ATGGCAAAGATTTCCTGCACTGCAAAACCAGGCATGAAAATGGCCTGTTTAAACGCAAGGACGTTGACATTAGTGTCAAG
TGGTTGCCCACCATTGAAGCCATTGCAAAATGCTACAGCACTGTGAATGCAGAAGAATTGCAAAGTCTCAGTAGAGGCAG
TAGTGGTCTAACATTCATGCAGAATGATGAATTATTCATCGTGCGTGGAAGAATGCATGGTGAGATCGTCAATAGTTTAC
ATGAGAATAAGCACGTAATGGAAATCGAACACTATGCTGATCCACAGGCAAACAGTTTCTGGAAAGGCTACACAGATGCG
TATGTCGAGAACAGAAACATATCCACTACTCACACAGAGCACACACCAACTATCAATTTAGAAGAGTGTGGCAAGAGAAT
GGCACTGTTAGAAATCCTATTCCATTCAACTTTTAAAATAACATGCAAAACATGTAATATTGACGATCTTGAATTATCGG
ATGATGAATTTGGGGCCAAGTTATATAGTAATCTGCAGCGCATTGAAGAAAAACAACGTGAATATCTTGCTAAAGATCAA
AAACTTTTACGCATGATTCACTTTGTTAAGGATCGATGTAATCCAAAGTTTTCACATTTACCCTTGCTATGGCAAGTGGC
AGAAACAGTGGGGCATTACACTGATAACCAATCGAAGCAGATAATTGATATCAGTGAGGCGCTCATAAAAGTTAATACCT
TAACTCCTGATGATGCAGTAAAGGCCAGTGTGGCATTATTGGAAGTAGCACGGTGGTACAAGAATCGGAAGGAATCACTT
AAAACGGACACATTGGATTCATTTCGAAACAAGATTTCACCAAAGAGCACGATCAACGCAGCATTAATGTGTGATAACCA
GTTAGATAAGAATGCGAATTTCGTGTGGGGAAACAGAGAATACCATGCAAAGCGATTCTTCGCTAACTATTTTGAAGCTG
TGGACCCAACTGATGCATATGAAAAACATGTAACACGCTTCAACCCCAATGGACAGCGGAAATTATCAATTGGCAAACTA
GTAATCCCATTAGATTTCCAGAAAATCAGAGACTCGTTCGTTGGCCTATCAATAAATAAACAACCACTGAGCAAAGCTTG
CGTAAGTAAAATCGATGGAGGTTACGTATATCCATGTTGCTGCGTTACAACAGAATTTGGAAAACCAGCATATTCTGAGA
TAATACCTCCAACTAAAGGACATATCACGATTGGAAATTCAGTGGACCCGAAAATAGTGGATTTACCAAATACAACACCA
CCGAGTATGTACATTGCAAAAGATGGATACTGTTATATTAACATATTCTTGGCAGCAATGATAAACGTCAATGAGGAATC
CGCAAAGGATTACACTAAGTTTCTTAGAGACGAGTTGGTGGAACGGCTTGGTAAATGGCCAAAATTGAAAGATGTGGCCA
CAGCATGCTATGCTTTATCAGTGATGTTTCCAGAGATAAAGAATGCCGAATTACCACCAATACTAGTGGATCATGAGAGT
AAGTCAATGCACGTCATTGATTCATATGGATCACTCAGCGTTGGCTTTCACATTCTAAAGGCAAGTACTGTTGGACAACT
GATAAAATTTCAATATGAGTCATTGGAAAGTGAGATGCGCGAGTACATAGTGGGTGGCACTTTGACACAGCAAACTTTCA
GCACACTTCTTAAGACTCTCACAAAGAACATGTTTAAGCCAGATAAAATAAAGCAGATAATTGAGGAAGAACCATTTTTA
TTAATGATGGCAATTGCATCCCCAACTGTACTCATCTCGCTGTACAACAACTGCTACATCGAGCAAGCAATGACATATTG
GATCGTCAAGAACCAAGGCATCGCAGCGCTCTTTGCGCAGTTGGAGGCACTAGCAAAGAAAACTTCTCAAGCGGAACTAC
TAGTTCTTCAAATGCAAATACTTGAGAAAGCTTCAAACCAACTGAGACTTGCAGTCACGGGACTTAATCATGTTGATCCA
GCTAAACGACTTTTATGGTCTCACCTGGAAGCTATGACAACACGGTCGGAGATGAACAAGGAACTCATAGCGGAAGGTTA
CGCACTGTATGACGAGCGCTTATACACTTTAATGGAAAAAAGTTACGTAGATCAATTAAACCAATCATGGGCAGAATTAT
CATACTGTGGAAAATTTTCAGCAATATGGCGTGTGTTCAGAGTCAGGAAATACTACAAACCATCTTTAACCGTGAGAAAA
AGCGTAGATTTAGGCGCTGTGTACAATATATCAGCTACGCATCTAATATCAAATTTAGTGCAGAAAAGTCGAGATCAAGT
CAGCTCTACTTTAACCAAACTCCGCAACGGTTTCTATGATAAAATGGAGAGAGCGAGAGTTAGTGCAGTAAGGACAATAT
ATTGGTTTGTACCCGACATATTTAGACTAATACATATTTGCCTGGTTTTAAGTATATTAACAACTATAGCTAATACAATA
ATCGCAATTATGAATGATTATAAAAAGTTGAAAAAGCAACAAAGAGAAGACGAATACGAAGCCGAGATTAATGAGGTGCG
AAGGATACACGCTAACCTGATGAAGGAGCATAATGATGACTTAACATGTAACCAATTTATTGAGCACATACGACAGACAC
ATCCACGCCTCATTGAGGCAACATTGGATTTAACACATACAGGTGTCATCCATGAGGGCAAATCCAATTTAGAAACAAAC
CTCGAACAGGCAATGGCAGTGGGAACTTTACTCACTATGATACTCGATCCACAGAAGAGTGATGCAGTTTATAAGGTTCT
CAATAAGATGCGGACAGTTATCAGCACAATAGAACAGAATGTGCCATTTCCCTCAGTGAATTTCATGAGCATCTTGTCAC
CTCCTGTAACTCAGCAAAGTGTAGACGTTGACGAACCGTTAACACTGAGTACCGACAAGAATTTGACTATAGATTTCGAC
ACAAACCAAGATTTGCCAGCGGACACATTTAGCAATGACGTTACGTTCGAGAACTGGTGGGCTAATCAGATAAACAACAA
CAGAACAGTACCACACTATCGACTTGGGGGAAAGTTTGTAGAATTCACAAGAGAGAATGCAGCAATGGTTAGCATTGAGC
TCGCCCATTCGAACATCGAAAAAGAGTTTCTACTCAGAGGAGCCGTTGGGTCAGGGAAATCCACAGGTTTACCGTATCAT
CTCAGTATGCGTGGAAAAGTGCTATTGATAGAACCTACTCGACCATTAGCCGAGAACGTTTGCAGGCAATTGCAAGGTCC
TCCATTTAATGTGAGCCCCACTTTACAAATGAGAGGATTGAGCACATTTGGCTGCACTCCTATCACGATAATGACATCTG
GCTTTGCATTGCACATGTATGCTAATAACCCTGATAAGATCTCTGAGTACGACTTCATTATCTTTGATGAATGTCACATT
ATGGAAGCACCTGCAATGGCATTCTATTGTTTGCTTAAGGAGTATGAATATCGAGGCAAGATAATAAAAGTTTCAGCTAC
ACCACCAGGACGAGAATGCGAGTTTTCAACCCAACATCCAGTAGATATACATGTATGTGAAAGCTTAACACAACAGCAAT
TCGTCATGGAATTAGGAACAGGATCAACCGCTGATGCAACCAAATATGGCAATAACATATTAGTATACGTTGCAAGTTAT
AATGATGTAGACTCTTTGTCCCACGCTCTAACTGAACTTAAATATTCAGTGATTAAAGTCGATGGAAGAACGATGAAGCA
GAACACCACAGGAATCGTAACAAATGGAACATCCGGTAAGAAATGCTTCGTTGTGGCCACAAATATTATTGAAAACGGTG
TAACGCTAGATGTCGACGTTGTCGTCGATTTTGGACTCAAAGTAACAGCTGAATTAGACGTTGATAACAGGGCAATAATG
TATAAACGTGTGAGCATATCTTATGGTGAGCGCATTCAGAGACTCGGAAGAGTCGGAAGGAATAAGCCTGGGACAGTTAT
CCGCATCGGAAAAACAATGAAAGGCTTACAAGAAATTCCTGCGATGATCGCTACTGAAGCAGCTTTCATGTGTTTTGCAT
ATGGACTGAAAGTTATAACACATAATGTATCAACAACACATCTAGCAAAATGCACTGTCAAACAAGCTAGAACCATGATG
CAATTCGAACTATCACCATTTGTAATGGCTGAGTTAGTTAAATTCGATGGTTCCATGCATCCACAGATTCATGAAGCGTT
AACCAAGTATAAATTGAGGGATTCTGTGATCATGTTAAGACCAAACGCAATACCAAAGGTTAACCTTCACAACTGGTTAA
CGGCCCGTGATTACAACAGGATAGGCTGCTCATTGGAACTCGAGGATCACGTTAAAATACCATATTATATACGAGGAGTC
CCCGACAAACTGTATGGGAAGTTATATGATATCATCCTTCAATACAGCCCCACGAGTTGCTATGGAAGACTGTCAAGCGC
TTGCGTAGGTAAGGTCGCATATACATTGCGCACTGATCCTTGTTCATTACCGAGAACAATAGCCATAATCAACGCACTGA
TTACTGAAGAGTATGCAAAGAGGGATCATTACAGAAACATGATAGCAAACCCCTCATCATCGCACGCCTTTTCACTTAAT
GGGCTGGTATCCATGATCGCGTCTCGGTACATGAAAGACCACACGAAGGAGAACATAGATAAACTTGTAAGAGTGCGTGA
CCAGCTACTTGAGTTCCAAGGCACAGGCATGCAATTTCAAGATCCTTCAGAATTGATGGATATTGGTGCATTAAATACAG
TTATTCATCAAGGAATGGACGCCACGGCTGCTTGTATTGGATTACAAGGGCGTTGGAATGCTTCACTCATCCAGCGCGAT
TTGATGATATCAGCAGGGATCTTCACAGGAGGAATTCTCATGATGTGGTGTCTCTTTACAAAATGGAGCAAGACAGAAGT
GTCACATCAAGGAAAGAACAAACGTAGTCGGCAAAAACTACGATTTAAAGAGGCTCGTGATAATAAATACGCCTATGATG
TTACAGGATCAGAGGAAGTTCTTGGCGAGAATTTCGGAACTGCATATACTAAGAAAGGAAAAGGAAAGGGGACAAAAGTT
GGTCTTGGAGTCAAACAGCATAAATTCCACATGATGTATGGTTTTGACCCTCAGGAGTACAACTTAATCCGCTTTGTGGA
TCCTTTAACAGGAGCCACGTTGGATGAGCAAATACATGCAGATATACATTTAGTACAAGAGCACTTTAGCGTCATCAGAG
ATGAAGCAGTGGCGAACGACACAATCGAGAAACAACACATTTACGCTAACCCTGGATTGCAAGCATTTTTCATACAAAAT
GGGTCAGCAAACGCATTGAGAGTTGATCTAACGCCACACTCACCATTGCGTGCTGTGACAAACAACAATATAGCAGGCTT
CCCAGAATATGAAGGCACACTCCGACAAACAGGAACGGCTTTGCAAATACCTGTCAATCAGGTTCCAGCCGCAAATGAAA
CAGGAGTAGCGCATGAGTCAAAATCAATGATGGCAGGGTTAGGTGATTACACTCCCATATCACAGCAATTATGTCTAATC
CAGAATGACTCTGATGGAATTAAAAGGAATGTCTATTCAATCGGATATGGGTCATATCTCATTGCACCAGCACATTTATT
TAAATACAACAATGGTGAGATAACGATCAAATCATCGCGAGGCTTATATAAGATCAGAAATTCAGTTGAAATCAAGTTAC
ATCCCATTGCACATAGAGATATGGTCATAATTCAACTTCCAAAGGATTTTCCACCATTCCCAATGCGCCTTAAATTTTCC
AAACCATCTAGAGAGTCAAGAGTGTGTTTAGTTGGAGTGAACTTTCAACAAAACTACAGCACATGCATTGTGTCGGAGAG
TAGCGTCACAGCACCAAAAGGCAATGGAGATTTCTGGAAACACTGGATATCCACAGTGGACGGACAATGTGGTCTCCCAT
TAGTAGATGTCAAGAGCAAGCACATAGTTGGAATACATAGCCTTGCTTCAACTAGTGGAAATACTAACTTTTTCGTCGCC
ATGCCTGACGATTTCAATGACTACATTCATAATCTTGTGCAAACCAACAAGTGGGAAAAAGGATGGCATTATAACCCGAA
TCTCATTTCATGGTGTGGCCTCAATCTAGTTGATTCAGCTCCAAAGGGTCTCTTCAAAACTTCGAAATTAGTAGAAGATC
TCAATATGAGTGTCGAAGAGCAGTGTAAGGTTACAGAAACATGGCTCACAGAATGCATTCAAGATAATCTACAGATTGTC
GCAAAATGCCCAGGTCAGCTTGTCACCAAGCATGTCGTCAAAGGCCCATGCCCGCACTTTCAACTATACCTGTCGACACA
TGATGAAGCCAAAGCATATTTTGCACCACTACTTGGAAAATACGATAAGAGCAGATTAAACAGAGCAGCTTTTATCAAAG
ACATTTCAAAATATGCAAAACCAATCTACATCGGAGAAATCAATTACGATGTCTTTGAAAAGGCTATACAACGTGTGATC
AAAATCCTTAGAGATGTAGGAATGCAACAATGCACGTATGTCACGGATGAAGATGAAATATTCCAATCACTTAACCTCAA
TGCTGCAGTTGGTGCCTTATACACAGGAAAGAAGAAAGATTATTTCAAGGATTTCTCAAATGAGGACAAATCAGAAATCA
TTATGAGATCCTGTGAACGTATCTACAACGGACAACTCGGTGTGTGGAATGGTTCACTCAAAGCTGAAATAAGGCCCATA
GAGAAAACTATGTTAAACAAGACCCGGACTTTTACAGCAGCGCCATTAGAAACCCTACTTGGTGGCAAAGTCTGCGTCGA
TGATTTCAATAATCAATTCTACTCACACCACTTAGAAGGTCCTTGGACAGTCGGAATTACAAAATTTTATGGTGGATGGA
ACCGTTTGTTGGAAAAATTACCAGATGGTTGGATATATTGCGACGCCGATGGATCACAGTTTGACAGCTCTTTAACACCA
TATCTTATCAACGCTGTATTACATATTCGGCTACACTTCATGGAGGAATGGAACTTAGGAGCACAAATGTTGCGAAACTT
GTACACTGAAATCGTTTACACACCAATTGCAACACCAGATGGATCCGTGATCAAGAAGTTCAAAGGAAACAATAGTGGGC
AACCATCAACAGTTGTTGACAACACACTCATGGTTATATTAGCATTCAATTATGCAATGTTATCGAGTGGTGTCAGAGAA
GATGAAATAGACAACTGCTGCCGAATGTTCGCTAATGGAGACGATCTATTGCTAGCAGTGCATCCGGACTTCGAACATAT
ACTAGATGGATTTCAAAATCACTTTGGAAATCTGGGCCTCAATTTTGAGTTTACATCACGAACAAGAGACAAATCAGAAT
TGTGGTTCATGTCCACACGAGGTATCAAATGTGAAGGCATCTATATACCAAAGCTTGAAAAAGAAAGAATAGTTGCCATA
CTTGAATGGGATCGATCAAATCTACCTGAGCATAGATTGGAAGCCATTTGTGCAGCTATGGTTGAAGCATGGGGTTACTC
AGACCTTGTTCATGAAATTCGGAAATTCTATGCGTGGCTTCTAGAAATGCAACCTTTCGCAAATCTAGCAAAAGAAGGCA
AGGCGCCATACATAGCAGAAACAGCGCTCCGTAACCTTTATCTTGGAACGGGCATTAAAGAAGAAGAAATCGAGAAATAT
TTTAAACAATTTGTTAAGGATCTTCCTGGATATATAGAAGATTACAATGAAGAGGTCATCCACCAATCGGGAACAGTTGA
TGCAGGCGCACAAGGAGGCGGCGGAAATCAAGGAACAACACCGCCAGCAACAGGTAACGGAACAGGAACCAGAACTGGTG
CAACTGGAGGCCAAACAGGAGTTGGTGGTGGAACTACAACAGGATCTGGAGCGACCGGAGGTCAGACAGGATCTGGAAAT
GGTGCTGCACAGACCAACACGAGCTCAGCAGGAACTGGTGCAACGGGAGGCCAGAGAGATAAGGATGTAGATGCAGGTAC
AACAGGAAAAATTTCTGTACCAAAACTCAAGGCCATGTCAAAGAAAATGCGCTTACCAAAAGCAAAAGGAAAAGATGTCT
TGCATCTGGACTTCTTGCTTACATACAAGCCACAGCAGCAAGACATATCAAACACAAGAGCAACTAAGGAGGAGTTTGAT
AGATGGTACGATGCCATAAAGAAAGAATACGAGATTGATGACACACAAATGACAGTTGTCATGAGCGGTCTTATGGTGTG
GTGCATTGAGAACGGTTGCTCACCAAACATAAACGGAAATTGGACAATGATGGATGGAGATGAACAAAGAGTCTTTCCAC
TCAAACCAGTCATTGAAAACGCATCTCCAACTTTCCGACAAATTATGCATCATTTTAGTGATGCAGCTGAAGCGTACATA
GAGTACAGAAACTCTACTGAGCGATACATGCCAAGATACGGACTTCAGCGCAATCTCACCGACTATAGCTTAGCACGGTA
TGCATTTGATTTCTATGAAATGACTTCACGCACACCTGCTAGAGCTAAAGAAGCCCACATGCAGATGAAAGCCGCAGCAG
TTCGTGGTTCAAACACACGACTGTTCGGTCTGGACGGAAATGTCGGCGAGACCCAGGAGAATACAGAGAGACACACAGCT
GGCGACGTTAGTCGCAATATGCACTCTCTGTTGGGAGTGCAGCAGCACCACTAGTCTCCTGGAAACCCTGTTTGCAGTAC
CTATAATATGTACTAATATATAGTGTATCAGTGAGGTTTTACCTCGTCTTTACTATTTGTTATGTATGTATTTAAAGCGT
GAACCAGTCTGCAGCATACAGGGTTGGACCCAGTGTGTTCTGGTGTAGCGTGTACTAGCGTCGAGCCATGAGATGGACTA
CACTGGGTGTGGCTTTGCCACTTGTGTTGCGAGTCTCCTGGTAAGAGACAAA

>Sugarcane mosaic virus Kenya maize sample 44 Migori
AGCAAATCCAATTTACTTGCGCTCAGATTGTAGTGAACGGCTCGAACGAAACGGTTCTTCGAGATCACTCTCTGATTCCT
CCTCATCTCTCAACTTCTCTCGAAAGAAATGGCAGGAACGTGGACCCATGTGACGTATAAGTGGCAGCCAGATGTCAACA
ACGATCGTCACATTAAGAGAGTAATGGAAATGTTTGCAGCAAAACATCAACATTACTCGGAAGAACAGCGACTTGCTCAC
AATATGAAATTATTGAGGAAGACAAGTGTTGTGAGCGTTGAGCCTGCAAAACCAAAACAGAAGCAGGCAACTCAACAGAT
GTGGGTTGAGAAATGTGATCACAATCCTGTTGATCACTTAGTATATCCACGATTTGAAAGATCTATCAACAAAGTGGATA
CGAATATTAAAAGCGCATCTGTAAGCAAGCTAACCAGAGAGATTTTAGAAATCTCAAAGGCAAGCGGCCTTAAAGTTGAA
CTAATTGATAAGCGTAAAAGATCTAAAACACAGTTATCAATCAAAAGGTTCAATGGCAAGGATTTTCTCCACTGCAAAAC
AAACCACGAAAACAGTTTGTTTAAGAGGAAGGACATAGCTATTGGACACAAATGGCTTCCAACAATCGAAGCTATTGCTC
GCTGTTATAGCACAATGAACCAAAAGGAATTGCAAAGCCTTTATAAAGGCAGCAGTGGTCTCACATTCATCCAAAATGAT
GAACTGTTCGTTGTCAGAGGGAGAATGAATGGTGAACTAGTCAATAGCCTATGTGAAACAGACCGGGTTATGGATATTGA
ACACTATGCAGATCCCCAAGCTAATGATTTTTGGAGAGGATACACAAATGCTTACGTGGATAATCGTAGTATTTCTACCA
CCCATACAGAGCACACTCCGACAATCAATCTAGAAGAGTGTGGAAAACGAATGGCTCTGCTTGAGATATTATTCCACTCC
ACATTCAAGATTACATGTAAAACTTGCAACATGGATGATCTTGAGTTATCAGATGATGAATTTGGAGCTAAACTCTACAA
AAATCTGCAACGCATCGAAGAGAAGCAACGAGAGTACCTTGCCAAGGATCAAAAGTTATCCAGAATGATACAATTCATCA
AAGAAAGATGCAACCCAAAATTCTCACATTTACCAATGTTGTGGCAAGTTGCAGAAACAATAGGACATTATACTGATAAT
CAGTCAAAGCAAATAATGGATATCAGCGAAGCGCTCATCAAAGTTAATACTTTAACTCCTGATGACGCTATGAAAGCAAG
CGCAGCATTACTTGAAGTGTCACGATGGTATAAGAATCGTAAGGAATCGCTCAAAACCGACTCATTGGAATCTTTTAGAA
ATAAAATATCACCAAAGAGTACAATAAATGCAGCTTTAATGTGTGACAATCAATTGGATAAAAATGCAAATTTTGTATGG
GGTAATAGGGAATATCACGCCAAACGATTTTTCGCAAACTACTTCGAAGCAGTGGATCCCACAGATGCATATGAAAAGCA
CGTCACACGGTTTAACCCTAATGGTCAACGGAAGCTATCAATAGGAAAGTTAGTTATCCCACTAGACTTTCAAAAGATTA
GAGAATCATTCGTTGGACTTCCGATCAATAGACAACCGCTAGACAAATGTTGCGTTAGTAAGATCGAAGGAGGATATATA
TACCCATGTTGCTGCGTCACAACAGAATTTGGTAAACCAGCATACTCTGAGATAATACCTCCGACAAAAGGCCACATAAC
AATAGGCAATTCGATTGATCCAAAGATTGTGGACCTGCCAAACACAACACCACCCAGCATGTACATTGCTAAGGACGGGT
ACTGTTATATCAACATCTTTTTAGCAGCCATGATCAATGTCAATGAAGAATCTGCCAAGGATTACACGAAATTCTTGAGA
GATGAACTAGTTGAGCGTCTTGGAAAGTGGCCAAGGCTTAAAGACGTAGCAACAGCGTGTTATGCATTATCTGTAATGTT
TCCAGAAATTAAGAATGCTGAGCTACCTCCAATTTTAGTTGATCATGAAAATAAATCAATGCACGTCATCGACTCATATG
GTTCACTAAGCGTTGGATTTCACATATTGAAAGCAAGCACGATTGGTCAATTAATTAAATTTCAATATGAATCTATGGAT
AGTGAAATGCGCGAATACATAGTAGGAGGAACTCTTACGCAACAGACATTCAACACACTTCTTAAGATGCTCACGAAAAA
CATGTTCAAACCAGAGCGCATTAAGCAGATAATTGAGGAGGAACCCTTCTTGCTTATGATGGCAATCGCATCTCCAACGG
TATTAATAGCACTATATAATAATTGTTACATTGAGCAAGCTATGACATACTGGATCGTGAAGAATCAAGGAGTTGCAGCC
ATATTCGCACAACTCGAAGCATTAGCCAAGAAAACATCCCAGGCTGAATTACTAGTTCTACAAATGCAGATACTTGAAAA
AGCATCTAGTCAACTAAGATTAGCAGTTTCAGGACTTAGCCATGTCGACCCAGCAAAGCGACTTTTGTGGTCACACCTTG
AAGCAATGACAACACGGTCAGAAATGAACAAGGAGTTGATAGCTGAGGGATATGCACTATACGACGAGCGTCTATATACC
CTGATGGAAAAAAGTTACGTAGATCAATTAAACCAGTCATGGGCAGAATTATCATACTGTGGAAAGTTTTCAGCAATATG
GCGTGTGTTCAAAGTCAGGAAGTATTACAAACCGTCTTTAACCGTGAGAAAAAGCGTAGATTTAGGCGCTGTATACAATA
TATCAGCTACGCATCTAATATCAGATTTAGTGCAGAAAAGTCAAGATCAAGTCAGCTCTATTTTAACCAAACTCCGCAAC
GGTTTCTATGATAAATTAGAGAAAGCTAGAATACGTACTATTAAAACGGTTTATTGGTTTATACCCGATATATTTAGACT
CATGCATATATTCATAGTTTTGAGTTTATTAACTACCATAGCTAACACTATCATAGTAACTATGAATGACTACAAGAAAT
TGAAGAAACAACAAAGAGAAGACGAATATGAATCAGAAATTAACGAAGTTCGCAAAATCCATTCTACCTTGATGGAAGAG
CGGAAGGACAATTTGACATGTGAACAATTTGTTGAATATATGCGCCAAAATCATCCGCGGTTAGTTGAAGCAACACTGGA
CTTAACCCACACAGGTGTCATACATGAAGGAAAATCCAATCTCGAAACCAATTTGGAACAGGCAATGGCAGTTGGGACTT
TGATAACCATGATACTTGATCCACAGAAAAGCGATGCTGTCTACAAGGTGCTGAATAAAATGCGGACAGTAATTAGTACA
ATTGAACAGAATGTCCCATTCCCTTCAGTGAACTTCTCCAACATCTTAACACCTCCAGTGACACAACAGAGTGTGGATGT
TGATGAGCCATTAACACTTAGCACTGACAAAAATTTGACAATAGATTTCGACACGAATCAAGATTTACCTGCCGATACAT
TCAGCAATGATGTGACATTTGAAGATTGGTGGTCAAATCAGCTAAGCAACAACAGAACAGTGCCACACTACCGACTTGGG
GGAAAGTTCATCGAATTCACACGGGAAAACGCAGCCCACACGAGTATTGAACTTGCGCACTCAAACATTGAGAGGGAATT
CTTGCTTAGAGGAGCAGTCGGCTCGGGAAAATCTACTGGGTTACCATACCATCTTAGCATGCGCGGAAAAGTACTTTTGC
TAGAACCTACAAGGCCGCTAGCCGAGAACGTGTGTAGGCAATTACAAGGACCACCATTTAATGTAAGTCCAACTCTCCAA
ATGCGTGGACTGAGTTCTTTCGGGTGTACTCCGATCACGATCATGACATCAGGTTTTGCATTGCACATGTACGCAAACAA
TCCAGATAAAATATCTGAATACGATTTCATAATCTTTGATGAATGTCATATAATGGAAGCACCAGCAATGGCCTTTTATT
GCTTACTCAAAGAATATGAATATCGAGGGAAAATCATCAAGGTATCAGCCACGCCTCCAGGAAGGGAATGCGAATTCACA
ACACAACATCCAGTAGACATCCATGTTTGTGAAAATCTAACTCAGCAACAGTTTGTTATGGAACTCGGGACCGGTTCAAC
CGCAGATGCTACGAAGTACGGAAATAATATCCTAGTTTATGTAGCAAGTTATAATGACGTCGATTCACTGTCGCATGCAT
TAGTTGAACTCAAATTTTCCGTTATTAAAGTGGATGGCCGAACAATGAAGCAAAATACAACAGGAATCATCACAAACGGT
ACCTCACAAAAGAAGTGTTTTGTTGTTGCAACAAATATAATTGAAAATGGCGTCACACTAGATATCGATGTTGTTGTCGA
CTTTGGACTGAAAGTCTCAGCCGATTTGGATGTTGACAACAGGGCAATATTGTATAAACGCGTGAGTATATCATATGGTG
AACGCATACAACGACTGGGTCGTGTTGGAAGAAATAAACCTGGCACAGTTATTCGTATTGGAAAAACCATGAAAGGTTTG
CAGGAAATTCCAGCAATGATCGCAACAGAAGCAGCCTTCATGTGTTTCGCATATGGTCTTAAAGTCATCACCCATAATGT
TTCAACAACCCATCTTGCAAAGTGCACAGTTAAACAAGCAAGAACCATGATGCAATTTGAATTGTCACCATTTGTCATGG
CTGAGCTCGTTAAGTTTGATGGTTCAATGCATCCACAAATTCATGAGGCTTTAGTAAAATACAAACTTAGAGATTCTGTC
ATAATGCTTAGACCGAATGCACTTCCAAAAGTTAATTTACACAATTGGCTTACAGCCCGGGATTATAATAGAATAGGTTG
CTCATTGGAACTTGAGGACCACGTTAAAATTCCGTACTATATTAGGGGAGTTCCTGATAAGCTGTATGGTAAGCTATATG
ATATTATTTTACAGTATGGTCCAACTAGTTGTTATGGTAGACTATCAAGTGCGTGTGCAGGTAAAGTAGCATACACTTTG
CGAACTGATCCGTGCTCACTTCCAAGAACAATAGCAATAATTAATGCTTTAATCACGGAGGAATATGCGAAGAGAGATCA
CTACCGAAACATGATTTCAAACCCCTCCTCATCACATGCATTCTCACTCAATGGGTTGGTATCCATGATCGCAACCAGAT
ATATGAAGGATCATACAAAAGAGAATATTGACAAACTCATCAGAGTACGTGATCAATTGCTTGAGTTTCAGGGCACCGGA
ATGCAATTTCAAGATCCGTCAGAACTCATGGAAATTGGGGCTCTTAATACAGTCATTCACCAAGGAATGGATGCAACTGC
AGCTTGTATCGGATTACAAGGACGATGGAACGCTTCGCTCATACAACGCGATCTCCTAATTGCAGGAGGAGTTTTTATCG
GAGGCATTTTGATGATGTGGAGCTTATTCACTAAATGGAGCAACACAAATGTCTCACATCAAGGAAAGAACAAACGCAGT
AGACAAAAACTCCGATTCAAAGAAGCAAGAGACAACAAATATGCATATGATGTCACAGGATCGGAGGAGTGTCTTGGTGA
GAATTTCGGAACAGCCTATACAAAGAAAGGTAAAGGAAAAGGAACTAAAGTTGGACTCGGTGTGAAGCAGCACAAATTTC
ATATGATGTATGGTTTTGATCCTCAAGAGTACAACCTAATTCGATTTGTCGATCCACTCACAGGTGCAACTCTTGATGAG
CAAATTCATGCCGACATTCGCTTAATTCAAGAGCATTTCACCGAAATTCGTGAGGAAGCAGTAGCTAATGACACAATTGA
AAGGCAGCAGATTTACGGCAATCCTGGACTACAAGCATTCTTCATACAAAATGGGTCAGCAAACGCTCTGAGAGTAGATT
TAACGCCACATTCACCTACACGGGTTGTCACAGGCAATAACATAGCAGGATTCCCAGAATATGAAGGTACACTCCGACAA
ACTGGAACAGCTATAACCATACCCATTGGTCAAGTCCCAATTGCAAATGAAGCAGGAGTCGCACACGAATCAAAATCTAT
GATGAATGGATTGGGTGATTACACTCCAATATCGCAACAATTGTGTTTAGTGCAAAATGACTCAGATGGAGTAAAACGAA
ATGTATTTTCAATTGGATATGGCTCATATCTCATTTCACCAGCGCACTTATTCAAATATAACAATGGCGAAATAACAATT
AGATCATCAAGAGGATTGTATAAAATTCGTAATTCTGTGGATTTAAAACTACATCCGATTGCACAAAGAGACATGGTCAT
AATTCAACTTCCAAAGGATTTCCCACCGTTCCCAATGCGATTGAAATTCACACAACCATCACGAGATATGCGAGTCTGCT
TAGTGGGAGTCAATTTCCAACAGAATTATAGCACTTGCATCGTATCAGAAAGTAGTGTGACAGCACCAAAAGGAAATGGA
GATTTTTGGAAACATTGGATATCAACAGTCGATGGTCAATGTGGACTACCATTGGTAGATACTAAGAACAAACACATTGT
TGGAATTCATAGTCTTGCATCTACAAGTGGGAACACCAATTTCTTTGTTGCCATGCCTGAGAACTTTAATGAATACATTA
ATGGACTTGTGCAAACAAACAAATGGGAAAAGGGATGGCACTACAATCCGAATCTCATATCTTGGTGTGGATTAAACTTA
GTCGACTCTGCTCCAAAGGGTTTGTTTAAAACGTCAAAATTAGTTGAAGATTTGGATGCTAGTGTTGAAGAGCAGTGCAA
AGTTACTGAAACATGGCTCACAGAGCAATTACAAGATAATTTGCAAGTGGTCGCGAAATGTCCAGGCCAACTCGTCACTA
AGCATGTCGTCAAAGGCCAATGCCCGCACTTCCAGTTATATTTGTCAACACATAATGATGCCAAAGATTATTTCGCACCC
CTGCTTGGAAAATATGATAAGAGCAGACTCAATAGAGCGGCATTTATCAAAGACATATCAAAGTATGCAAAACCAATCTA
TATTGGAGAAATCAATTATGATATCTTTGATAGAGCTGTGCAACGAGTCATTAACATTCTTAAAAATGTTGGAATGCAAC
AATGCGTTTATGTTACAGACGAAGAGGAAATTTTCAAATCACTTAACCTAAACGCAGCTGTCGGAGCACTGTACACAGGA
AAGAAGAAAGATTATTTTGCAAGTTTTTCAAATGAAGACAAGGAAGAAATCGTGATGAGATCATGTGAACGCATTTACAA
TGGACAACTTGGTGTGTGGAATGGGTCACTCAAAGCCGAAATCAGACCAATAGAGAAAACCATGTTAAATAAGACTCGAA
CCTTTACAGCAGCTCCATTGGAAACTTTGCTTGGAGGAAAAGTGTGTGTGGACGATTTTAATAATCAATTTTATTCACAC
CATTTAGAAGGTCCATGGACTGTTGGGATAACAAAATTCTATGGAGGTTGGAATCGCTTACTTGAGAAGCTGCCGGAAGG
ATGGGTTTACTGCGACGCTGACGGATCCCAATTCGATAGTTCATTAACGCCATATCTAATTAATGCAGTGTTGAATATTC
GATTACAGTTCATGGAAGATTGGAACATAGGAGCGCAAATGCTTAAAAACCTTTACACTGAGATTGTTTATACACCAATT
GCAACACCGGATGGATCTATCGTGAAGAAATTCAAAGGAAACAATAGTGGACAACCTTCTACAGTAGTTGATAATACATT
AATGGTCATAATAGCTTTCAACTATGCTATGCTATCGAGCGGTATTAGAGAAGAAGAGATTGATAACTGCTGTAGGATGT
TTGCAAATGGTGATGACCTGCTCCTAGCAGTACATCCTGATTTTGAATACATTCTGAACGGATTTCAAGATCACTTCGGA
AATCTCGGATTGAATTTTGAGTTTACATCACGAACACGAGATAAATCCGAACTGTGGTTTATGTCTACAAGGGGAATCAA
ATGTGAAGGAATCTACATACCTAAACTCGAGAAAGAAAGAATAGTCGCAATACTCGAATGGGATCGATCAAATTTACCTG
AGCATAGATTGGAAGCCATTTGTGCAGCTATGGTCGAAGCATGGGGCTACTCAGATCTTGTTCACGAAATTCGGAAATTT
TATGCGTGGCTTCTAGAAATGCAACCTTTCGCAAATCTAGCAAAAGAAGGCATGGCGCCATACATAGCAGAAACAGCGCT
CCGTAATCTTTATCTTGGAACGGGTATTAAAGAAGAAGAAATCGAGAAATATTTTAAGCAATTTGTTAAGGATCTTCCTG
GATATATAGAAGATTACAATGAAGAGGTCATCCACCAATCGGGAACAGTTGATGCAGGCGCACAAGGAGGCGGCGGAAAT
CAAGGAACAACACCGCCAGCAACAGGTAACGGAACAGGAACCAGAACTGGTGCAACTGGAGGCCAAACAGGAGTTGGTGG
TGGAACTACAACAGGATCTGGAGCGACCGGAGGTCAGACAGGATCTGGAAATGGTGCTGCACAGACCAACACGAGCTCAG
CAGGAACTGGTGCAACGGGAGGCCAGAGAGACAAGGATGTAGATGCAGGTACAACAGGAAAAATTTCTGTACCAAAGCTC
AAGGCCATGTCAAAGAAAATGCGCTTACCGAAAGCAAAAGGAAAAGATGTCTTACATCTGGACTTCTTGCTTACATACAA
GCCACAGCAGCAAGACATATCAAACACAAGAGCAACCAAGGAAGAGTTTGATAGATGGTACGATGCCATAAAGAAAGAAT
ACGAGATTGATGACACACAAATGACAGTTGTTATGAGCGGTCTTATGGTATGGTGCATTGAGAACGGTTGCTCACCAAAC
ATAAACGGAAATTGGACAATGATGGATGGAGATGAACAAAGAGTTTTTCCACTCAAACCAGTTATTGAGAATGCATCTCC
AACTTTCCGACAAATTATGCATCATTTTAGTGATGCAGCTGAAGCGTACATAGAGTACAGAAACTCTACTGAGCGATACA
TGCCTAGATACGGACTTCAGCGCAATCTCACCGACTATAGCTTAGCGCGGTATGCATTTGATTTCTATGAAATGACTTCA
CGCACACCTGCTAGAGCTAAAGAAGCCCACATGCAGATGAAAGCCGCAGCAGTTCGTGGTTCAAACACACGACTGTTCGG
TCTGGACGGAAATGTCGGCGAGACCCAGGAGAATACAGAGAGACACACAGCTGGCGATGTTAGTCGCAATATGCACTCTC
TGTTGGGAGTGCAGCAGCACCACTAGTCTCCTGGAAACCCTGTTTGCAGTACCTATAATATATACTAATATATAGTATCT
CAGTGAGGTTTTACCTCGACTCTACTATTTTATTACGTATGTATTTAAAGCGTGAACCAGTCTGCAGCATACAGGGTTGG
ACCCAGTGTGTTCTGGTGTAGCGTGTACTAGCGTCGAGCCATGAGATGGACT

>Sugarcane mosaic virus Kenya maize sample 45 Bomet
CTCAACACAACACAACAAAACACAACCAAGCAAAACCAATTTACTTGCGCTCAGATTGTA
GTGAACGGCTCGAACGAAACGGTTCTTCGAGATCACTCTCTGATTCTTCCTCATCTCTCA
ATTTCTCTCGAAAGAAATGGCGGGAACGTGGACCCATGTGACATATAAGTGGCAGCCAGA
TGTCAACAACGATCGTCACATTAAGAGAGTAATGGAAATGTTTGCAGCAAAGCATCAACA
TTACTCAGAAGAACAGCGACTTGCTCACAATATGAAATTATTGAGGAAGACAAGTGTTGT
GAGCGTTGAGCCTGCAAAACCAAAACAGAAGCAGGCAACTCAACAGATGTGGGTTGAGAA
ATGTGATCACAATCCTGTTGATCACTTAGTATATCCACGATTTGAAAGATCTATCAACAA
AGTGGATACGAATATCAAAAGTGCATCTGTAAGCAAGCTAACCAGAGAGATTTTAGAAAT
CTCGAAGGCAAGCGGCCTTAAAGTTGAACTAATTGATAAGCGTAAAAGATCTAAAACACA
ATTATCAATCAAAAGGTTCAATGGCAAGGACTTTCTCCACTGCAAAACAAACCACGAAAA
CAATTTGTTTAAGAGGAAGGACATAGCTATTGGACACAAATGGCTTCCAACAATCGAAGC
TATTGCTCGCTGTTATAGCACAATGAACCAAAAGGAATTGCAAAGCCTTTATAGAGGCAG
CAGTGGTCTCACATTCATTCAAAATGATGAACTGTTCGTTGTTAGAGGGAGAATGAATGG
TGAACTAGTCAATAGCCTATGTGAAACAGACCGGGTTATGGATATTGAACATTATGCAGA
TCCCCAAGCTAATGACTTTTGGAGAGGATACACAAATGCTTACGTGGATAATCGTAGTAT
TTCTACCACCCATACAGAACACACTCCGACAATCAATCTAGAAGAGTGTGGAAAACGAAT
GGCTCTACTTGAGATATTATTCCACTCCACATTCAAGATTACATGTAAAACATGTAACAT
GGATGATCTTGAATTATCAGATGATGAATTTGGAGCTAAACTCTACAAAAATCTGCAACG
CATCGAAGAGAAGCAGCGAGAGTACCTTGCCAAGGATCAAAAGTTATCCAGAATGATACA
ATTTATCAAAGAAAGATGCAATCCAAAATTCTCACATTTACCAATATTGTGGCAAGTTGC
AGAAACAATAGGACACTATACTGATAATCAGTCAAAGCAAATAATGGATATCAGCGAAGC
GCTCATCAAAGTTAATACTTTAACTCCTGATGATGCTATGAAAGCGAGCGCAGCATTACT
CGAAGTGTCGCGATGGTATAAGAATCGTAAGGAATCGCTCAAAACCGACTCATTGGAATC
TTTTAGAAATAAAATATCACCAAAGAGTACAATAAATGCAGCCCTAATGTGTGACAATCA
ATTGGATAAAAATGCAAATTTTGTATGGGGTAATAGGGAATATCACGCTAAGCGATTCTT
CGCAAATTACTTTGAAGCAGTGGATCCCACAGATGCATACGAAAAGCACGTCACACGGTT
TAACCCTAATGGTCAACGGAAACTATCAATAGGAAAGTTAGTCATCCCACTAGACTTTCA
AAAGATTAGAGAATCATTCGTTGGACTTCCGATCAATAGACAACCGCTAGACAAATGTTG
CGTTAGTAAGATCGAAGGAGGATACATATACCCATGTTGCTGCGTCACAACAGAATTTGG
TAAACCAGCATACTCTGAGATAATACCTCCGACAAAAGGCCACATAACAATAGGCAATTC
AATTGATCCAAAGATTGTGGACCTGCCAAACACAACACCACCCAGCATGTACATTGCTAA
GGACGGGTACTGCTATATCAATATCTTTCTAGCAGCTATGATCAACGTCAATGAAGAATC
TGCCAAGGATTACACGAAATTTTTGAGAGATGAACTAGTTGAGCGTCTCGGAAAGTGGCC
AAGGCTTAAAGACGTAGCAACAGCGTGTTATGCATTGTCTGTAATGTTTCCAGAAATTAA
GAATGCTGAGCTACCTCCAATTTTAGTTGATCATGAAAATAAATCAATGCACGTCATCGA
TTCATATGGTTCACTAAGCGTCGGATTTCACATATTGAAAGCAAGTACGATTGGTCAATT
AATCAAATTTCAATATGAATCTATGGATAGTGAAATGCGCGAATACATAGTAGGAGGAAC
TCTCACGCAACAGACATTCAACACACTTCTTAAGATGCTCACAAAGAACATGTTCAAACC
AGAGCGCATCAAACAGATAATTGAGGAGGAACCCTTCTTGCTCATGATGGCAATCGCATC
TCCAACGGTATTAATAGCACTATACAATAATTGTTATATTGAGCAAGCTATGACATACTG
GATCGTGAAGAATCAAGGAGTTGCAGCCATATTCGCACAACTCGAAGCATTAGCCAAGAA
AACATCCCAGGCTGAATTACTAGTTCTACAAATGCAGATACTTGAAAAAGCATCTAGTCA
ACTAAGATTAGCAGTTTCAGGACTTAGCCATGTCGACCCAGCAAAGCGACTTTTATGGTC
ACACCTTGAAGCAATGACAACACGGTCAGAAATGAACAAGGAGTTGATAGCTGAGGGATA
TGCACTATATGACGAGCGTCTATACACCCTTATGGAAAAAAGTTACGTAGATCAATTAAA
CCAGTCATGGGCAGAATTATCATACTGTGGAAAATTTTCAGCAATATGGCGTGTGTTCAA
AGTCAGGAAGTATTACAAACCGTCTTTAACCGTGAGAAAAAGCGTAGATTTAGGCGCTGT
ATACAATATATCAGCTACGCATCTAATATCAGATTTAGTGCGGAAAAGTCAAGATCAAGT
CAGCTCTATTTTAACCAAACTCCGCAACGGTTTCTATGATAAATTAGAGAAAGCTAGAAT
ACGTACTATAAAAACGGTTTATTGGTTTATACCCGATATATTTAGACTCATGCATATATT
CATAGTTTTGAGTTTATTAACTACCATAGCTAACACTATCATAGTAACTATGAATGACTA
CAAGAAATTGAAGAAACAACAAAGAGAAGACGAATATGAAGCAGAAATTAACGAAGTTCG
CAAAATCCATTCTACCTTGATGGAAGAGCGGAAGGACAATTTGACGTGTGAACAATTTGT
TGAATATATGCGCCAAAACCATCCGCGGTTAGTTGAAGCAACACTGGATTTAACCCACAC
AGGTGTTATACATGAAGGAAAGTCCAATCTCGAAACCAATTTGGAACAGGCAATGGCAGT
TGGAACCTTGATAACCATGATACTTGATCCACAGAAAAGCGATGCTGTCTACAAGGTGTT
GAACAAAATGCGGACAGTAATTAGTACAATTGAACAAAACGTCCCATTTCCTTCAGTAAA
CTTTTCCAGTATCTTGACACCTCCAGTGACACAACAGAGTGTAGATGTTGACGAGCCATT
GACACTTAGCACTGAGAAAAATTTAACAATAGACTTTGACACGAATCAAGATTTACCTGC
CGATACATTCAGTAATGATGTGACATTTGAAGATTGGTGGTCAAATCAATTAAGCAACAA
CAGAACAGTGCCACACTACCGACTTGGGGGAAAGTTTGTTGAATTCACACGAGAAAACGC
AGCCCACACGAGCATCGAACTTGCACACTCAAACATTGAGAGGGAGTTCTTGCTTAGAGG
AGCAGTCGGCTCGGGAAAATCCACTGGGTTACCATACCATCTTAGCATGCGTGGAAAAGT
GCTTTTGCTAGAGCCTACAAGGCCACTAGCCGAGAACGTGTGTAGGCAATTACAAGGACC
ACCATTTAATGTAAGTCCAACTCTCCAAATGCGTGGACTGAGTTCTTTCGGGTGCACTCC
AATCACGATCATGACATCAGGTTTTGCATTGCACATGTACGCAAACAATCCAGATAAAAT
ATCTGAATACGATTTTATAATCTTCGATGAATGTCATATAATGGAAGCACCAGCAATGGC
CTTTTATTGCTTACTCAAAGAATACGAATACCGAGGGAAAATCATCAAGGTATCAGCCAC
GCCTCCAGGGAGGGAGTGCGAATTCACAACACAACATCCAGTGGACATCCATGTTTGTGA
AAATCTAACTCAGCAACAATTTGTCATGGAACTCGGAACCGGCTCAACCGCAGATGCTAC
TAAGTACGGAAATAATATCTTGGTTTATGTAGCAAGTTATAATGACGTCGATTCATTGTC
GCATGCATTAGTTGAACTCAAATTTTCCGTTATTAAAGTGGACGGCCGAACAATGAAGCA
AAACACAACAGGAATCGTCACAAACGGCACCTCACAAAAGAAGTGTTTTGTTGTCGCAAC
AAATATAATCGAAAATGGCGTCACACTAGATATCGATGTTGTTGTTGACTTTGGACTGAA
AGTCTCAGCCGATTTGGATGTTGACAACAGGGCAATATTGTATAAACGCGTGAGTATATC
ATATGGTGAACGCATACAACGACTGGGTCGTGTTGGAAGAAATAAACCTGGCACAGTTAT
TCGTATTGGAAAAACCATGAAAGGTTTGCAGGAAATTCCAGCAATGATTGCAACAGAAGC
AGCCTTCATGTGTTTCGCATATGGTCTTAAAGTCATCACCCATAATGTTTCAACAACCCA
CCTTGCAAAGTGCACAGTTAAACAAGCAAGAACCATGATGCAATTTGAATTATCACCATT
TGTCATGGCTGAGCTCGTTAAGTTTGATGGTTCAATGCATCCACAAATACATGAGGCGTT
AGTAAAATACAAGCTTAGAGATTCCGTCATAATGCTCAGACCGAATGCAATTCCAAAAGT
TAATCTACATAATTGGCTTACAGCCCGGGATTATAATAGAATAGGTTGCTCATTGGAACT
TGAAGATCACGTTAAAATTCCGTACTATATTAGGGGAGTTCCTGATAAGTTGTATGGAAA
GCTATATGATATTATTTTACAGTATAGTCCAACTAGTTGTTATGGTAGACTATCAAGTGC
GTGTGCAGGTAAAGTAGCATATACTTTGCGAACCGATCCGTGTTCACTTCCAAGAACAAT
AGCAATAATTAATGCTTTGATCACGGAGGAATATGCGAAGAGAGATCACTATCGAAACAT
GATATCAAACCCCTCCTCATCACATGCATTCTCACTCAATGGGTTGGTATCCATGATCGC
AACTAGATATATGAAGGATCATACAAAAGAGAATATTGACAAACTCATCAGAGTACGTGA
TCAATTACTTGAGTTTCAAGGCACCGGAATGCAATTTCAAGATCCGTCAGAACTCATGGA
AATTGGGGCTCTCAACACAGTCATTCACCAAGGAATGGATGCAACTGCAGCTTGTATCGG
ATTGCAAGGACGATGGAATGCTTCGCTCATACAACGCGATCTCCTAATCGCAGGAGGAGT
TTTTATCGGAGGCATTTTAATGATGTGGAGCCTATTCACTAAATGGAGCAACACAAATGT
CTCACATCAAGGAAAGAACAAACGCAGTAGACAAAAACTCCGATTCAAAGAAGCAAGAGA
CAACAAATATGCATATGATGTCACAGGATCGGAAGAGTGCCTTGGTGAGAATTTCGGAAC
AGCCTATACAAAGAAAGGTAAAGGAAAAGGAACTAAAGTTGGACTCGGTGTGAAGCAACA
CAAATTTCACATGATGTATGGTTTTGATCCTCAAGAATACAACCTAATTCGATTTGTCGA
TCCACTCACAGGAGCAACTCTTGATGAGCAAATCCATGCCGACATACGCTTAATTCAAGA
GCATTTCGCTGAGATTCGCGAGGAGGCAGTAGCTAACGACACAATTGAAAGGCAGCAGAT
CTACGGCAATCCTGGACTACAAGCATTTTTCATACAAAATGGGTCAGCAAACGCTCTGAG
AGTTGATTTAACGCCACATTCACCCACACGAGTTGTCACAGGCAATAACATAGCAGGATT
CCCAGAATATGAAGGCACACTCCGCCAAACTGGAACAGCTATAACCATACCCATTGGTCA
AGTCCCAATTGCAAATGAAGCAGGAGTCGCACACGAATCAAAATCCATGATGAATGGATT
GGGTGATTACACGCCAATATCGCAACAATTGTGTTTAGTGCAAAATGACTCAGATGGAGT
AAAAAGAAATGTATTTTCAATTGGATATGGCTCATATCTCATTTCACCAGCGCACTTATT
TAAATATAACAATGGCGAAATTACAATTAGATCATCAAGAGGATTGTATAGAATTCGTAA
CTCTGTGGATTTAAAATTACATCCAATTGCACACAGAGACATGGTCATAATCCAACTTCC
AAAGGATTTCCCACCGTTCCCAATGCGCTTGAAATTTACACAACCATCGCGAGAGATGCG
AGTCTGCTTAGTAGGAGTCAATTTCCAACAGAACTATAGCACTTGCATTGTATCAGAAAG
CAGCGTAACAGCACCAAAGGGGAATGGAGATTTTTGGAAGCATTGGATATCAACAGTCGA
CGGTCAATGTGGATTACCATTGGTAGATACTAAGAACAAACACATTGTTGGAATTCATAG
TCTCGCATCTACAAGTGGAAACACCAATTTCTTTGTTGCCATGCCTGAGAACTTTAATGA
ATACATTAATGGACTTGTGCAAACAAACAAATGGGAAAAGGGATGGCATTACAATCCGAA
TCTCATATCTTGGTGTGGATTGAACTTAGTCGACTCTGCTCCAAAGGGTTTGTTTAAAAC
GTCAAAATTAGTTGAAGATTTGGATGCTAGTGTTGAAGAGCAGTGCAAAGTTACTGAAAC
ATGGCTCACAGAGAAATTACAAGATAATTTGCAAGTAGTCGCGAAATGCCCAGGCCAACT
CGTCACTAAGCATGTCGTCAAAGGCCAATGCCCACACTTCCAGTTATATTTGTCAACACA
TAATGATGCCAAAGAATATTTCGCACCCCTGCTTGGAAAATATGATAAGAGCAGACTCAA
TAGAGCGGCATTTATCAAAGACATATCAAAGTATGCAAAACCAATTTATATTGGAGAAAT
CAATTATGATATCTTTGATAGAGCTGTGCAACGAGTCATTAATATTCTTAAAAATGTTGG
AATGCAACAATGCGTTTATGTCACAGATGAAGAAGAAATTTTTAAATCACTTAACCTAAA
CGCAGCTGTCGGAGCACTGTACACAGGAAAGAAGAAAGATTACTTTGAAAGTTTTTCAAA
TGAAGACAAAGAAGAAATCGTGATGAGATCATGTGAACGCATTTACAATGGACAACTTGG
CGTGTGGAACGGGTCACTCAAAGCTGAGATCAGGCCAATAGAGAAAACCATGTTAAATAA
GACTCGAACCTTTACAGCAGCTCCATTGGAAACTTTGCTTGGAGGAAAAGTGTGTGTGGA
CGATTTTAATAATCAATTCTATTCACACCATCTAGAAGGCCCATGGACTGTTGGGATAAC
AAAATTCTATGGAGGTTGGAATCGCTTACTTGAGAAGTTGCCGGAAGGATGGGTTTACTG
CGACGCTGACGGATCCCAATTCGATAGTTCATTAACACCATATCTTATTAATGCAGTGTT
GAATATTCGATTACAGTTCATGGAAGATTGGAACATAGGGGCACAAATGCTTAAAAACCT
TTATACTGAGATTGTTTATACACCAATTGCAACACCAGATGGATCTATCGTGAAGAAATT
CAAAGGAAACAATAGTGGACAACCTTCTACAGTAGTTGATAATACATTGATGGTTATAAT
AGCTTTCAACTATGCTATGCTATCGAGCGGTATTAGAGAAGAAGAGATTGATAACTGCTG
TAGGATGTTTGCAAATGGTGATGACCTGCTCCTAGCAGTACATCCTGATTTTGAATACAT
TCTAGACGGATTCCAAGATCACTTCGGAAATCTCGGATTGAATTTTGAGTTTACATCACG
AACACGAGATAAATCCGAACTGTGGTTTATGTCTACAAGAGGAATCAAATGTGAAGGAAT
CTACATACCTAAGCTCGAGAAAGAAAGAATAGTCGCAATACTCGAATGGGATCGATCAAA
TCTACCTGAGCATAGATTGGAAGCCATTTGTGCAGCTATGGTTGAAGCATGGGGCTACTC
AGATCTTGTCCACGAAATTCGGAAATTTTATGCGTGGCTTCTAGAAATGCAACCTTTCGC
AAATCTAGCAAAAGAAGGAATGGCGCCATACATAGCAGAAACAGCGCTCCGTAACCTTTA
TCTTGGAACGGGCATTAAAGAAGAAGAAATCGAGATATATTTTAAGCAATTTGTTAAGGA
TCTTCCCGGATACATAGAAGATTACAATGAAGAAGTCATTCACCAATCGGGATCAGTTGA
TGCTGGTGCACAAGGCGGCAGTGGAAGCCAAGGAACAACACCACCAGCAACAGGTAGCGG
ATCAAAACCAGCGGCTTCAGGAGCAGGATCTGGTAGCGGAACAGGGACTGGAACCGGTGC
AACTGGAGGCCAAACAGGAGCTAGTAGTGGTACTGGAACAGGATCTGGAGCGACCGGAGG
CCAATCAGGATCTGGAAGTGGCACTGGACAGACTGGCACAGGTTCAGCAGGAACTGGTGC
AACGGGAGGTCAGAGAGATAAGGATGTAGATGCAGGTACAACAGGAAGTATTTCTGTACC
AAAGCTCAAGGCCATGTCAAAGAAAATGCGCTTACCGAAAGCAAAAGGAAAAGATGTCTT
GCATCTGGACTTCTTGCTTACATACAAACCACAGCAGCAAGACATATCAAACACAAGAGC
AACTAAGGAAGAGTTTGATAGATGGTACGATGCCATAAAGAAAGAATACGAGATTGATGA
CACACAAATGACAGTTGTCATGAGCGGTCTTATGGTGTGGTGCATTGAGAACGGTTGCTC
ACCAAACATAAACGGAAATTGGACAATGATGGATGGAGATGAACAAAGAGTCTTTCCACT
CAAACCAATCATTGAAAATGCATCTCCAACGTTCCGACAAATTATGCATCATTTTAGTGA
TGCAGCTGAAGCGTACATAGAGTACAGAAACTCTACTGAGCGATACATGCCAAGATACGG
ACTTCAGCGCAATCTCACCGACTATAGCTTAGCACGGTATGCATTTGATTTCTATGAAAT
GACTTCACGCACACCTGCTAGAGCTAAAGAAGCCCACATGCAGATGAAAGCCGCAGCGGT
TCGTGGTTCAAACACACGACTGTTCGGTCTGGACGGAAATGTCGGCGAGACCCAGGAGAA
TACAGAGAGACACACAGCTGGCGACGTTAGTCGCAATATGCACTCTCTGTTGGGAGTGCA
GCAGCACCACTAGTCTCCTGGAAACCCTGTTTGCAGTACCTATAATATGTACTAATATAT
AGTATGTCAGTGAGGTTTTACCTCGTCTTTACTATTTGTTATGTATGTATTTAAAGCGTG
AACCAGTCTGCAGCATACAGGGTTGGACCCAGTGTGTTCTGGTGTAGCGTGTACTAGCGT
CGAGCCATGAGATGGACTGCACTGGGTGTGGCTTTGCCACTTGTGTTGCGAGTCTCCTGG
TAAGAGACAAAAAAAAAAAAATGGGAA

>Sugarcane mosaic virus Kenya maize sample 48 Bomet
CTCAACACAACACAACAAAACACAACCAAGCAAAACCAATTTACTTGCGCTCAGATTGTAGTGAACGGCTCGAACGAAAC
GGTTCTTCGAGATCACTCTCTGATTTTTCCTCATCTCTCAACTTCTTTCAAAAGAAATGGCGGGAACGTGGACCCATGTG
ACATACAAGTGGCAGCCAGATGTCAACAATGATCGTCACATTAAGAGAGTAATGGAAATGTTTGCAGCAAAACATCAACA
TTACTCAGAAGAACAGCGACTTGCTCACAATATGAAATTATTGAGGAAGACAAGTGTTGTGAGCGTTGAGCCTGCAAAAC
CGAAACAGAAGCAGGCAACTCAACAAATGTGGGTTGAGAAATGTGATCACAATCCTGTTGATCACTTAGTATATTCACGA
TTTGAAAGACCTATCAACAAAGTGGATACGAGTATCAAAAGTGCATCTGTAAGCAAGCTAACCAGAGAGATTTTAGAGAT
CTCGAAGGTTAGCGGCCTTAAAGTTGAACTAATTGATAAGCGTAAAAGAGCTAAAACACAGTTATCAATCAAAAGGTTCA
ATGGCAAGGACTTTCTCCATTGTAAAACAAACCATGAAAACAATTTGTTTAAGAGGAGGGACATAGCCATCGGACACAAA
TGGCTTCCAACAATCGAAGCCATTGCTCGCTGCTATAGTACAATGAACCAAGAGGAATTGCAGAGCCTTTATAGAGGCAG
CAGTGGTCTCACATTCATTCAAAATGATGAACTGTTCGTTGTTAGAGGGAGAATGAATGGTGAACTAGTCAATAGCCTAT
GTGAAACAGACCGGGTTATGGATATTGAACACTACGCAGATCCCCAAGCTAATGACTTTTGGAGAGGATATACAAATGCT
TACGTGGATAATCGTAGTATTTCTACCACCCATACAGAGCACACTCCGACAATCAATCTAGAAGAGTGTGGAAAACGAAT
GGCTCTACTTGAGATATTATTCCACTCCACATTCAAGATTACATGTAAAACATGTAACATGGATGATCTTGAGTTATCAG
ATGATGAATTTGGAGCTAAACTCTACAAAAATCTGCAACGCATCGAAGAGAAGCAACGAGAATACCTTGCCAAGGATCAA
AAGTTATCCAGAATGATACAATTTATCAAAGAAAGATGCAACCCAAAATTCTCACATTTACCAATGTTGTGGCAAGTTGC
AGAAACAATAGGACACTATACTGATAATCAGTCAAAGCAAATAATGGATATCAGCGAAGCGCTCATCAAAGTTAATACTT
TAACTCCTGATGATGCTATGAAAGCAAGCGCAGCATTACTCGAAGTGTCGCGGTGGTATAAGAATCGTAAGGAATCACTC
AAAACTGACTCATTGGAATCTTTTAGAAATAAGATATCACCAAAGAGTACAATAAATGCAGCTTTAATGTGTGACAATCA
ATTGGATAAAAATGCAAATTTTGTATGGGGTAATAGGGAATATCACGCCAAACGATTCTTTGCAAACTATTTTGAAGCAG
TGGATCCCACAGACGCATATGAAAAGCACGTTACACGGTTCAACCCTAATGGTCAACGAAAGTTATCGATAGGAAAGTTA
GTTATTCCACTAGACTTTCAAAAGATTAGAGAATCATTTGTTGGACTTCCGATCAATAGACAACCGCTAGACAAATGTTG
CGTTAGTAAGATCGAAGGAGGATATATATACCCATGTTGCTGCGTCACAACAGAATTTGGTAAACCAGCATACTCTGAGA
TAATACCTCCAACAAAAGGCCACATAACAATAGGCAATTCAATTGATCCAAAGATTGTGGACCTACCAAACACAACACCA
CCCAGCATGTACATAGCTAAGGACGGGTACTGTTATATCAATATCTTTCTAGCAGCCATGATCAACGTCAATGAAGAATC
TGCCAAGGATTATACGAAATTCTTGAGAGATGAACTAGTTGAGCGTCTTGGAAAGTGGCCAAGGCTTAAAGACGTAGCAA
CAGCGTGTTATGCATTATCTGTAATGTTTCCAGAAATTAAGAATGCTGAGCTACCTCCAATCTTAGTTGACCATGAAAAT
AAATCTATGCACGTCATCGACTCATATGGTTCACTAAGCGTTGGATTTCACATATTGAAAGCAAGCACGATTGGTCAATT
AATCAAATTTCAATACGAATCTATGGATAGCGAAATGCGCGAATACATAGTAGGAGGAACTCTTACGCAACAGACATTCA
ATACACTTCTTAAGATGCTCACGAAAAACATGTTCAAACCAGAGCGTATTAAGCAGATAATTGAGGAGGAACCCTTCTTG
CTTATGATGGCAATCGCATCTCCAACGGTATTGATAGCACTGTATAATAATTGTTACATTGAGCAAGCTATGACATACTG
GATCGTGAAGAATCAAGGAGTTGCAGCCATATTCGCACAACTCGAAGCATTAGCCAAGAAAACATCCCAGGCTGAATTAC
TAGTTCTACAAATGCAGATACTTGAAAAAGCATCTAGTCAACTAAGATTAGCAGTTTCAGGACTTAGCCATGTCGACCCA
GCAAAGCGACTTTTGTGGTCACACCTCGAAGCAATGACAACACGGTCAGAAATGAACAAGGAGTTGATAGCTGAGGGATA
TGCACTATACGACGAGCGTCTATATACCCTGATGGAAAAAAGTTACGTAGATCAATTAAACCAGTCATGGGCAGAATTAT
CATACTGTGGAAAATTTTCAGCAATATGGCATGTGTTCAAAGTCAGGAAGTATTACAAACCGTCTTTAACCGTGAGAAAA
AGCGTAGATTTAGGCGCTGTATACAATATATCAGCTACGCATCTAATATCAGATTTAGTGCGGAAAAGTCAAGATCAAGT
CAGCTCTATTTTAACCAAACTCCGCAACGGTTTCTATGATAAATTAGAGAAAGCTAGAATACGCACTATAAAAACGGTTT
ATTGGTTTATACCCGATATATTTAGACTCATGCATATATTCATAGTTTTGAGTTTATTAACTACCATAGCGAACACTATC
ATAGTAACTATGAATGACTACAAGAAATTGAAGAAACAACAAAGAGAAGACAAATATGAAGCAGAAATTAACGAAGTTCG
CAAAATCCATTCTACCTTGATGGAAGAGCGGAAGGACAATTTGACATGTGAACAATTTGTTGAATATATGCGCCAAAACC
ATCCGCGGTTAGTTGAAGCAACACTGGACTTAACCCACACAGGTGTCATACATGAAGGAAAATCCAATCTCGAAACCAAT
TTGGAACAAGCAATGGCAGTTGGCACCTTGATAACCATGATACTTGATCCACAGAAAAGCGATGCTGTCTATAAGGTGTT
GAACAAAATGCGGACAGTAATTAGTACAATTGAACAAAACGTCCCATTCCCTTCAGTAAATTTTTCCAACATCTTGACAC
CTCCAGTGACACAACAGAGTGTAGATGTTGATGAGCCATTGACACTTAGCACTGAGAAAAATTTAACAATAGACTTTGAC
ACGAATCAAGATTTACCTGCCGATACATTCAGTAATGATGTGACATTTGAAGATTGGTGGTCAAATCAATTAAGCAACAA
TAGAACAGTGCCACACTACCGACTTGGGGGAAAGTTTGTTGAATTCACACGAGAAAACGCAGCCCACACGAGCATCGAAC
TTGCACACTCAAACATTGAGAAAGAGTTCTTACTTAGAGGAGCAGTTGGCTCGGGAAAATCTACTGGGTTACCATACCAT
CTTAGCATGCGTGGAAAAGTGCTTTTACTAGAGCCTACAAGGCCACTAGCCGAGAACGTGTGTAGGCAATTACAAGGACC
ACCATTTAATGTAAGTCCAACTCTTCAAATGCGTGGACTGAGTTCTTTCGGGTGTACTCCAATCACGATCATGACATCAG
GTTTTGCATTGCACATGTACGCAAATAATCCAGATAAAATATCTGAATACGATTTTATAATCTTCGATGAATGTCATATA
ATGGAAGCACCAGCAATGGCCTTTTATTGCTTACTCAAAGAATACGAATACCGAGGAAAAATTATCAAGGTATCAGCCAC
GCCTCCAGGAAGGGAGTGCGAATTCACAACACAACATCCAGTAGACATCCATGTTTGTGAAAACCTAACTCAGCAACAAT
TTGTTATGGAACTCGGAACCGGTTCAACCGCAGATGCTACGAAGTACGGAAATAATATCTTAGTTTATGTAGCAAGTTAT
AATGACGTCGATTCATTGTCGCATGCATTAGTTGAACTCAAATATTCCGTTATTAAAGTGGATGGCCGAACAATGAAGCA
AAACACAACAGGAATCACCACAAATGGTACCTCACAAAAGAAGTGTTTTGTTGTCGCAACAAATATAATTGAAAATGGCG
TCACACTAGATATCGATGTTGTTGTTGACTTTGGACTGAAAGTATCAGCCGATTTGGATGTTGACAACAGGGCAATATTG
TATAAACGCGTGAGTATATCATATGGTGAACGCATACAACGACTGGGTCGTGTTGGAAGAAATAAACCTGGCACAGTTAT
TCGTATTGGAAAAACCATGAAAGGTTTGCAAGAAATTCCAGCAATGATCGCAACAGAAGCAGCTTTCATGTGTTTTGCAT
ATGGCCTCAAAGTCATCACCCATAATGTTTCAACGACCCATCTTGCAAAGTGCACAGTTAAACAAGCAAGAACCATGATG
CAATTTGAATTATCACCATTTGTCATGGCTGAGCTCGTTAAGTTTGATGGTTCAATGCATCCACAAATACATGAGGCTTT
AGTAAAATACAAGCTTAGAGATTCTGTCATAATGCTTAGGCCGAATGCAATTCCAAAAGTTAATTTACACAATTGGCTTA
CAGCCCGGGATTATAATAGAATAGGTTGCTCATTAGAACTTGAAGATCATGTTAAAATTCCGTACTATATTAGGGGAGTT
CCCGATAAGTTGTATGGAAAGCTATATGATATTATTTTACAGTATAGTCCAACTAGTTGTTATGGCAGACTATCAAGTGC
GTGTGCAGGTAAAGTAGCATACACTTTACGAACAGATCCGTGTTCACTTCCAAGAACAATAGCAATAATCAATGCTTTAA
TCACGGAGGAATATGCGAAGAGAGATCACTACCGAAACATGATTTCAAACCCTTCTTCATCACATGCATTCTCACTCAAT
GGGTTGGTATCTATGATCGCAACTAGATATATGAAGGATCATACAAAAGAGAATATTGACAAACTCATCAGAGTACGTGA
TCAATTACTTGAGTTTCAAGGCACCGGAATGCAATTTCAAGATCCGTCAGAACTCATGGAAATTGGGGCTCTCAATACAG
TCATTCACCAAGGGATGGATGCAACTGCAGCTTGTATCGGATTACAAGGACGATGGAATGCTTCGCTCATACAACGTGAC
CTCTTAATCGCAGGAGGAGTTTTTATCGGAGGCATTTTGATGATGTGGAGCTTATTCACTAAATGGAGCAACACAAATGT
CTCACATCAAGGAAAGAACAAACGTAGTAGACAAAAACTCCGATTCAAAGAAGCAAGAGATAACAAATATGCATATGATA
TCACAGGATCAGAAGAGTGCCTTGGCGAGAATTTCGGAACAGCCTATACAAAGAAAGGTAAAGGAAAAGGAACTAAAGTT
GGACTCGGTGTTAAACAACACAAATTTCATATGATGTATGGTTTTGATCCTCAAGAGTACAACCTAATTCGATTTGTCGA
TCCACTCACAGGAGCAACTCTTGATGAGCAAATTCATGCCGACATACGCTTAATTCAAGAGCATTTCGCTGAAATTCGTG
AGGAGGCAGTAGCTAATGACACAATTGAAAGACAGCAGATCTACGGCAATCCTGGACTACAAGCATTTTTCATACAAAAT
GGGTCAGCAAACGCCCTGAGAGTTGATTTAACGCCACATTCACCTACACGAGTTGTCACAGGTAATAATATAGCAGGATT
CCCAGAATATGAAGGTACACTTCGTCAGACTGGAACAGCTATAACCATACCCATTGGTCAAGTCCCGATCGCAAATGAAG
CAGGAGTTGCACACGAATCAAAATCTATGATGAATGGATTGGGTGACTACACGCCAATATCGCAACAATTGTGTTTAGTG
CAAAATGACTCAGATGGAGTAAAACGGAATGTATTTTCAATTGGATATGGCTCGTATCTCATTTCACCAGCGCACTTATT
TAAATATAACAATGGCGAAATTACAATTAGATCATCAAGAGGATTGTATAAAATTCGCAACTCTGTGGATTTAAAATTAC
ATCCGATTGCACACAGAGACATGGTCATAATCCAACTCCCAAAGGATTTCCCGCCGTTCCCAATGCGTTTGAAGTTCACA
CAACCATCACGAGAGATGCGAGTTTGCTTAGTGGGAGTCAATTTCCAACAGAATTATAGCACTTGTATCGTATCGGAAAG
CAGCGTAACAGCACCAAAGGGGAATGGAGATTTTTGGAAGCATTGGATATCAACAGTCGACGGTCAATGTGGACTACCAT
TGGTAGATACTAAGAACAAACACATTGTTGGAATTCATAGTCTTGCATCCACAAGTGGAAACACCAATTTCTTTGTTGCC
ATGCCTGAGAACTTTAATGAATACATTAATGGACTTGTGCAAACAAACAAATGGGAAAAGGGATGGCACTATAATCCGAA
TCTCATATCTTGGTGTGGATTAAACTTAGTCGACTCTGCTCCAAAGGGTTTATTCAAAACGTCAAAATTAGTTGAAGATT
TGGATGCTAGTGTTGAAGAGCAGTGCAAAGTTACTGAAACATGGCTCACAGAGCAATTACAAGATAATTTGCAAGTGGTT
GCGAAATGCCCAGGCCAACTCGTCACTAAGCATGTCGTCAAAGGCCAATGCCCACACTTCCAGTTATATTTGTCAACACA
TAATGATGCCAAAGAATATTTCGCACCCCTGCTTGGAAAATATGATAAGAGCAGACTCAATAGAGCGGCATTTATCAAAG
ACATATCAAAGTATGCAAAACCAATTTATATTGGAGAAATCAATTATGATATCTTTGATAGAGCTGTACAACGAGTCATT
AACCTTCTTAAAAATGTTGGAATGCAACAATGCGTTTATGTCACAGATGAAGAAGAGATTTTTAAATCACTTAACCTAAA
CGCAGCTGTCGGAGCACTGTATACAGGAAAGAAGAAAGATTACTTTGAAAGCTTTTCAAATGAAGACAAGGAAGAAATCG
TGATGAGATCATGTGAACGCATTTACAATGGACAACTTGGCGTGTGGAATGGGTCGCTCAAAGCTGAAATCAGGCCAATA
GAGAAAACCATGTTAAATAAGACTCGAACCTTTACAGCAGCTCCATTGGAAACTTTGCTTGGAGGAAAAGTGTGTGTGGA
CGATTTTAATAATCAATTTTATTCACACCATTTAGAAGGCCCATGGACTGTTGGGATAACAAAATTCTATGGAGGTTGGA
ACCGCTTACTTGAGAAGTTGCCGGAAGGATGGATTTACTGCGACGCTGACGGATCCCAATTCGATAGTTCATTAACACCA
TATCTCATTAATGCAGTGTTGAATATTCGATTACAGTTCATGGAAGATTGGAACATAGGAGCGCAAATGCTTAAAAACCT
TTATACTGAAATTGTTTATACGCCAATTGCAACGCCAGATGGATCCATCGTGAAGAAATTCAAAGGAAACAATAGTGGAC
AACCTTCTACAGTAGTTGATAATACATTGATGGTTATAATAGCTTTCAACTATGCTATGCTATCGAGCGGTATTAGAGAA
GAAGAGATTGATAACTGCTGTAGGATGTTTGCAAATGGTGATGACCTGCTCCTAGCAGTGCATCCTGATTTTGAATACAT
TCTAAACGGATTTCAAGACCACTTCGGAAATCTCGGATTGAATTTTGAGTTTACATCACGAACACGAGATAAATCCGAAT
TGTGGTTCATGTCTACAAGAGGAATCAAATGTGAAGGAATCTACATACCTAAGCTCGAGAAAGAAAGAATAGTCGCAATA
CTCGAATGGGATCGGTCAAATCTACCTGAGCATAGATTAGAAGCTATTTGTGCAGCTATGGTTGAAGCATGGGGCTACTC
AGATCTTGTCCACGAAATTCGGAAATTTTATGCGTGGCTTCTGGAAATGCAACCTTTCGCAAATCTAGCAAAAGAAGGAA
TGGCGCCGTACATAGCAGAAACAGCACTCCGTAACCTTTACCTTGGAACGGGCATCAAAGAAGAGGAAATCGAGAAATAT
TTTAAGCAATTCGTTAAGGATCTTCCTGGATACATAGAAGATTACAATGAAGAGGTCATTCACCAATCGGGAACAGTTGA
CGCAGGTGCACAAGGCGGCAGCGGAAGCCAAGGAACAACACCGCCAGCAACAGGTGGCGGAGCGAAACCAGCGGCTTCAG
GAGCAGGATCTGGTAGCGGAACAGGGACTGGAACCGGTGCAACTGGAGGCCAAACAGGAGCTGGTAGTGGTGCTGGAACA
GGATCTGGAGCAACCGGAGGCCAATCAGGATCTGGAAATGGCACTGGACAGACTGGCACAGGCTCAGCAGGAACTGGTGC
AACGGGAGGCCAGAGAGATAAGGATGTAGATGCAGGTACAACAGGAAAAATTTCTGTACCAAAGCTCAAGGCCATGTCAA
AGAAAATGCGCTTACCGAAAGCAAAAGGAAAAGATGTCTTGCATCTGGACTTCTTGCTCACATACAAGCCACAGCAGCAA
GACATATCAAACACAAGAGCAACTAAGGAAGAGTTTGATAGATGGTACGATGCCATAAAGAAGGAATACGAGATTGATGA
CACACAAATGACAGTTGTCATGAGCGGTCTTATGGTGTGGTGCATTGAGAACGGTTGCTCACCAAACATAAACGGAAATT
GGACAATGATGGATGGAGATGAACAAAGAGTCTTTCCACTCAAACCAGTCATTGAAAACGCATCTCCAACTTTCCGACAA
ATTATGCATCATTTTAGTGATGCAGCTGAAGCATACATAGAGTACAGAAACTCTACTGAGCGATACATGCCAAGATACGG
ACTTCAGCGCAATCTCACCGACTATAGCTTAGCACGGTATGCATTTGATTTCTATGAAATGACTTCACGCACACCTGCTA
GAGCTAAAGAAGCCCACATGCAGATGAAAGCCGCAGCAGTTCGTGGTTCAAACACACGACTGTTCGGTCTGGACGGAAAT
GTCGGCGAGACCCAGGAGAATACAGAGAGACACACAGCTGGCGACGTTAGTCGCAATATGCACTCTCTGTTGGGAGTGCA
GCAGCACCACTAGTTTCCTGGAAACCCTGTTTGCAGTACCTATAATATGTACTAATATATAGTATGTCAGTGAGGTTTTA
CCTCGTCTTTACTATTTGTTATGTATGTATTTAAAGCGTGAACCAGTCTGCAGCATACAGGGTTGGACCCAGTGTGTTCT
GGTGTAGCGTGTACTAGCGTCGAGCCACGAGATGGACTGCACTGGGTGTGGCTTTGCCACTTGTGTTGCGAGTCTCCTGG
TAAGAGACAAAAATACAGAGAGACACACAGCTGG

>Sugarcane mosaic virus Kenya maize sample 52 Elgeyo Marakwet 
CAAAGAAGCAAAACTCAACACAACACAACAAAACACAACCAAGCAAATCCAATTTACTTG
CGCTCAGATTGTAGTGAACGGCTCGAACGAAACGGTTCTTCGAGATCACTCTCTGATTCC
TCCTCGTCTCTCAACTTCTCTCGAAAGAAATGGCAGGAACGTGGACCCATGTGACATACA
AGTGGCAGCCAGATGTCAACAACGATCGTCACATTAAGAGAGTAATGGAAATGTTTGCAG
CAAAACATCAACATTACTCAGAAGAACAGCGACTTGCTCACAATATGAAATTATTGAGGA
AGACAAGTGTTGTGAGCGTTGAGCCTGCAAAACCAAAACAGAAGCAGGCAACTCAACAGA
TGTGGGTTGAGAAATGTGATCACAATCCTGTTGATCACTTAATATATCCACGATTTGAAA
GATCCATCAACAAAGTGGATACGAATATCAAAAGTGCATCTGTAAGCAAGCTGACCAGAG
AGATTTTAGAAATCTCGAAGGCAAGCGGCCTTAAAGTTGAATTAATTGATAAGCGTAAAA
GATCTAAAACACAGTTATCAATCAAAAGGTTCAATGGCAAGGACTTTCTCCACTGCAAAA
CAAACCACGAAAACAATTTGTTTAAGAGGAGGGACATAGCTATTGGACACAAATGGCTTC
CAACAATCGAAGCTATTGCTCGCTGTTATAGCACAATGAATCAAAAGGAATTGCAAAGCC
TTTATAGAGGCAGCAGTGGTCTCACATTCATTCAAAATGATGAACTGTTCATTGTTAGAG
GAAGAATGAATGGTGAACTAGTCAATAGCCTATGTGAAACAGACCGGGTTATGGATATTG
AACACTATGCAGATCCCCAAGCTAATGACTTTTGGAGAGGATACACAAATGCTTACGTGG
ATAATCGTAGTATTTCTACCACCCATACAGAGCACACTCCGACAATCAATCTAGAAGAGT
GTGGAAAACGAATGGCTCTACTTGAGATATTATTCCACTCCACATTCAAGATTACATGTA
AAACATGTAACATGGATGATCTTGAATTATCAGATGATGAATTTGGAGCTAAACTCTACA
AAAATCTGCAACGCATCGAAGAGAAGCAACGAGAGTACCTTGCCAAGGATCAAAAGTTAT
CCAGAATGATACAATTTATCAAAGAAAGATGCAACCCAAAATTCTCACATTTACCAATGT
TGTGGCAGGTTGCAGAAACAATAGGACACTATACTGATAATCAGTCAAAGCAAATAATGG
ATATCAGTGAAGCGCTCATCAAAGTTAATACTTTAACTCCTGATGATGCTATGAAAGCGA
GCGCAGCATTACTCGAAGTGTCGCGATGGTATAAGAATCGTAAGGAATCACTCAAAACTG
ACTCATTGGAATCTTTTAGAAATAAGATATCACCAAAGAGTACAATAAATGCAGCTTTAA
TGTGTGACAATCAATTGGATAAAAATGCAAATTTTGTATGGGGTAATAGGGAATATCACG
CCAAACGATTCTTTGCAAACTATTTTGAAGCAGTGGATCCCACAGACGCATATGAAAAGC
ACGTTACACGGTTCAACCCTAATGGGCAACGAAAGTTATCAATAGGAAAGTTAGTTATTC
CACTAGACTTTCAAAAGATTAGAGAATCATTTGTTGGACTTCCGATCAATAGACAACCGC
TAGACAAATGTTGCGTTAGTAAGATCGAAGGAGGATATATATACCCATGTTGCTGCGTCA
CAACAGAATTTGGCAAGCCAGCATACTCTGAGATAATACCTCCAACAAAAGGCCACATAA
CAATAGGCAATTCAATTGACCCAAAGATTGTGGACCTGCCAAATACAACACCACCCAGCA
TGTACATTGCTAAGGACGGGTATTGTTATATCAATATCTTTCTAGCAGCCATGATCAACG
TTAATGAAGAATCTGCCAAGGATTACACGAAATTTTTGAGAGATGAACTAGTTGAGCGTC
TCGGAAAGTGGCCAAGGCTTAAAGACGTAGCAACAGCGTGTTATGCATTGTCTGTAATGT
TTCCAGAAATTAAGAATGCTGAGCTACCTCCAATTTTAGTTGATCATGAAAATAAATCAA
TGCACGTCATCGATTCATATGGTTCACTAAGCGTTGGATTTCACATATTGAAAGCAAGCA
CGATTGGTCAATTAATCAAATTTCAATATGAATCTATGGATAGTGAAATGCGCGAATACA
TAGTAGGAGGAACTCTCACGCAACAGACATTCAACACACTTCTTAAGATGCTTACAAAGA
ACATGTTCAAGCCAGAGCGCATCAAGCAGATAATTGAGGAAGAACCCTTCTTGCTCATGA
TGGCAATCGCATCTCCAACGGTATTAATAGCACTATATAATAATTGTTATATTGAGCAAG
CTATGACATACTGGATCGTGAAGAATCAAGGAGTTGCAGCCATATTCGCACAACTCGAAG
CATTAGCCAAGAAAACATCCCAGGCTGAATTGCTAGTTCTACAAATGCAGATACTTGAAA
AAGCATCTAGTCAACTAAGATTAGCAGTTTCAGGGCTTAGCCATGTCGACCCAGCAAAGC
GACTTTTGTGGTCACATCTCGAAGCAATGACAACACGGTCAGAAATGAACAAGGAGTTGA
TAGCTGAGGGGTATGCACTATACGACGAGCGTCTATATACCCTGATGGAAAAAAGTTACG
TAGATCAATTAAACCAGTCATGGGCAGAATTATCATACTGTGGAAAATTTTCAGCAATAT
GGCGTGTGTTCAAAGTCAGGAAGTATTACAAGCCGTCTTTAACCGTGAGAAAAAGCGTAG
ATTTAGGCGCTGTATACAATATATCAGCTACGCATCTAATATCAGATTTAGCGCGGAAAA
GTCAAGATCGAGTCAGCTCTATTTTAACCAAACTCCGCAACGGTTTCTATGATAAACTAG
AGAAAGCTAGAATACGTACTATTAAAACGGTTTATTGGTTTATACCTGATATATTTAGAC
TCATGCATATATTCATAGTTTTGAGTTTATTAACTACCATAGCTAACACTATTATAGTAA
CTATGAATGACTACAAGAAATTGAAGAAACAACAAAGAGAAGACGAATATGAAGCAGAAA
TTAACGAAGTTCGCAAAATTCATTCCACCTTGATGGAAGAGCGGAAGGATAATTTGACGT
GTGAACAATTTATTGATTATATGCGCCAAAATCATCCGCGGTTAGTCGAAGCAACACTGG
ACTTAACTCACACAGGTGTCATACATGAAGGAAAATCCAATCTCGAAACCAATTTGGAAC
AGGCAATGGCAGTTGGAACCTTGATAACCATGATACTTGATCCACAGAAAAGCGACGCTG
TTTACAAGGTGTTGAACAAAATGCGGACAGTAATTAGTACAATTGAACAGAATGTCCCAT
TCCCTTCAGTGAACTTCTCCAACATCTTAACACCTCCAGTGACACAACAGAGTGTGGATG
TTGATGAGCCATTAACACTTAGCACTGAGAAAAATTTAACAATAGACTTTGACACGAATC
AAGATTTACCTGCCGATACATTCAGTAATGATGTGACATTTGAAGATTGGTGGTCAAATC
AATTAAGCAACAACAGAACAGTGCCACACTACCGACTTGGGGGAAAGTTTGTTGAATTCA
CACGAGAAAACGCAGCCCACACGAGCATCGAACTTGCACACTCAAACATTGAGAGGGAGT
TTTTGCTTAGAGGAGCAGTCGGCTCGGGAAAATCTACTGGGTTACCATACCATCTTAGCA
TGCGTGGAAAAGTGCTTTTACTAGAGCCTACAAGGCCGCTAGCCGAGAACGTGTGTAGGC
AATTACAAGGACCACCATTTAATGTAAGTCCAACTCTTCAAATGCGTGGACTGAGTTCTT
TTGGGTGTACTCCAATCACGATCATGACATCAGGTTTTGCATTGCACATGTATGCAAACA
ATCCAGATAAAATATCTGAATACGATTTTATAATCTTCGACGAATGTCATATAATGGAAG
CACCAGCAATGGCCTTCTATTGCTTGCTCAAAGAATACGAATACCGAGGGAAAATCATCA
AGGTATCAGCCACGCCTCCAGGAAGGGAGTGCGAATTCACAACACAACATCCAGTAGACA
TCCATGTTTGTGAAAATCTAACTCAGCAACAATTTGTTATGGAACTCGGAACCGGTTCAA
CCGCAGATGCTACGAAGTACGGAAATAATATCTTAGTTTATGTAGCAAGTTATAATGACG
TCGATTCATTGTCGCATGCATTAGTTGAACTCAAATTTTCCGTTATTAAAGTGGATGGCC
GAACAATGAAGCAAAACACAACAGGAATCATCACAAACGGCACCTCACAAAAGAAGTGTT
TTGTTGTCGCAACAAATATAATTGAAAATGGCGTCACACTAGATATCGATGTTGTTGTTG
ACTTTGGACTGAAAGTATCAGCCGATTTGGATGTTGACAACAGGGCAATATTGTATAAAC
GCGTGAGTATATCATATGGTGAACGCATACAACGACTGGGTCGTGTTGGAAGAAATAAAC
CTGGCACAGTTATTCGTATTGGAAAAACCATGAAAGGTTTGCAGGAAATTCCAGCAATGA
TCGCAACAGAAGCAGCCTTCATGTGTTTCGCATATGGTCTTAAAGTCATCACCCATAATG
TTTCAACAACCCATCTTGCAAAGTGCACAGTTAAACAAGCAAGAACCATGATGCAATTTG
AATTATCACCATTTGTCATGGCTGAGCTCGTTAAGTTTGATGGTTCAATGCATCCACAAA
TACATGAGGCTTTAGTAAAATACAAACTTAGAGATTCTGTCATAATGCTCAGACCGAATG
CAATTCCAAAAGTTAATTTACACAATTGGCTTACAGCTCGGGATTATAATAGAATAGGTT
GCTCATTGGAACTTGAGGATCACGTTAAGATTCCATACTATATTAGGGGAGTTCCTGATA
AGTTGTATGGAAAATTATATGATATTATTTTACAGTATAGTCCAACTAGTTGTTATGGTA
GACTATCAAGTGCGTGTGCAGGTAAAGTAGCATACACTTTGCGAACTGATCCGTGTTCAC
TTCCAAGAACAATAGCAATAATTAATGCTTTAATCACGGAGGAATATGCGAAGAGAGATC
ACTACCGAAACATGATTTCAAACCCCTCCTCATCACATGCATTCTCACTTAATGGGTTGG
TATCCATGATCGCAACTAGATATATGAAGGATCATACAAAAGAGAATATTGATAAACTCA
TCAGAGTACGTGATCAATTACTTGAGTTTCAAGGCACCGGAATGCAATTTCAAGATCCGT
CAGAACTCATGGAAATTGGGGCTCTTAATACAGTCATTCACCAAGGAATGGATGCGACTG
CAGCTTGTATCGGATTACAAGGACGATGGAACGCTTCGCTCATACAACGCGATCTCCTAA
TTGCAGGAGGAGTTTTTATCGGAGGCATTTTGATGATGTGGAGCTTATTCACTAAATGGA
GCAATACAAATGTCTCACATCAAGGAAAGAACAAACGCAGTAGACAAAAACTCCGATTTA
AAGAAGCAAGAGACAACAAATATGCATATGATGTCACAGGATCGGAAGAGTGCCTTGGTG
AGAATTTCGGAACAGCCTATACAAAGAAAGGTAAAGGAAAAGGAACTAAAGTTGGACTCG
GTGTGAAACAACACAAATTTCATATGATGTATGGTTTTGATCCTCAAGAGTACAACCTAA
TTCGATTTGTCGATCCACTCACAGGAGCAACTCTTGATGAGCAAATTCATGCCGACATAC
GCTTAATTCAAGAGCATTTCGCTGAAATTCGTGAGGAGGCAGTAGCTAACGACACAATTG
AAAGACAGCAGATCTACGGCAATCCTGGACTACAAGCATTTTTCATACAAAATGGGTCAG
CAAACGCTCTGAGAGTTGATTTAACGCCACATTCACCTACACGAGTTGTCACAGGTAATA
ATATAGCAGGATTCCCAGAATATGAAGGTACACTTCGTCAAACTGGAACAGCTATAACCA
TACCCATTGGTCAAGTCCCGGTCGCGAACGAAGCAGGAGTTGCACACGAGTCAAAATCCA
TGATGAATGGATTGGGTGATTACACGCCAATATCGCAACAATTGTGTTTAGTGCAAAATG
ACTCAGATGGAGTAAAACGAAATGTATTTTCAATTGGATATGGCTCATATCTCATTTCAC
CAGCGCACTTATTTAAATATAACAATGGCGAAATTACGATTAGATCATCAAGAGGATTGT
ATAAAATTCGTAATTCTGTGGATTTAAAAATGCATCCGATTGCACAAAGAGACATGGTCA
TTATTCAACTTCCAAAGGATTTTCCACCGTTCCCAATGCGTTTGAAATTTACACAACCAT
CACGAGATATGCGAGTCTGCTTAGTAGGAGTCAATTTCCAACAGAACTATAGCACTTGCA
TCGTATCAGAAAGTAGTGTGACAGCACCAAAAGGAAATGGAGACTTTTGGAAACATTGGA
TATCAACAGTCGACGGTCAATGTGGACTACCATTGGTAGACACTAAGAATAAACACATTG
TCGGAATTCATAGTCTTGCATCTACAAGTGGAAACACCAACTTCTTCGTCGCTATGCCTG
AGAACTTTAATGAATACATTAATGGACTTGTGCAAACAAACAAATGGGAAAAGGGATGGC
ACTACAATCCGAATCTCATATCTTGGTGTGGATTAAACTTAGTCGACTCTGCTCCAAAGG
GTTTGTTTAAAACGTCAAAATTAGTTGAAGATTTGGATGCTAGCGTTGAAGAGCAGTGCA
AGGTTACTGAAACATGGCTCACAGAGCAATTACACGATAATTTGCAAGTGGTCGCGAAAT
GTCCAGGCCAACTCGTCACTAAGCATGTCGTCAAAGGCCAATGCCCACACTTCCAGTTAT
ATTTGTCAACACACAATGATGCCAAAGAATATTTCGCACCCTTGCTTGGGAAATATGATA
AGAGCAGACTCAATAGAGCGGCATTTATCAAAGACATATCAAAGTATGCAAAACCAATTT
ATATTGGAGAAATCAATTATGATATCTTTGATAGAGCTGTACAACGAGTCATTAATATTC
TTAAAAATGTTGGAATGCAACAATGCGTTTATGTCACAGATGAAGAAGAAATTTTTAAAT
CACTTAACCTAAACGCAGCTGTCGGAGCACTGTACACAGGAAAGAAGAAAGATTACTTTG
AAAGTTTTTCAAATGAAGACAAGGAAGAGATCGTGATGCGATCATGCGAACGCATTTACA
ATGGACAACTTGGCGTATGGAATGGATCACTCAAAGCTGAAATCAGACCAATAGAGAAAA
CCATGTTAAATAAGACTCGAACCTTTACAGCAGCTCCATTGGAAACTTTGCTTGGAGGAA
AAGTGTGTGTGGACGATTTTAATAATCAATTTTATTCACACCATTTAGAAGGCCCATGGA
CTGTTGGGATAACAAAATTCTATGGAGGTTGGAATCGCCTACTTGAGAAGTTGCCAGAAG
GATGGGTTTACTGCGACGCTGACGGATCCCAATTCGATAGTTCATTAACACCATATCTCA
TTAACGCAGTATTGAATATTCGATTACAGTTCATGGAAGATTGGAACATAGGAGCGCAAA
TGCTTAAAAACCTTTATACTGAGATTGTTTATACACCAATTGCAACGCCAGATGGATCTA
TCGTGAAGAAATTCAAAGGAAACAATAGTGGACAACCTTCTACAGTAGTTGATAATACAT
TGATGGTTATAATAGCTTTCAACTATGCTATGCTATCGAGCGGCATTAGAGAAGAAGAGA
TTGATAACTGCTGTAGGATGTTTGCAAATGGTGATGACCTGCTCCTAGCAGTGCATCCTG
ATTTTGAATACATTCTAAACGGATTTCAGGATCACTTCGGAAATCTCGGATTAAATTTTG
AGTTTACATCACGAACACGAGATAAGTCCGAACTGTGGTTCATGTCTACAAGAGGAATCA
AATGTGAAGGAATCTACATACCCAAACTCGAGAAAGAAAGAATAGTCGCAATACTCGAAT
GGGATCGATCAAATCTACCTGAGCATAGATTGGAAGCCATTTGTGCAGCTATGGTTGAAG
CATGGGGCTACTCAGATCTTGTTCACGAAATTCGGAAATTTTATGCGTGGCTTCTAGAAA
TGCAACCTTTCGCAAATCTAGCAAAAGAAGGCATGGCGCCATATATAGCAGAAACAGCGC
TCCGTAACCTTTATCTTGGAACAGGCATTAAAGAAGAAGAAATCGAGAAATATTTTAAGC
AATTTGTTAAGGATCTTCCTGGATACATAGAAGATTACAATGAAGAAGTCATTCACCAAT
CGGGAACAGTTGATGCAGGCGCACAAGGCGGCAGCGGAAACCAAGGAACAACACCACCAG
CAACAGGTAGCGGAACAAAACCAGCAGCCTCAGGAGCAGGATCTGGTAGCGGAACAGGAA
CCGGAACCGGTGCAACTGGAGGACAAACAGGATCTAGCAATGGTGCTGGAACAGGATCTG
GGGCGACCGGAGGTCAGTCAGGATCTGGAAGTGGTGCTGCACAGACCAACACGGGCTCAG
CAGGAACTGGTGCAACGGGAGGCCAGAGAGATAAGGATGTAGATGCAGGCACAACAGGAC
AAATGTCTGTACCAAAGCTCAAGGCCATGTCAAAGAAAATGCGCTTACCGAAAGCAAAAG
GAAAAGATGTCTTGCATCTGGACTTCTTGCTTACATACAAGCCACAACAGCAAGACATAT
CAAACACAAGAGCAACTAAGGAAGAGTTTGATAGATGGTACGATGCCATAAAGAAAGAAT
ACGATATTGATGACACACAAATGACAATTATCATGAGCGGTCTTATGGTGTGGTGCATTG
AGAACGGTTGCTCACCAAACATAAATGGAAATTGGACAATGATGGATGGAGATGAACAAA
GAGTCTTTCCACTCAAACCAGTTATCGAAAACGCATCTCCAACTTTCCGACAAATTATGC
ATCATTTTAGTGATGCAGCTGAAGCGTACATAGAGTACAGAAACTCTACTGAGCGGTACA
TGCCAAGATACGGACTTCAGCGCAATCTCACCGACTATAGCTTAGCACGGTATGCATTTG
ATTTCTATGAAATGACTTCACGCACACCTGCTAGAGCTAAAGAAGCCCACATGCAGATGA
AAGCCGCAGCAGTTCGTGGTTCAAACACACGACTGTTCGGTCTGGACGGAAATGTCGGCG
AGACCCAGGAGAATACAGAGAGACACACAGCTGGCGATGTTAGTCGCAATATGCACTCTC
TGTTGGGAGTGCAGCAGCACCACTAGTCTCCTGGAAACCCTGTTTGCAGTACCTATAGTA
TATACTAATATATAGTATCTCAGTGAGGTTTTACCTCGACTTTACTATTTTATTATGTAT
GTATTTAAAGCGTGAACCAGTCTGCAGC

>Sugarcane mosaic virus Kenya maize sample 56 Kericho
GCACAAGATCAACCATCCTCCTCCATGCAAGCATCTCCACCAACTCAAAATGAGGATGAGGCTCAAAATGATGAAGAGCA
AAATCAAGAAGACGAGCCACCTCAAGATGATAGCAATGATCAAGGGGGAGATACAAATGATCAAGACAGGGAGGATGAAC
AACAAAACTCAACACAACACAACAAAACACAACCAAGCAAATCCAATTTACTTGCGCTCAGATTGTAGTGAACGGCTCGA
ACGAAACGGTTCTTCGAGATCACTCTCTGATTCCTTCTCATCTTTCAACTTCTTTCGAAAGAAATGGCGGGAACGTGGAC
CCATGTGACACACAAGTGGCAACCAGATGTCAACAACGATCGTCACATTAAGAGAGTAATGGAAATGTTTGCAGCAAAAC
ATCAACATTACTCAGAGGAACAGCGACTTGCACACAATATGAAATTATTGAGGAAGGCAAGTGTTGTGAGCGTTGAGCCT
GCAAAACCAAAGCAGAAGCAGGCAACTCAACAGATGTGGGTTGAGAAATGTGATCACAATCCTGTTGATCACTTAGTATA
TCCACGACTTGAAAGATCTATCAACAAAGTGGATACGAGCATCAAAAGTGCATCTATAAGCAAGCTAACCAGAGAGATTT
TAGAAATCTCAAAGGCAAGCGGCCTTAAAGTTGAACTAATTGACAAGCGTAAAAGATCTAAAACACAGTTATCAATCAAA
AGGTTCAATGGCAAGGACTTTCTCCACTGCAAAACAAACCACGAAAACAATTTGTTTAAGAGGAAGGACATAGCTATTGG
ACACAAATGGCTTCCAACAATCGAAGCTATTGCTCGCTGTTATAGCACAATGAACCAAAAGGAATTGCAAAGCCTTTATA
AAGGCAGCAGTGGTCTCACATTCATTCAAAATGATGAACTGTTCGTTGTTAGAGGGAGAATGAATGGTGAACTAGTCAAT
AGCCTATGTGAAACAGACCGGGTTATGGATATTGAACACTATGCAGATCCCCAAGCTAATGATTTTTGGAGAGGATACAC
AAATGCTTACGTGGATAATCGTAGCATTTCTACCACCCATACAGAGCACACTCCGACAATCAATCTAGAAGAGTGTGGAA
AACGAATGGCTCTACTTGAGATATTATTCCACTCCACATTCAAGATTACATGTAAAACATGCAACATGGATGATCTTGAA
TTATCAGATGATGAATTTGGAGCTAAACTCTACAAAAATCTGCAACGCATCGAAGAGAAGCAACGAGAGTACCTTGCCAA
AGATCAAAAGTTATCCAGAATGATACAATTTATCAAAGAAAGGTGCAATCCAAAATTCTCACATTTACCAATATTGTGGC
AAGTTGCAGAAACAATAGGACACTACACTGATAATCAGTCAAAGCAAATAATGGACATCAGCGAAGCGCTCATCAAAGTT
AATACTTTAACTCCTGATGATGCAATGAAAGCGAGCGCAGCATTACTCGAAGTGTCGCGATGGTACAAGAATCGTAAGGA
ATCGCTCAAAACTGACTCATTAGAATCTTTTAGAAATAAAATATCACCAAAGAGTACAATAAATGCAGCTTTAATGTGCG
ACAATCAATTGGATAAAAATGCAAATTTTGTATGGGGTAATAGGGAATACCACGCCAAACGATTCTTTGCAAACTATTTT
GAAGCAGTTGATCCTACAGACGCATATGAAAAGCACGTCACACGGTTCAACCCTAATGGTCAACGAAAGTTATCAATAGG
AAAGTTAGTTATTCCACTAGACTTTCAAAAGATTAGAGAATCATTTGTTGGGCTTCCGATTAACAGGCAACCGCTGGACA
AATGTTGCGTTAGTAAGATTGAAGGAGGATATATATACCCATGTTGCTGCGTCACAACAGAATTTGGCAAGCCAGCATAC
TCTGAGATAATACCTCCGACAAAAGGCCACATAACAATAGGCAATTCAATTGATCCAAAGATTGTGGACCTACCAAATAC
AACACCACCCAGCATGTACATTGCTAAGGACGGGTATTGTTATATCAATATCTTCCTGGCAGCCATGATCAACGTCAATG
AAGAATCTGCCAAGGATTACACGAAATTTTTGAGAGATGAACTAGTTGAGCGTCTCGGAAAGTGGCCAAGGCTTAAAGAC
GTAGCAACAGCGTGTTATGCATTGTCTGTAATGTTTCCAGAAATTAAGAATGCTGAGCTACCTCCAATTTTAGTTGATCA
TGAAAATAAATCAATGCACGTCATCGATTCATATGGTTCACTAAGCGTTGGATTTCACATATTGAAAGCAAGCACGATTG
GTCAATTAATCAAATTTCAATATGAATCTATGGATAGTGAAATGCGCGAATACATAGTAGGAGGAACTCTCACACAACAG
ACATTCAACACACTTCTTAAGATGCTTACAAAGAACATGTTTAAACCAGAGCGCATCAAACAGATAATTGAGGAAGAACC
CTTCTTGCTCATGATGGCAATCGCATCTCCAACGGTGTTAATAGCACTATATAATAATTGTTATATTGAGCAAGCTATGA
CATATTGGATCGTGAAGAATCAAGGAGTTGCAGCCATATTCGCACAACTCGAAGCATTAGCCAAGAAAACATCCCAGGCT
GAATTGCTAGTTCTACAAATGCAGATACTTGAAAAAGCATCTAGTCAACTAAGATTAGCAGTTTCAGGACTTAGCCATGT
CGACCCAGCAAAGCGACTTTTGTGGTCACACCTCGAAGCAATGACAACACGGTCAGAAATGAACAAGGAGTTAATAGCTG
AGGGATATGCACTATACGACGAGCGTCTATATACCCTGATGGAAAAAAGTTACGTAGATCAATTAAACCAGTCATGGGCA
GAATTATCATACTGTGGAAAATTTTCAGCAATATGGCGTGTGTTCAAAGTCAGGAAGTATTACAAACCGTCTTTAACCGT
GAGAAAAAGCGTAGATTTAGGCGCTGTATACAATATATCAGCTACGCATCTAATATCAGATTTAGTGCGGAAAAGTCAAG
ATCAAGTCAGCTCTATTTTAACCAAACTCCGCAACGGTTTCTATGATAAATTAGAGAAAGCTAGAATACGTACTATAAAA
ACGGTTTATTGGTTTATACCCGATATATTTAGACTCATGCATATATTCATAGTTTTGAGTTTATTAACTACAATAGCTAA
CACTATCATAGTAACTATGAATGACTACAAGAAATTGAAGAAACAACAAAGAGAAGACGAATATGAAGCAGAAATCAACG
AAGTTCGCAAAATCCATTCTACCTTGATGGAAGAGCGGAAGGACAATCTGACATGTGAACAATTTGTTGAGTATATGCGC
CAAAACCATCCGCGGTTAGTTGAAGCAACATTGGACTTAACCCACACAGGTGTCATACATGAAGGAAAATCCAATCTCGA
AACCAATTTGGAACAGGCAATGGCAGTTGGGACCTTGATAACTATGATACTTGATCCACAGAAAAGCGATGCTGTCTACA
AGGTGTTGAATAAAATGCGGACAGTAATTAGTACAATTGAACAGAATGTCCCATTCCCTTCAGTGAACTTCTCCAACATC
TTAACACCTCCAGTGACACAACAGAGTGTGGATGTTGATGAGCCATTAACACTTAGCACTGACAAAAATTTGACAATAGA
TTTCGACACGAATCAAGATTTACCTGCCGATACATTCAGCAATGATGTGACATTTGAAGATTGGTGGTCAAATCAGCTAA
GCAACAACAGAACAGTGCCACACTACCGACTTGGGGGAAAGTTCATCGAATTCACACGGGAAAACGCAGCCCACACGAGT
ATTGAACTTGCGCACTCAAACATTGAGAGGGAATTCTTGCTTAGAGGAGCAGTCGGCTCGGGAAAATCTACTGGGTTACC
ATACCATCTTAGCATGCGCGGAAAAGTACTTTTGCTAGAACCTACAAGGCCGCTAGCCGAGAACGTGTGTAGGCAATTAC
AAGGACCACCATTTAATGTAAGTCCAACTCTCCAAATGCGTGGATTGAGTTCTTTCGGGTGTACTCCGATCACGATCATG
ACATCAGGTTTTGCATTGCACATGTACGCAAACAATCCAGATAAAATATCTGAATACGATTTCATAATCTTCGATGAATG
TCATATAATGGAAGCACCAGCAATGGCCTTTTATTGCTTACTCAAAGAATATGAATATCGAGGGAAAATCATCAAGGTAT
CAGCCACGCCTCCAGGAAGGGAATGTGAATTCACAACACAACATCCAGTAGACATCCATGTTTGTGAAAATCTAACTCAG
CAACAGTTTGTTATGGAACTCGGGACCGGTTCAACCGCAGATGCTACGAAGTACGGAAATAACATCCTAGTTTATGTAGC
AAGTTATAATGACGTCGATTCACTGTCGCATGCACTAGTTGAACTCAAATTTTCCGTTATTAAAGTGGATGGCCGAACAA
TGAAGCAAAACACAACAGGAATCATCACAAACGGTACCTCACAAAAGAAGTGTTTTGTTGTTGCAACAAATATAATTGAA
AATGGCGTCACACTAGATATCGATGTTGTTGTTGACTTTGGACTGAAAGTCTCAGCTGATTTGGATGTTGACAACAGGGC
AATATTGTATAAACGCGTGAGTATATCATATGGTGAACGCATACAACGACTGGGTCGTGTTGGAAGAAATAAACCTGGCA
CAGTTATTCGTATTGGAAAAACCATGAAAGGTTTGCAGGAAATTCCAGCAATGATCGCAACAGAAGCAGCCTTCATGTGT
TTCGCATATGGTCTTAAAGTCATCACCCATAATGTTTCAACGACCCATCTTGCAAAGTGCACAGTTAAACAAGCAAGAAC
CATGATGCAATTTGAATTGTCACCATTTGTCATGGCTGAGCTCGTTAAGTTTGATGGTTCAATGCATCCACAAATTCATG
AGACTTTAGTAAAATACAAACTTAGAGATTCTGTCATAATGCTCAGACCGAATGCACTTCCAAAAGTTAATTTACATAAT
TGGCTTACAGCCCGGGATTATAATAGAATAGGTTGCTCATTGGAACTTGAAGACCACGTTAAAATTCCGTACTATATTAG
GGGAGTTCCTGATAAGCTGTATGGAAAGCTATATGATATTATTTTACAGTATGGTCCAACTAGTTGTTATGGTAGACTAT
CAAGTGCGTGTGCAGGTAAAGTAGCATACACTTTGCGAACTGATCCGTGTTCACTTCCAAGAACAATAGCAATAATTAAT
GCTTTAATCACGGAGGAATATGCGAAGAGAGATCACTACCGAAACATGATTTCAAACCCCTCCTCATCACATGCATTCTC
ACTCAATGGGTTGGTATCCATGATCGCAACCAGATACATGAAGGATCATACAAAAGAGAATATTGACAAACTCATCAGAG
TACGCGATCAATTGCTTGAGTTTCAGGGCACCGGAATGCAATTTCAAGATCCGTCAGAACTCATGGAAATTGGGGCTCTT
AATACAGTCATTCACCAAGGAATGGATGCAACTGCAGCTTGTATCGGATTACAAGGACGATGGAACGCTTCGCTCATACA
ACGCGATCTCCTAATTGCAGGAGGAGTTTTTATCGGAGGCATTTTGATGATGTGGAGCTTATTCACTAAATGGAGCAACA
CAAATGTCTCACATCAAGGAAAGAACAAACGCAGTAGGCAAAAACTCCGATTTAAAGAAGCAAGAGACAACAAATATGCA
TATGATGTTACAGGATCGGAAGAGTGCCTTGGTGAGAATTTCGGAACAGCCTATACAAAGAAAGGTAAAGGAAAAGGAAC
TAAAGTTGGACTCGGTGTGAAACAACACAAATTTCATATGATGTATGGTTTTGATCCTCAAGAGTACAACCTAATTCGAT
TTGTTGATCCACTCACAGGAGCAACTCTTGATGAGCAAATCCATGCCGACATACGCTTAATTCAAGAACATTTCGCTGAA
ATTCGTGAGGAGGCAGTAGCTAACGACACAATTGAAAGGCAGCAAATTTACGGCAATCCTGGACTACAAGCATTTTTCAT
ACAGAATGGGTCAGCAAATGCTCTAAGAGTTGATTTAACACCACATTCACCTACACGGGTTGTCACAGGCAATAACATAG
CAGGATTCCCAGAATATGAAGGTACACTCCGTCAAACTGGAACAGCCATAACCATACCCATTGGTCAAGTCCCAATTGCA
AATGAAGCAGGAGTCGCACACGAATCAAAATCCATGATGAATGGATTGGGTGACTACACGCCAATATCACAACAATTGTG
TTTAGTGCAAAATGACTCAGATGGAGTAAAACGAAATGTGTTTTCAATTGGATATGGCTCATATCTCATTTCACCAGCGC
ACTTATTTAAATATAACAATGGCGAAATTACAATTAGATCATCAAGAGGATTGTATAAAATTCGCAACTCTGTGGATTTA
AAATTACATCCGATTGCACACAGAGATATGGTCATAATCCAACTTCCAAAGGATTTCCCACCGTTCCCAATGCGTTTGAA
ATTTACACAACCATCACGAGAGATGCGAGTCTGCTTAGTAGGAGTCAATTTCCAACAGAACTATAGCACTTGCATTGTAT
CAGAAAGCAGCGTAACAGCACCAAAGGGGAATGGAGATTTTTGGAAGCATTGGATATCAACAGTCGACGGTCAATGTGGA
CTACCATTGGTAGATACTAAGAACAAACACATTGTTGGAATCCATAGTCTTGCATCTACAAGTGGGAACACCAATTTCTT
TGTTGCCATGCCTGAGAACTTTAATGAATACATTAATGGACTTGTGCAAACAAACAAATGGGAAAAGGGATGGCACTACA
ATCCAAATCTCATATCTTGGTGTGGATTAAACTTAGTCGACTCTGCTCCAAAGGGTTTGTTTAAAACGTCAAAATTAGTT
GAAGATTTGGATGCTAGTGTTGAAGAGCAGTGCAAGGTTACTGAAACATGGCTCACAGAGAAATTACAAGATAATTTGCA
AGTGGTCGCGAAATGCCCAGGCCAACTCGTCACTAAGCATGTTGTCAAAGGTCAATGCCCACACTTCCAGTTATATTTGT
CAACACATAATGATGCCAAAGAATATTTCGCACCCCTGCTTGGAAAATATGATAAGAGCAGACTCAATAGAGCGGCATTT
ATTAAAGACATATCAAAGTATGCAAAACCAATTTATATTGGAGAAATCAATTATGATATCTTTGATAGAGCTGTACAACG
AGTCATTAATATTCTTAGAAATGTTGGAATGCAACAATGCGTGTATGTTACAGACGAAGAAGAAATTTTTAAATCACTCA
ACCTAAACGCAGCTGTCGGAGCACTGTATACAGGAAAGAAGAAAGATTACTTTGAAAGTTTTTCAGATGAAGACAAAGAA
GAAATCGTGATGAGATCATGTGAACGCATTTACAATGGACAACTTGGTGTGTGGAATGGGTCACTCAAAGCCGAAATCAG
ACCAATAGAGAAAACCATGTTAAATAAGACTCGAACCTTTACAGCAGCTCCATTGGAAACTTTGCTTGGAGGAAAAGTGT
GTGTGGACGATTTTAATAATCAATTTTATTCACACCATTTAGAAGGCCCATGGACTGTTGGAATAACAAAATTCTATGGA
GGTTGGAATCGCTTGCTTGAGAAGCTGCCGGAAGGATGGATTTACTGTGATGCTGACGGATCCCAATTCGATAGTTCGTT
AACACCATATCTTATTAATGCAGTGTTGAATATTCGACTACAGTTCATGGAAGATTGGAACATAGGAGCACAAATGCTTA
GGAACCTTTATACTGAGATTGTTTATACACCAATTGCAACACCAGATGGATCTATCGTGAAGAAATTCAAAGGAAACAAT
AGTGGACAACCGTCTACAGTAGTTGATAATACATTGATGGTTATAATAGCTTTCAACTATGCCATGCTATCGAGCGGTAT
TAGAGAAGACGAGATTGATAACTGCTGTAGGATGTTTGCAAATGGTGATGACCTGCTCCTAGCAGTACATCCTGATTTTG
AATACATTCTAAATGGATTTCAAGATCACTTTGGAAATCTCGGATTGAATTTTGAGTTTACATCACGAACACGGGATAAA
TCCGAACTGTGGTTTATGTCTACAAGAGGAATCAAATGTGAAGGAATCTACATACCTAAACTCGAGAGAGAAAGGATAGT
CGCAATACTCGAATGGGATCGATCAAATCTACCTGAGCATAGATTGGAAGCCATTTGTGCAGCTATGGTTGAAGCATGGG
GCTACTCAGATCTTGTCCACGAAATTCGGAAATTTTATGCGTGGCTTCTAGAAATGCAACCCTTCGCAAATCTAGCAAAA
GAAGGAATGGCGCCATACATAGCAGAAACAGCGCTTCGCAACCTTTATCTTGGAACGGGCATTAAAGAAGAAGAAATCGA
GATATATTTTAAGCAATTTGTTAAGGATCTTCCCGGATACATAGAAGATTACAATGAAGAAGTCATTCACCAATCGGGAA
CAGTTGATGCAGGTGCACAAGGAGGCAGCGGAAGCCAAGGAACAACACCACCAGCAACAGGTAGCGGATCAAAACCAGCG
ACTTCAGGAGCAGGATCTGGTAGCGGAACAGGGACTGGAACCGGTGCAACTGGAGGCCAAACAGGAACTGGTAGTGGTGC
TGGAACAGGATCTGGATCGACCGGAGGCCAATCAGGATCTGGGAGTGGCACTGGACAGACTGGCACAGGCTCAGCAGGAA
CTGGTGCAATGGGAGGCCAGAGAGATAAGGATGTAGATGCGGGTACAACAGGAAAAATTTCTGTACCAAAGCTCAAGGCC
ATGTCAAAGAAAATGCGCTTACCGAAAGCAAAAGGAAAAGATGTCTTGCATCTGGACTTCTTGCTTACATACAAACCACA
GCAGCAAGATATATCAAACACAAGAGCAACTAAGGAAGAGTTTGATAGATGGTACGATGCCATAAAGAAAGAATACGAGA
TTGATGACACACAAATGACAGTTGTCATGAGCGGTCTTATGGTGTGGTGCATTGAGAACGGTTGCTCACCAAACATAAAC
GGAAATTGGACAATGATGGATGGAGATGAACAAAGAGTTTTTCCACTCAAACCAGTCATTGAAAACGCATCCCCAACTTT
CCGACAAATTATGCATCATTTTAGTGATGCAGCTGAAGCGTACATAGAGTACAGAAACTCTACTGAGCGATACATGCCAA
GATACGGACTTCAGCGCAATCTCACCGACTATAGCTTAGCACGGTATGCATTTGATTTCTATGAAATGACTTCACGCACA
CCTGCTAGAGCTAAGGAAGCCCACATGCAGATGAAAGCCGCAGCAGTTCGTGGTTCAAACACACGACTGTTCGGTCTGGA
CGGAAATGTCGGCGAGACCCAGGAGAATACAGAGAGACACACAGCTGGCGACGTTAGTCGCAATATGCACTCTCTGTTGG
GAGTGCAGCAGCACCACTAGTCTCCTGGAAACCCTGTTTGCAGTACCTATAATATGTACTAATATATAGTATGTCAGTGA
GGTCTTACCTCGTCTTTACTATTTGTTATGTATGTATTTAAAGCGTGAACCAGTCTGCAGCATACAGGGTTGGACCCAGT
GTGTTCTGGTGTAGCGTGTACTAGCGTCGAGCCATGAGATGGACTGCACTGGGTGTGGCTTTGCCACTTGTGTTGCGAGT
CTCCTGGTAAGAGACACAAAAATAAAAAAATTAAAAAAAAAATAAAAAAAAAAACACACATCATTGTAAAATCAATACAT
TCATCGCTTCGCTCAGAATCTAAAATAAATATTTCAATATTAATTCAACTTACAGGCAGGTTATAATAAATAATAAAAAT
ATAAAATATCTA

>Sugarcane mosaic virus Kenya maize sample 57 Transzoia
CACAACACAACAAAACACAACCAAGCAAATCCAATTTACTTGCGCTCAGATTGTAGTGAACGGCTCGAACGAAACGGTTC
TTCGAGATCACTCTCTGATTCTTCCTCATCTTCCAATTTCTCTCGAAAGAAATGGCGGGAACGTGGACCCATGTGACATA
CAAGTGGCAACCAGATGTCAACAACGATCGTCACATCAAGAGAGTAATGGAATTGTTTGCAGCAAAACATCAACATTACT
CAGAAGAACAGCGACTTGCTCACAATATGAAATTATTGAAGAAGGCAAGTGTTGTGAGCGTTGAGCCTGCAAAACCAAAG
CAGAAGCAGGCAACTCAACAGACGTGGGTTGAGAAATGTGATCACAATCCTGTTGATCACTTAGTGTATCCACGACTCGG
AAAATCTATTAACAAAGTGGAAACGAATATCAAAAGTGCATCTGTAAGCAAGCTAACCAGAGAGATTTTAGAGATTTCGA
AGGTAAGTGGTCTTAAAGTTGAACTAATTGATAAGCGGAAAAGATTTAGAACGCAGTTATCAATCAAAAAGTTCAATGGA
AAGAATTTCCTCCATTGCAAAACGAAACATGAAAACAATCTATTCAAGAGGAGGGACATAGCCATCGGACATAAATGGCT
TCCGACAATTGAAGCTATTGCTCGATGCTACAGCACAATGAATCGAGAGGAGCTGCAGAGTCTTTATAGAGGAAGCAGCG
GTCTCACATTCATCCAAAATAATGAATTGTTCATTGTCAGAGGGAGGATGAATGGCGAACTTGTCAATAGCTTACACGAA
ACAAACCGAGTCATGGATATTGAGCATTATGCAGATCCCCAGGCTAACGATTTCTGGAGAGGATACACAAATGCTTACGT
AGAGAATCGCAGCATATCGACCACTCATACAGAACACACCCCTACAATCAATCTAGAAGAATGTGGGAAACGAATGGCTC
TACTTGAAATATTATTTCACTCTACATTCAAAATTACATGTAAAACATGCAACATTGATGATCTTGAATTGTCGGATGAC
GAATTTGGGAATAAACTCTACAAGAATTTGCAACGTATCGAGGAAAAACAACGAGAGTACCTTGCCAAGGACCAAAAACT
ATCCAGGATGATACAATTTATCAAAGAAAGGTGTAATCCAAAATTCTCACATTTACCAATGTTGTGGCAAGTTGCAGAAA
CAATAGGACACTACACTGATAATCAGTCAAAGCAAATAATGGATATCAGCGAAGCACTCATCAAAGTTAATACTTTAACT
CCTGATGATGCAATGAAAGCGAGCGCAGCATTACTTGAAGTGTCGCGATGGTACAAGAATCGTAAGGAGTCACTCAAAAC
TGACTCATTGGAATCTTTTAGAAATAAAATATCACCAAAGAGTACAATAAATGCAGCTTTAATGTGCGACAATCAATTGG
ACAAAAATGCAAATTTTGTATGGGGTAATAGGGAATACCACGCCAAACGATTTTTCGCAAACTACTTTGAAGCAGTGGAC
CCCACAGATGCATATGAAAAGCACGTCACACGGTTTAACCCTAATGGTCAACGGAAGCTATCAATAGGAAAGTTAGTTAT
CCCACTAGACTTTCAAAAGATTAGGGAATCATTCGTTGGACTTCCGATCAATAGGCAACCGCTAGACAAATGTTGCGTTA
GTAAGATCGAAGGAGGATATATATATCCATGTTGCTGCGTCACAACAGAATTTGGCAAACCAGCATACTCTGAGATAATA
CCTCCGACAAAAGGCCACATAACAATAGGCAATTCAATTGATCCAAAGATTGTGGACCTGCCAAATACAACACCACCCAG
CATGTACATTGCTAAGGACGGGTACTGTTATATCAATATCTTTCTGGCAGCCATGATCAACGTCAATGAAGAATCTGCCA
AGGATTACACGAAATTTTTGAGAGATGAACTAGTTGAGCGTCTCGGGAAGTGGCCTAGGCTTAAAGACGTAGCAACAGCG
TGCTATGCATTGTCTGTAATGTTTCCAGAAATTAAGAATGCTGAGCTACCTCCAATTTTAGTTGATCATGAAAATAAATC
AATGCACGTCATCGATTCATATGGTTCACTAAGCGTTGGATTTCACATATTGAAAGCAAGCACGATTGGTCAATTAATCA
AATTTCAATATGAATCTATGGATAGTGAAATGCGCGAATACATAGTAGGAGGAACTCTCACGCAACAGACATTCAACACA
CTTCTTAAGATGCTTACGAAAAACATGTTCAAGCCAGAGCGCATTAAGCAGATTATCGAGGAGGAACCCTTTTTGCTTAT
GATGGCAATCGCATCTCCAACAGTATTGATAGCACTATATAATAATTGTTATATTGAGCAAGCTATGACATATTGGATCG
TGAAGAATCAAGGGGTTGCAGCCATATTCGCACAACTCGAAGCATTAGCCAAGAAAACATCCCAGGCTGAGTTATTAGTT
CAACAAATGCAGATACTTGAAAAAGCATCTAATCAACTAAGATTAGCAGTTTCAGGACTTAGCCATGTCGACCCAGCAAA
GCGACTTTTGTGGTCACACCTCGAAGCAATGACAACACGATCAGAAATGAACAAGGAGTTGATAGCTGAGGGATACGCAC
TATACGACGAACGTCTATATACCCTGATGGAAAAAAGTTACGTAGATCAATTAAACCAGTCATGGGCAGAATTATCATAC
TGTGGAAAATTTTCAGCAATATGGCGTGTGTTCAAAGTCAGGAAGTACTACAAACCGTCTTTAACCGTGAGAAAAAGCGT
AGATTTAGGCGCTGTATACAATATATCAGCTTCGCATCTAATATCAGATTTAGTGCGGAAAAGTCAAGATCAAGTCAGCT
CTATTTTAACCAAACTCCGCAACGGTTTCTATGATAAATTAGAGAAAGCTAGAATACGTACTATAAAAACGGTTTATTGG
TTTATACCGGATATATTTAGACTTATGCATATATTCATAGTTTTGAGTTTATTAACTACCATAGCTAACACTATCATAGT
AACCATGAATGACTACAAGAAATTGAAGAAACAACAAAGAGAAGACGAATATGAAGCAGAAATTAACGAAGTTCGTAAAA
TCCATTCTACCTTGATGGAAGAGCGGAAGGACAATCTGACGTGTGAACAATTTATTGATTATATGCGCCAAAATCATCCG
CGGTTAGTTGAAGCAACACTGGACTTAACTCACACAGGTGTCATACATGAAGGAAAATCCAATCTTGAAACCAATTTGGA
ACAGGCAATGGCAGTTGGAACCTTGATAACCATGATACTTGATCCACAGAAAAGCGATGCTGTTTACAAGGTGTTGAACA
AAATGCGGACAGTAATTAGTACAATTGAACAGAATGTCCCATTCCCTTCAGTGAACTTCTCCAACATCTTAACACCTCCA
GTAACACAACAGAGTGTGGATGTTGATGAGCCATTAACACTTAGCACTGAGAAAAATTTAACAATAGACTTTGACACAAA
TCAAGATTTACCTGCCGATACATTCAGTAATGATGTGACATTTGAAGATTGGTGGTCAAATCAATTAAGCAACAACAGAA
CAGTGCCACACTACCGACTTGGGGGAAAGTTTGTTGAATTCACACGAGAAAACGCAGCCCACACGAGCATCGAACTTGCA
CACTCAAACATTGAGAGGGAGTTCTTGCTTAGAGGAGCAGTCGGCTCGGGAAAATCCACTGGGTTACCATACCATCTTAG
CATGCGTGGAAAAGTGCTTTTGCTAGAGCCTACAAGGCCGCTAGCCGAGAACGTGTGTAGGCAATTACAAGGACCACCAT
TTAATGTAAGTCCAACTCTCCAAATGCGTGGACTGAGTTCTTTCGGGTGTACTCCAATTACGATCATGACATCAGGTTTT
GCATTGCACATGTACGCAAACAATCCAGATAAAATATCTGAATACGATTTTATAATCTTTGATGAATGTCATATAATGGA
AGCACCAGCAATGGCCTTTTATTGCTTACTCAAAGAATATGAATACCGAGGGAAAATCATCAAGGTGTCAGCCACGCCTC
CAGGAAGGGAGTGCGAATTCACAACACAACATCCAGTAGACATTCATGTTTGTGAGAATCTAACTCAGCAACAATTTGTT
ATGGAGCTCGGAACCGGTTCAACCGCAGATGCTACGAAGTACGGAAATAATATCTTAGTTTATGTAGCAAGTTATAATGA
CGTCGATTCATTGTCGCATGCATTAATTGAACTAAAATATTCTGTCATTAAAGTGGATGGCCGAACAATGAAGCAAAACA
CAACAGGAATCATCACAAACGGCACCTCACAAAAGAAGTGTTTTGTTGTCGCAACAAATATAATTGAAAATGGCGTCACA
CTAGATATCGATGTTGTTGTTGATTTCGGACTGAAAGTCTCAGCCGATTTGGATGTTGACAACAGGGCAATATTGTATAA
ACGCGTGAGTATATCATATGGTGAACGCATACAACGACTGGGTCGTGTCGGAAGAAATAAACCTGGCACAGTTATTCGCA
TTGGAAAAACCATGAAAGGTTTGCAGGAAATTCCAGCAATGATTGCAACAGAAGCAGCCTTCATGTGTTTCGCATATGGT
CTTAAAGTCATCACCCATAATGTTTCAACAACCCATCTTGCAAAGTGCACAGTTAAACAAGCAAGAACCATGATGCAATT
TGAATTATCACCATTTGTCATGGCTGAGCTCGTTAAGTTTGATGGTTCAATGCATCCACAAATACATGAGGCTTTAGTAA
AATACAAACTTAGAGATTCTGTCATAATGCTCAGACCGAATGCAATTCCAAAAGTTAATTTGCACAATTGGCTTACAGCC
CGGGATTATAATAGAATAGGTTGCTCATTGGAACTTGAAGATCACGTCAAAATTCCGTATTATATTAGGGGAGTTCCTGA
TAAGTTGTATGGAAAGCTATATGATATTATTTTACAGTATAGTCCAACTAGTTGTTATGGTAGACTATCAAGTGCGTGTG
CAGGTAAAGTAGCATACACTTTGCGAACTGATCCGTGTTCACTTCCAAGAACAATAGCAATAATTAATGCTTTAATCACG
GAGGAATATGCGAAGAGAGATCACTATCGAAACATGATTTCAAACCCCTCCTCGTCACATGCATTCTCACTCAATGGGCT
GGTATCCATGATCGCAACTAGATATATGAAGGATCATACAAAAGAGAATATTGACAAACTCATCAGAGTACGTGATCAAT
TACTTGAGTTTCAAGGCACCGGAATGCAATTTCAAGATCCGTCAGAACTCATAGAAATTGGGGCTCTTAACACAGTCATT
CACCAAGGAATGGATGCAACTGCAGCTTGTATCGGATTACAAGGACGATGGAACGCTTCGCTCATACAACGCGATCTCCT
AATTGCAGGGGGAGTTTTTATCGGAGGCATTTTGATGATGTGGAGCTTATTCACTAAATGGAGCAACACAAATGTCTCGC
ATCAAGGAAAGAACAAACGCAGTAGACAAAAACTCCGATTTAAAGAAGCAAGAGACAGCAAATATGCATATGATGTCACA
GGATCGGAAGAGTGCCTTGGTGAGAATTTCGGAACAGCTTATACAAAGAAAGGTAAAGGAAAAGGAACTAAAGTTGGACT
CGGTGTAAAACAACACAAATTTCATATGATGTATGGTTTTGATCCTCAAGAGTACAACCTAATTCGATTTGTCGATCCAC
TCACAGGAGCAACTCTTGATGAGCAAATTCATGCCGACATACGCTTAATTCAAGAGCATTTCGCTGAAATTCGTGAGGAG
GCAGTAGCTAACGACACAATTGAAAGACAGCAGATCTACGGCAATCCTGGACTACAAGCATTTTTCATACAAAATGGGTC
AGCAAACGCTCTAAGAGTTGATTTAACGCCACATTCACCTACACGAGTTGTCACAGGTAACAATATAGCAGGATTCCCAG
AATATGAAGGCACACTTCGTCAAACTGGAACAGCTATAACCATACCCATTGGTCAAGTCCCGATCGCAAATGAAGCAGGA
GTTGCACACGAATCAAAATCCATGATGAATGGATTGGGTGATTACACGCCAATATCGCAACAATTGTGTTTAGTGCAAAA
CGACTCAGATGGCGTAAAACGAAATGTATTTTCAATTGGATACGGCTCATATCTCATTTCACCAGCGCACTTATTTAAAT
ATAACAATGGCGAAATAACAATTAGATCATCAAGAGGATTGTATAAAATTCGTAATTCTGTGGATTTAAAACTACATCCG
ATTGCACAAAGAGACATGGTCATAATTCAACTTCCAAAGGATTTCCCACCGTTCCCGATGCGTTTGAAATTCACACAACC
ATCACGAGATATGCGGGTCTGCTTAGTGGGAGTCAATTTCCAACAGAACTATAGCACTTGCATCGTATCAGAAAGTAGTG
TGACAGCACCAAAAGGAAATGGAGACTTTTGGAAACATTGGATATCAACAGTCGACGGTCAATGTGGATTACCATTGGTT
GACACTAAGAATAAACACATTGTCGGAATTCATAGTCTTGCATCTACAAGTGGAAACACCAACTTCTTTGTCGCTATGCC
TGAGAACTTTAATGACTACATCAACGGACTTGTGCAAACAAACAAATGGGAAAAGGGATGGCACTATAATCCGAATCTCA
TATCTTGGTGTGGATTAAACTTAGTCGACTCTGCTCCAAAGGGTTTGTTTAAAACGTCAAAATTAGTTGAAGATCTGGAT
GCTAGTGTTGAAGAGCAGTGCAAAGTTACTGAAACATGGCTCACAGAGCAATTACAAGATAATTTGCAAGTGGTCGCGAA
GTGTCCAGGCCAACTCGTCACTAAGCATGTCGTTAAAGGACAATGCCCGCACTTCCAGTTATATTTGTCAACACACAATG
ATGCCAAAGAATATTTCGCACCCTTGCTTGGAAAATATGATAAGAGCAGACTCAACAGAGCGGCATTTATCAAAGACATA
TCAAAATATGCAAAACCAATTTATATTGGAGAAATCAATTATGATATCTTTGATAGAGCTGTACAACGAGTCACTAATAT
TCTTAAAAATGTTGGAATGCAACAATGCGTTTATGTCACAGACGAAGAAGAAATTTTTAAATCACTTAACCTAAACGCAG
CTGTCGGAGCATTGTATACAGGAAAGAAGAAAGATTACTTTGCAAGTTTTTCAAATGAAGACAAGGAAGAAATCGTGATG
AGATCATGCGAACGCATTTACAATGGACAACTTGGCGTATGGAATGGATCACTCAAAGCTGAAATCAGACCAATAGAGAA
AACCATGTTAAATAAGACTCGAACCTTTACAGCAGCTCCATTGGAAACTTTGCTTGGAGGAAAAGTGTGTGTGGACGATT
TCAATAATCAATTTTATTCACACCATTTAGAAGGCCCATGGACTGTTGGGATAACAAAATTCTATGGAGGTTGGAATCGC
TTACTTGAGAAGTTGCCAGAAGGATGGGTTTACTGCGATGCTGACGGATCCCAATTCGATAGTTCATTGACACCATATCT
TATTAATGCAGTGTTGAATATTCGATTACAGTTCATGGAAGATTGGAACATAGGAGCACAAATGCTTAAAAACCTTTATA
CTGAGATTGTTTACACACCAATTGCAACGCCAGATGGATCTATCGTGAAGAAATTCAAAGGGAACAATAGTGGACAACCT
TCTACAGTAGTTGATAATACATTGATGGTTATAATAGCTTTCAACTATGCTATGCTATCGAGCGGTATTAGAGAAGAAGA
GATTGACAACTGCTGTAGAATGTTTGCAAATGGTGATGACCTGCTCCTAGCAGTGCATCCCGATTTTGAATACATTCTAG
ACGGATTTCAAGATCACTTCGGAAATCTCGGATTAAATTTTGAGTTTACATCACGAACACGAGATAAATCCGAACTGTGG
TTTATGTCTACAAGAGGAATTAAATGTGAAGGAATCTACATACCTAAACTCGAGAAAGAAAGAATAGTTGCAATCCTCGA
ATGGGATCGATCAAATTTACCTGAGCATAGATTGGAAGCCATTTGTGCAGCTATGGTTGAAGCATGGGGCTACTCAGATC
TTGTTCATGAAATTCGGAAATTTTATGCGTGGCTTCTAGAAATGCAACCTTTCGCAAATCTAGCAAAAGAAGGCATGGCG
CCTTACATAGCAGAAACAGCGCTCCGTAACCTGTATCTTGGAACGGGCATTAAAGAAGAAGAAATTGAGAAATATTTTAA
GCAATTTGTTAAGGATCTTCCTGGATATATAGAAGATTACAATGAAGAGGTCATTCACCAATCGGGAACAGTTGATGCAG
GTGCACAAGGCGGCAGCGGAAACCAAGGAACAACACCACCAGCAACAGGTAGTGGAACAAAACCAGCGGCTTCAGGAGCA
GGATCTGGTAGCGGAACAGGAACCGGAACCGGTGCAACTGGAGGCCAAACAGGATCCGGTAGTGGTGCTGGAACAGGATC
TGGGGCGACCGGAGGTCAGTCAGGATCTGGAAGTAGTGCTGCACAGACCAACACGGGCTCAGCAGGAACTGGTGCAACGG
GAGGCCAGAGAGATAAGGATGTAGATGCAGGTACAACAGGACAAATGTCTGTACCAAAGCTCAAGGCCATGTCAAAGAAA
ATGCGCTTACCGAAAGCAAAAGGAAAAGATGTCTTGCATCTGGACTTCTTGCTTACATACAAGCCACAGCAGCAAGACAT
ATCAAACACAAGAGCAACTAAGGAAGAGTTTGATAGATGGTACGATGCCATAAAGAAAGAATATGAGATTGATGACACAC
AAATGACAATTGTTATGAGCGGTCTTATGGTGTGGTGCATTGAGAACGGTTGCTCACCAAACATAAACGGAAATTGGACA
ATGATGGATGGAGAAGAACAAAGAGTCTTTCCACTCAAACCAGTTATTGAGAACGCATCTCCAACTTTCCGACAAATTAT
GCATCATTTTAGTGATGCAGCTGAAGCGTACATAGAGTACAGAAACTCTACTGAGCGATACATGCCAAGATACGGACTTC
AGCGCAATCTCACCGACTATAGCTTAGCACGGTATGCATTTGATTTCTATGAAATGACTTCACGCACACCTGCTAGAGCT
AAAGAAGCCCACATGCAGATGAAAGCCGCAGCAGTTCGTGGTTCAAACACACGACTGTTCGGTCTGGACGGAAATGTCGG
CGAGACCCAGGAGAATACAGAGAGACACACAGCTGGCGATGTTAGTCGCAATATGCACTCTCTGTTGGGAGTGCAGCAGC
ACCACTAGTCTCCTGGAAACCCTGTTTGCAGTACCT

>Sugarcane mosaic virus Kenya maize sample 72 Transzoia
AAACAACAAAACTCAACACAACACAACAAAACACAACCAAGCAAATCCAATTTACTTGCA
CTCAGATTGTAGTGAACGGCTCGAACGAAACGGTTCTTCGAGATCACTCTCTGATTCCTC
TTCGACTTTCAACTTCTCTCGAAAGAAATGGCGGGAACGTGGACCCATGTGACATACAAG
TGGCAACCAGATGTCAACAACGATCGTCACATTAAGAGAGTAATGGAAACGTTTGCAGCA
AAACATCAACATTACTCAGAGGAACAGCGACTTGCTCACAATATGAAATTATTGAGGAAG
GCAAGTGTTGTGGGCGTTGAGCCTGCAAAACCAAAGCAGGAGCAGGCAACTCAACAGATG
TGGGTTGAGAAATGTGATCACAATCCTGTTGATCACTTAGTATATCCACGACTTGAAAGA
CCTATGGACAAGATGGATATGAGCATTAAGAAAATATCTGTTAGCAAGCTAACCAGAGAG
ATTCTCGAAATCTCGAAGGCTAGTGGCTTGAAGGTCGAATTGATTGATAAGCGTAAAAGA
TCTAAAACACAGTTATCAATCAAAAAGTTCAATGGCAAGGACTTTCTCCACTGCAAAACA
AAACATGAAAACAATTTGTTTAAGAGGAAGGACATAGCTATTGGACACAAATGGCTTCCA
ACGATCGAAGCCATTGCTCGCTGTTATAGCACAATGAACCAAAAGGAATTGCAAAGCCTT
TATAGAGGCAGTAGTGGTCTCACATTCATTCAAAATGATGAACTGTTCGTTGTTAGAGGG
AGAATGAATGGTGAACTAGTTAATAGCCTATGTGAAACAGACCGGGTTATGGATATTGAA
CACTATGCAGATCCCCAAGCTAATGACTTTTGGAGAGGATACACAAATGCTTACGTGGAT
AATCGTAGTATTTCTACCACCCATACAGAGCACACTCCGACAATCAATCTAGAAGAGTGT
GGAAAACGAATGGCTCTACTTGAGATATTATTCCACTCCACATTCAAGATTACATGCAAA
ACATGTAACATGGATGATCTTGAATTATCAGATGATGAATTTGGAGCTAAACTCTACAAA
AATCTGCAACGCATCGAAGAGAAGCAACGAGAGTACCTTGCTAAGGATCAAAAGTTATCT
AGAATGATACAATTTATCAAAGAAAGATGCAACCCAAAATTCTCACATTTACCAATGTTG
TGGCAAGTTGCAGAAACAATAGGACACTATACTGATAATCAGTCAAAGCAAATAATGGAT
ATCAGCGAAGCGCTCATCAAAGTTAATACTTTAACTCCTGATGATGCTATGAAAGCGAGC
GCAGCATTACTCGAAGTGTCGCGGTGGTATAAGAATCGTAAGGAATCACTCAAAACTGAC
TCATTGGAATCTTTTAGAAATAAGATTTCACCAAAGAGTACAATAAATGCAGCTTTAATG
TGTGACAATCAATTGGATAAAAATGCAAATTTTGTATGGGGTAATAGGGAATATCACGCC
AAACGATTTTTCGCAAACTACTTTGAAGCAGTGGATCCCACAGATGCATATGAAAAGCAC
GTCACACGGTTTAACCCTAATGGTCAACGGAAGCTATCAATAGGAAAGTTAGTTATCCCA
CTAGACTTTCAAAAGATTAGAGAATCATTCGTTGGACTTCCGATCAATAGACAACCGCTA
GACAAATGTTGCGTTAGTAAGATCGAAGGAGGATATATATACCCATGTTGCTGCGTCACA
ACAGAATTTGGTAAACCAGCATACTCTGAGATAATACCTCCTACAAAAGGCCACATAACA
ATAGGCAATTCAATTGATCCAAAGATTGTGGACCTGCCAAACACAACACCACCCAGCATG
TACATTGCTAAGGACGGGTACTGTTATATCAATATCTTTCTAGCAGCCATGATCAACGTC
AATGAAGAATCTGCCAAGGATTACACAAAATTCTTGAGAGATGAACTAGTTGAGCGTCTT
GGAAAGTGGCCAAGGCTTAAAGACGTAGCAACAGCGTGTTATGCATTATCGGTAATGTTT
CCAGAAATTAAGAATGCTGAGCTACCTCCAATTTTAGTTGATCATGAGAATAAATCAATG
CACGTCATCGACTCATATGGTTCACTAAGCGTTGGATTTCACATATTGAAAGCAAGCACG
ATTGGTCAATTAATTAAATTTCAATATGAATCTATGGATAGTGAAATGCGCGAATACATA
GTAGGAGGAACTCTTACGCAACAGACATTCAACACACTTCTTAAGATGCTCACGAAAAAC
ATGTTCAAACCAGAGCGCATTAAACAGATAATTGAGGAGGAACCCTTCTTGCTTATGATG
GCAATCGCATCTCCAACGGTATTAATAGCACTATATAATAATTGTTACATTGAGCAAGCT
ATGACATACTGGATCGTGAAGAATCAAGGAGTTGCAGCCATATTCGCACAACTCGAAGCA
TTAGCCAAGAAAACATCCCAGGCTGAATTACTAGTTCTACAAATGCAGATACTTGAAAAA
GCATCTAGTCAACTAAGACTAGCAGTGTCAGGACTTAGCCATGTCGACCCAGCAAAGCGA
CTTTTGTGGTCACACCTCGAAGCAATGACAACACGGTCAGAAATGAACAAGGAGTTGATA
GCTGAGGGATATGCACTATACGACGAGCGTCTATATACCCTGATGGAAAAAAGTTACGTA
GATCAATTAAACCAGTCATGGGCAGACTTATCATACTGTGGAAAATTTTCAGCAATATGG
CGTGTGTTCAAAGTCAGGAAGTATTACAAACCGTCTTTAACCGTGAGAAAAAGCGTAGAT
TTAGGCGCTGTATACAATATATCAGCTACGCATCTAATATCAGATTTAGTGCGGAAAAGT
CAAGATCAAGTCAGCTCTACTTTAACCAAACTCCGCAACGGTTTCTATGATAAATTAGAG
AAAGCTAGAATACGTACTATAAAAACGGTTTATTGGTTTATACCTGATATATTTAGACTC
ATGCATATATTCATAGTTTTGAGTTTATTAACTACCATAGCTAACACTATCATAGTAACT
ATGAATGACTACAAGAAATTGAAGAAACAACAAAGAGAAGACGAATATGAAGCAGAAATT
AACGAAGTTCGCAAAATCCATTCTACCTTGATGGAAGAGCGGAAAGACAATTTGACATGT
GAACAATTTGTTGACTATATGCGCCAAAACCATCCGCGGTTAGTTGAAGCAACACTGGAC
TTAACCCACACAGGTGTCATACATGAAGGAAAATCCAATCTCGAAACCAATTTGGAACAG
GCAATGGCAGTTGGAACCTTGATAACCATGATACTTGATCCACAGAAAAGCGATGCTGTC
TACAAGGTATTGAACAAAATGCGGACAGTAATTAGTACAATTGAACAAAACGTCCCATTC
CCTTCAGTAAACTTTTCCAACATCTTGACACCTCCAGTGACACAACAGAGTGTGGATGTT
GATGAGCCATTGACACTTAGCACTGAGAAAAATTTAACAATAGACTTTGACACGAATCAA
GATTTACCTGCCGATACATTCAGTAATGATGTGACATTTGAAGATTGGTGGTCAAATCAA
TTAAGCAACAACAGAACAGTGCCACACTACCGACTTGGGGGAAAGTTTGTTGAATTCACA
CGAGAAAACGCAGCCCACACGAGCATCGAGCTTGCACACTCAAACATTGAGAGGGAGTTC
TTGCTTAGAGGAGCAGTCGGCTCGGGAAAATCTACTGGGTTACCATACCATCTTAGTATG
CGTGGAAAAGTACTTTTGCTAGAGCCTACAAGGCCACTAGCCGAGAACGTGTGTAGGCAA
TTACAAGGACCACCATTTAATGTAAGTCCAACTCTCCAAATGCGTGGACTGAGTTCTTTC
GGGTGCACTCCAATCACGATCATGACATCAGGTTTTGCATTGCACATGTACGCAAACAAT
CCAGATAAAATATCTGAATACGATTTTATAATCTTTGATGAATGTCATATAATGGAAGCA
CCAGCAATGGCTTTTTATTGCTTACTCAAAGAATACGAATATCGAGGGAAAATCATCAAG
GTATCAGCCACGCCTCCAGGAAGGGAGTGCGAATTCACAACGCAACATCCAGTAGACATC
CATGTTTGTGAAAATCTAACTCAGCAACAATTTGTTATGGAACTCGGAACCGGTTCAACC
GCAGACGCTACGAAGTACGGAAATAATATCTTAGTTTATGTAGCAAGTTATAATGACGTC
GATTCATTGTCACATGCATTAGTTGAACTCAAATTTTCCGTTATTAAAGTGGATGGCCGA
ACAATGAAGCAAAACACAACAGGAATCATCACAAACGGCACTTCACAAAAGAAGTGTTTC
GTTGTTGCAACAAATATAATTGAAAATGGCGTCACACTAGATATCGATGTTGTTGTTGAC
TTTGGACTGAAAGTGTCAGCCGATTTGGATGTTGACAACAGGGCAATATTGTATAAACGC
GTGAGTATATCATATGGTGAACGCATACAACGACTGGGTCGTGTTGGAAGAAATAAACCC
GGCACAGTTATTCGTATTGGAAAAACCATGAAAGGTTTGCAGGAAATTCCAGCAATGATC
GCAACAGAAGCAGCCTTCATGTGTTTCGCATATGGTCTTAAAGTCATCACCCATAATGTT
TCAACAACCCATCTTGCAAAGTGCACAGTTAAACAAGCAAGAACCATGATGCAATTTGAA
TTATCACCATTTGTCATGGCTGAGCTCGTTAAGTTTGATGGTTCAATGCATCCACAAATA
CATGAGGCTTTAGTAAAATACAAACTCAGAGACTCTGTCATAATGCTCAGACCGAATGCA
ATTCCAAAAGTTAATTTACACAATTGGCTTACAGCTCGGGATTATAATAGAATAGGTTGC
TCATTGGAACTTGAAGATCACGTTAAAATTCCATATTATATTAGGGGAGTTCCTGATAAG
TTGTATGGAAAGCTATATGATATTATTTTACAGTATAGTCCAACTAGTTGTTATGGTAGA
CTATCAAGTGCGTGTGCAGGTAAAGTAGCATACACTTTGCGAACTGATCCGTGTTCACTT
CCAAGAACAATAGCAATAATTAATGCTTTAATTACGGAGGAATATGCGAAGAGAGATCAC
TACCGAAACATGATTTCAAACCCCTCCTCATCACATGCATTCTCACTCAATGGGTTGGTA
TCCATGATCGCAACTAGATATATGAAGGATCATACAAAAGAGAATATTGACAAACTCATC
AGAGTACGTGATCAATTACTTGAGTTTCAAGGCACCGGAATGCAATTTCAAGATCCGTCA
GAACTCATAGAAATTGGGGCTCTCAACACAGTCATCCACCAAGGAATGGATGCAACTGCA
GCTTGTATCGGATTGCAAGGACGATGGAATGCTTCGCTCATACAACGCGATCTCCTAATC
GCAGGAGGAGTTTTTATCGGAGGCATTTTGATGATGTGGAGCTTATTCACTAAATGGAGC
AACACAAATGTCTCACATCAAGGAAAGAACAAACGCAGTAGACAAAAACTCCGATTCAAA
GAAGCAAGAGACAACAAATATGCATATGACGTCACAGGATCGGAAGAGTGCCTTGGTGAG
AATTTCGGAACAGCCTATACAAAGAAAGGCAAAGGAAAAGGAACTAAAGTTGGACTCGGT
GTGAAGCAACACAAATTTCATATGATGTATGGTTTTGATCCTCAAGAGTACAACCTAATT
CGGTTCGTCGATCCACTCACAGGAGCAACTCTTGATGAGCAAATTCATGCCGACATACGC
TTAATTCAAGAGCATTTCGCTGAAATTCGTGAGGAAGCAGTAGCTAACGACACAATTGAA
AGACAGCAGATCTACGGCAATCCTGGACTACAAGCATTTTTCATACAAAATGGGTCAGCA
AACGCTCTTAGAGTTGATTTAACGCCACATTCACCTACACGGGTTGTCACAGGCAATAAT
ATAGCAGGATTCCCAGAATATGAAGGTACACTCCGTCAAACTGGGACAGCTATAACCATA
CCTATTGGTCAAGTCCCAATTGCGAATGAAGCAGGAGTCGCACACGAATCAAAATCTATG
ATGAATGGATTGGGTGATTACACGCCAATATCGCAACAATTGTGTTTAGTGCAGAATGAC
TCAGATGGAGTAAAACGAAATGTATTTTCAATTGGATATGGCTCATATCTCATTTCACCA
GCGCACTTATTCAAATATAACAATGGCGAAATTACAATTAGATCATCAAGAGGATTGTAT
AAAATTCGCAACTCTGTGGATTTAAAATTACACCCGATTGCACAAAGAGACATGGTCATA
ATTCAACTTCCAAAGGATTTCCCACCGTTCCCAATGCGTTTGAAATTCACACAACCGTCA
CGAGATATGCGAGTCTGCTTAGTGGGAGTCAATTTCCAACAGAACTATAGCACTTGCATC
GTGTCAGAAAGTAGTGTGACAGCACCAAAAGGAAATGGAGACTTTTGGAAACATTGGATA
TCAACAGTTGACGGTCAATGTGGATTACCATTGGTAGACACTAAGAATAAACACATTGTC
GGAATTCATAGTCTTGCATCTACAAGTGGAAACACCAACTTCTTTGTCGCTATGCCTGGG
AACTTTAATGACTACATCAACGGACTTGTGCAAACAAACAAATGGGAAAAGGGATGGCAC
TATAATCCGAATCTCATATCTTGGTGTGGATTAAACTTAGTCGACTCTGCTCCAAAGGGT
TTGTTTAAAACGTCAAAATTAGTTGAAGACCTGGATGCTAGTGTTGAAGAGCAGTGCAAA
GTTACTGAAACATGGCTCACAGAGCAATTACAAGATAATTTGCAAGTGGTCGCGAAGTGT
CCAGGCCAACTCGTCACTAAGCATGTCGTCAAAGGCCAATGCCCGCACTTCCAGTTATAT
TTGTCAACACATAATGATGCCAAAGAATATTTTGCACCCCTACTTGGAAAATATGATAAG
AGCAGACTCAATAGGGCGGCATTTATCAAAGACATATCAAAATATGCAAAACCAATTTAT
ATTGGAGAAATCAATTATGATATCTTTGATAGAGCTGTACAACGAGTCATTAATATTCTT
AAAAATGTTGGAATGCAACAATGCGTTTATGTCACAGACGAAGAAGAAATTTTTAAATCA
CTTAACCTAAACGCAGCTGTCGGAGCACTGTATACAGGAAAGAAGAAAGACTACTTTGCA
AGTTTTTCAAATGAAGACAAGGAAGAAATCGTGATGAGATCATGTGAACGCATTTACAAT
GGACAACTTGGCATATGGAATGGATCACTCAAAGCTGAAATCAGACCAATAGAGAAAACC
ATGCTAAATAAGACTCGAACCTTTACAGCAGCTCCATTGGAAACTTTGCTTGGAGGAAAA
GTGTGTGTGGACGATTTTAATAATCAATTTTATTCACACCATTTAGAAGGTCCATGGACC
GTTGGGATAACAAAATTCTATGGAGGTTGGAATCGCTTACTTGAGAAGTTGCCAGAAGGA
TGGGTTTACTGCGACGCTGACGGATCCCAATTCGATAGTTCATTAACACCATATCTCATT
AATGCAGTGTTGAATATTCGATTACAGTTCATGGAAGATTGGAACATAGGAGCGCAAATG
CTTAAAAACCTTTATACTGAGATTGTTTATACACCAATTGCAACGCCAGATGGATCTATC
GTGAAGAAATTCAAAGGAAACAATAGTGGACAACCTTCTACAGTAGTTGATAATACATTG
ATGGTTATAATAGCTTTCAACTATGCTATGCTATCGAGCGGTATTAGAGAAGAAGAGATT
GATAACTGCTGTAGGATGTTTGCAAATGGTGATGACCTGCTCCTAGCAGTGCATCCCGAT
TTTGAATACATTCTAAACGGATTTCAGGATCACTTCGGAAATCTCGGATTAAATTTTGAG
TTTACATCACGAACACGAGATAAATCCGAGCTATGGTTTATGTCTACAAGAGGAATCAAA
TGTGAAGGAATCTACATACCTAAACTCGAGAAAGAAAGAATAGTCGCAATACTCGAATGG
GATCGATCAAATCTGCCAGAGCATAGATTGGAAGCCATTTGTGCAGCTATGGTTGAAGCA
TGGGGCTACTCAGATCTTGTCCACGAAATTCGGAAATTTTATGCGTGGCTTCTAGAAATG
CAACCTTTTGCAAATCTAGCAAAAGAAGGCATGGCGCCATACATAGCAGAAACAGCGCTC
CGTAACCTTTATCTTGGAACGGGCATTAAAGAAGAAGAAATCGAGAAATATTTTAAGCAA
TTTGTTAAGGATCTTCCTGGATACATAGAAGATTACAATGAAGAGGTCATTCACCAATCA
GGAACGGTTGACGCAGGTGCACAAGGCGGCAGCGGAAACCAAGGAACAACACCACCAGCA
ACAGGCAGCGGAACAAAACCAGCAACCTCAGGAGCAGGATCTGGTAGCGGAACAGGAACC
GGAACCGGTGCAACTGGAGGCCAAACAGGATCTAGCAGTGGCGCTGGAACAGGATCTAGG
GCAACCGGAGGTCAGTCAGGATCTGGAAGTGGTACTGCACAGACCACCACGGGCTCAGCA
GGAACTGGTGCAACGGGAGGCCAGAGAGATAAGGATGTAGATGCAGGCACAACAGGTCAA
ATGTCTGTACCAAAGCTCAAGGCTATGTCAAAGAAAATGCGCTTACCGAAAGCAAAAGGA
AAAGATGTCTTGCATTTGGACTTCTTGCTTACATACAAGCCACAACAGCAAGATATATCA
AACACAAGAGCAACTAAGGAAGAGTTTGATAGATGGTACGATGCCATAAAGAAAGAATAC
GAGATTGACGACACACAAATGACAATTGTCATGAGTGGTCTTATGGTGTGGTGCATTGAA
AACGGTTGCTCACCAAACATAAACGGAAATTGGACAATGATGGATGGAGATGAACAAAGA
GTCTTTCCACTCAAACCAGTTATTGAAAACGCATCTCCAACTTTCCGACAAATCATGCAT
CATTTTAGTGATGCAGCTGAAGCGTACATAGAGTACAGAAACTCTACTGAGCGATACATG
CCAAGATACGGACTTCAGCGCAATCTCACCGACTATAGCTTAGCACGGTATGCATTTGAT
TTCTATGAAATGACTTCACGCACACCTGCTAGAGCTAAAGAAGCCCACATGCAGATGAAA
GCCGCAGCAGTTCGTGGTTCAAACACACGACTGTTCGGTCTGGACGGAAATGTCGGCGAG
ACCCAGGAGAATACAGAGAGACACACAGCTGGCGATGTTAGTCGCAATATGCACTCTCTG
TTGGGAGTGCAGCAGCACCACTAGTCTCCTGGAAACCCTGTTTGCAGTACCTATAATATG
TACTAATATATAGTATGTCAGTGAGGTTTTACCTCGTCTTTACTATTTGTTATGTATGTA
TTTAAAGCGCGAACCAGTCTGCAGCATACAGGGTTGGACCCAGTGTGTTCTGGTGTAGCG
TGTACTAGCGTCGAGCCATGAGATGGACTGCACTGGGTGTGGCTTTGCCACTTGTGTTGC
GAGTCTCCTGGTAAGAGCGCTTTCAAAACAAAAAAAAAAAAAAAATCCAGATCGGAA
