# Supplementary material for: Metagenomic analysis of viruses associated with maize lethal necrosis in Kenya
Source: Virol J. 2018 May 23;15:90. doi: 10.1186/s12985-018-0999-2 (PMC5966901; doi:10.1186/s12985-018-0999-2)
Supplement: Supplementary file 8 — MSV contigs used for phylogenetic analysis. (FASTA 20 kb) [file 12985_2018_999_MOESM8_ESM.fasta]

>Maize streak virus Kenya maize sample 3 Bomet
CACATAGAATGTACTTGGGAATCCAACGAACAACGAGCTCCCAGATCATCTGGCAGGCGATTTCAGGATTTTCTGGACAC
TTTGGATAGGTGAGGAACGTGTTAGCGTTCCGGTGTGAGAACTGACGGTTGGATGAGGAGGAGGCCATAGCCGACGACGG
AGGCTGAGGCTGAGGGATGGCAGACTGGGAGCTCAAAACTCTATAGTATACCTGTGCGCCTTCGAAATCCGCCGCTCGCT
TGTCTTATAGTGGTTGTAAATGGGCCGGACCGGGCCGGCCCAGCAGGAAAAGAAGGCGCGCACTAATATTACCGCGCCTT
CTTTTCCTGCGAGGGCCCGGTAGGGCCCGAGCGATTTGATGTAAAGCCTGGTCCTGCTTTGTATGATTTATCTAAAGCAG
CCCATTCTAAAGAAACCGGTCCCGGGCACTATAAATTGCCTAACAAGTGCGATTCATTCATGGATCCACAGAACGCCCTC
TATTATCAGCCGCGGGTACCCACAGCAGCTCCGGCATCCGCAGGAGTGCCGTGGAGTCGCGTAGGCGAGGTAGCTATTTT
GAGCTTTGTTGCATTGATTTGCTTTTACCTGCTTTACCTTTGGGTGCTGAGAGACCTTATCTTAGTTCTGAAGGCTCGAC
AAGGCAGATCCACGGAGGAGCTGATATTTGGAGGACAAGCTGTGGATAGGAGCAACCCTATCCCTAATATACCAGCACCA
CCAAGTCAGGGCAATCCCGGGCCATTTGTTCCAGGCACGGGATAAGCATTCAGCCATGTCCACGTCCAAGAGGAAGCGGG
GAGATGATTCGAATTGGAGTAAGCGGGTGCCTAAGAAGAAGCCCTCTTCAGCTGGTCTGAAGAGGGCTGGCAGCAAGGCC
GATAGGCCCTCCCTCCAAATCCAGACACTACAGCATGCTGGGACCACCATGATAACCGTCCCATCCGGAGGAGTATGTGA
CCTCATCAACACCTATGCCCGAGGATCGGACGAGGGCAACCGCCACACCAGCGAGACTCTCACGTACAAGATCGCCATCG
ACTACCACTTCGTTGCCGACGCGGCAGCCTGCCGCTACTCCAACACCGGAACCGGTGTAATGTGGCTGGTGTATGACACC
ACTCCCGGCGGACAAGCTCCGACCCCGCAAACTATTTTTGCCTACCCTGACACGCTAAAAGCGTGGCCGGCCACATGGAA
GGTGAGCCGGGAGCTGTGTCATCGCTTCGTGGTGAAACGGCGATGGTTGTTCAACATGGAGACCGACGGGCGGATTGGTT
CGGACATTCCTCCCTCGAATGCAAGTTGGAAGCCTTGCAAGCGCAACATCTACTTCCACAAGTTCACGAGCGGGTTGGGA
GTGAGAACGCAGTGGAAGAATGTAACGGACGGAGGAGTTGGTGCCATCCAGAGAGGAGCGTTGTACATGGTCATTGCCCC
CGGCAATGGTCTTACATTTACTGCCCATGGGCAGACCCGTCTGTACTTTAAGAGTGTTGGCAACCAGTAATGAATAAAAC
GCCGTTTTTATTATATCTGATGAATGCTGAAAGCTTACATTAATATGTCGTGCGATGGCACGAAAAAACACACGCAATCA
ATACAGGGGGGTAGTAGGCGGGCGGCTAAGGGTGGTGCTCGGCGGGCAGAACATCGAAAAATCAAGATCTATCTGAATGT
ACTGCCTCCGTAGGAGGCAGCTCAGGGGGAGAATACCACTTCTCCCCCGGCGACATAATGTAAATGACGCAGTTTGCCTC
GAAATACTCCAGCTGCCCTGGAGTCATTTCCTTCATCCAATCTTCATCCGAGTTGGCGAGGATTATTGTAGGCTTAGACT
TCTTCTGCACCTTCTTCTTCTTACCATACTTGGGGTTTACAATGAAATCCCTCTGACAGCCAACTAACTGTTTCCAACAA
GGACAGAATTTAAACGGGATATCATCTACGATGTTGTAGATTGCGTCTTCGTTGTATGAAGACCAATCAACATTATTTTG
CCAGTAATTATGAACCCCTAGGCTTCTGGCCCAAGTAGATTTTCCTGTTCTTGTTGGGCCGACGATGTAGAGGCTCTGCT
TTCTTGATCTTTCATCTGATGACTGGATACATTATCCATCCATTGGAGGTCAGAAATTGCATCCTCGAGGGTATAACAGG
TAGGTTGAAGGAGCATGTAAGCTTCGGGACTAACCTGGAAGATGTTAGGCTGGAGCCAATCATTGATTGACTCATTACAA
AGTAAATCAGGTGAGGATTGCGGATGAGGATTGGTGAACTCTTCCTGAATCTCAGGAAAAAGCTTATTTGCAGAGTATTC
AAAATACTGCAATTTTGTAGACCAATCATAGGGAAACTCTTTCTGGATCATGGAGAGGTACTCTTCCTTGGAAGTAGAGT
GTGAAATAATGTCTCGC

>Maize streak virus Kenya maize sample 6 Bomet
TATAGTGGTTGTGAATGGGCCGGACCGGGCCGGCCCAGCAGGAAAAGAAGGCGCGCACTAATATTACCGCGCCTTCTTTTCCTGCGAGGGCCCGGTAGGGCCCGAGTGATTTGATGTAAAGCTTGGTCCTGCTTTGTATGATTTATCTAAAGCAGCCCATTCTAAAGAAACCGGTCCCGGGCACTATAAATTGCCTAACAAGTGCGATTCATTCATGGATCCACAGAACGCCCTGTACTATCAGCCGCGGGTACCCACAGCAGCTCCGGCATCCGCAGGAGTGCCGTGGAGTCGCGTAGGCGAGGTAGCTATTTTGAGCTTTGTTGCACTGATTTGCTTTTACCTGCTTTACCTTTGGGTGCTGAGAGACCTTATCTTAGTTCTGAAGGCTCGGCAAGGCAGATCCACGGAGGAGCTGATATTTGGAGGACAAGCTGTGGATAGGAGCAACCCTATCCCTAATCTACCAGCACCACCAAGTCAGGGCAATCCCGGGCCATTTGTTCCAGGCACGGGATAAGCAATCAGCCATGTCCACGTCCAAGAGGAAGCGTGGGGATGATGCGAACTGGAGTAAGCGGACGACTAAGAAGAAGCCCTCTTCAGCAGGGCTGAAGAGGGCTGGAAGCAAGGCCGATAGGCCATCCCTCCAAATCCAGACACTCCAGCATGCTGGGACCACCATGATAACGGTCCCCTCTGGAGGAGTATGTGACCTCATCAACACCTACGCCCGAGGATCTGACGAGGGCAACCGCCACACCAGCGAGACTCTCACGTACAAGATCGCTATCGACTACCACTTCGTTGCCGACGCGGCAGCCTGCCGCTACTCCAACACCGGAACCGGTGTAATGTGGCTGGTGTATGACACCACTCCCGGCGGACAAGCTCCGACCCCGCAAACTATATTTGCCTACCCTGACACGCTTAAAGCGTGGCCGGCCACATGGAAGGTGAGCCGGGAGCTGTGTCATCGCTTCGTGGTGAAACGGCGATGGTTGTTCAACATGGAGACCGACGGGCGGATTGGTTCGGACATTCCTCCCTCGAATGCAAGTTGGAAGCCTTGCAAGCGCAACATCTACTTCCACAAGTTCACGAGCGGGTTGGGAGTGAGAACGCAGTGGAAGAATGTAACGGACGGGGGAGTTGGTGCCATCCAGAGAGGAGCGTTGTACATGGTCATTGCCCCCGGCAATGGTCTTACATTTACTGCCCATGGGCAGACCCGTCTGTACTTTAAGAGTGTTGGCAACCAGTAATGAATAAAAACTCCCGTTTTATTATATGTGATGAATGCTGAAAGCTTACATTAATATGTCGTGCGATGGCACGTAAAAACACACACAATCAATACAGGGGGGTAGTAGGCGGGCGGCTAAGGGTGGTGCTCGGCGGGCAGAACATTGAAAAATCAAGATCTATCTGAATCCACTGCCTCCGTAGGAGGCAGCTCAGGGGGAGAATACCACTTCTCCCCCGGCGACATAATGTAAATGACGCAATTTGCCTCGAAATACTCCAGCTGCCCTGGAGTCATTTCCTTCATCCAATCTTCATCCGAGTTGGCGAGGATTATTGTAGGCTTAGACTTCTTCTGCACCTTTTTCTTCTTACCATACTTGGGGTTTACAATGAAATCCCTCTGACAGCCAACTAACTGTTTCCAACAAGGACAGAATTTAAACGGGATATCATCTACGATGTTGTAGATTGCGTCTTCATTGTATGAAGACCAATCAACATTATTTTGCCAGTAATTATGAACCCCTAGGCTTCTGGCCCAAGTAGATTTTCCTGTTCTTGTTGGGCCGACGATGTAGAGGCTCTGCTTTCTTGATCTTTCATCTGATGACTGGATACAGAATCCATCCATTGGAGGTCAGAAATTGCATCCTCGAGGGTATAACAGGTAGGTTGAAGGAGCATGTAAGCTTCGGGACTGACCTGGAAGATGTTAGGCTGGAGCCAATCATTGATTGACTCACTACAAAGTAAATCAGGTGTGGATTGCGGATGAGGATTGGTGAACTCTTCCTGAATCTCAGGAAACAGCTTATTTGCAGAGTATTCAAAATACTGCAATTTTGTGGCCCAATCATAGGGAAACTCTTTCTGGATCATGGAGAGGTACTCTTCCTTGGAAGTAGAGTGTGAAATAATGTCTCGCATTATTTCATCTTTGGAAGGTTTTTTTTCCTTAACTTCTGAATCAGATTTTCCTAGGAAGGGGGACTTCCTAGGAATGAAAGTACCTCTCTCAAACATAG


>Maize streak virus Kenya maize sample 7 Kirinyaga
GGACAAGCTCCGACCCCGCAAACTATATTTGCCTACCCTGACACGCTGAAAGCGTGGCCGGCCACATGGAAGGTGAGCCGGGAGCTGTGTCATCGCTTCGTGGTGAAACGGCGATGGTTGTTCAACATGGAGACCGACGGGCGGATTGGTTCGGACATTCCTCCCTCGAATGCAAGTTGGAAGCCTTGCAAGCGCAACATCTACTTCCACAAGTTCACGAGCGGGTTGGGAGTGAGAACGCAGTGGAAGAATGTAACGGACGGAGGAGTTGGTGCTATCCAGAGAGGAGCGTTGTACATGGTCATTGCCCCCGGCAATGGTCTTACATTTACTGCCCATGGGCAGACCCGTCTGTACTTTAAGAGTGTTGGCAACCAGTAATGAATAAAAACTCCCGTTTTATTATATCTGATGAATGCTGAAGGCTTACATTAATATGTCGTGCGATGGCACGAAAAAACACACACAATCAATACAGGGGGGTAGTAGGCGGGCGGCTAAGGGTGGTGCTCGGCGGGCAGAACATCGAAAAATCAAGATCTATCTGAATGCACTGCCTCCGTAGGAGGCAGCTCAGGGGGAGAATACCACTTCTCCCCCGGCGACATAATGTAAATGACGCAGTTTGCCTCGAAATACTCCAGCTGCCCTGGAGTCATTTCCTTCATCCAATCTTCATCCGAGTTGGCGAGGATTATTGTAGGCTTAGACTTCTTCTGCACCTTTTTCTTCTTACCATACTTGGGGTTTACAATGAAATCCCTCTGACAGCCAACTAACTGTTTCCAACAAGGACAGAATTTAAACGGGATATCATCTACGATGTTGTAGATTGCGTCTTCGTTGTATGAAGACCAATCAACATTATTTTGCCAGTAATTATGAACCCCTAGGCTTCTGGCCCAAGTAGATTTTCCTGTTCTTGTTGGGCCGACGATGTAGAGGCTCTGCTTTCTTGATCTTTCATCTGATGACTGGATACATTATCCATCCATTGGAGGTCAGAAATTGCATCCTCGAGGCTATAACAGGTAGGTTGAAGGAGCATGTAAGCTTCGGGACTAACCTGGAAGATGTTAGGCTGGAGCCAATCATTGATTGACTCATTACAAAGTAAATCAGGTGAGGATTGCGGATGAGGATTGGTGAACTCTTCCTGAATCTCAGGAAAAAGCTTATTTGCAGAGTATTCAAAATACTGCAATTTTGTGGACCAATCATAGGGAAGCTCTTTCTGGATCATGGAGAGGTACTCTTCCTTGGTAGTAGAGTGTGAAATAATGTCTCGCATTATTTCATCTTTGGAAGGCTTTTTTTCCTTAACTTCTGAATCAGATTTTCCTAGGAAGGGGGACTTCCTAGGAATGAAAGTACCTCTCTCAAACATAGCCAGAGGTTCCTTGAGGATGTAATCCCTCACCCTGTTTACTGACTTGGCACTCTGAATGTTTGGGTGAAACCCATTAATATCAAAGAACCTTGAGTCCGATATTCTTACCGGCTTCTCTGTTTGAAGCAATGCATGTAAATGCAAACTTCCATCTTTATGTGCCTCCCGGGCACATAGAATGTACTTGGGAATCCAACGAACAACGAGCTCCCAGATCATCTGACAGGCGATTTCAGGATTTTCTGGACACTTTGGATAGGTGAGGAACGTGTTAGCGTTCCGGTGTGAGAACTGACGGTTGGATGAGGAGGAGGCCATAGCCGACGACGGAGGATGAGGCTGAGGGATGGCAGACTGGGAGCTCCAAACTCTATAGCATACCTGTGCGCCTTCGAAATCCGCCGCTCCCTTGTCTTATAGTGGTTGTATTGGGCCGGACCGGGCCGGCCCAGCAGGAAAAGAAGGCGCGCACTAATATTACCGCGCCTTCTTTTCCTGCGAGGGCCCGGTAGGGCCCGAGCGATTTGATGTAAAGCCTGGTCCTGCTTTGTATGATTTATCTAAAGCAGCCCAATCTAAAGAAACCGGTCCCGGGCACTATAAATTGCCTAACAAGTGCGATTCATTCATGGATCCACAGAACGCCCTGTATTATCAGCCGCGGGTACCCACAGCAGCTCCGGCATCCGCAGGAGTGCCGTGGAGTCGCGTAGGCGAGGTAGCTATTTTGAGCTTTGTTGCACTGATTTGCTTTTACCTGCTTTACCTTTGGGTGCTGAGAGACCTTATCTTAGTTCTGAAGGCTCGACAAGGCAGATCCACGGAGGAGCTGATATTTGGAGGACAAGCTGTGGATAGGAGCAACCCTATCCCTAATCTACCAGCACCACCAAGTCAGGGC

>Maize streak virus Kenya maize sample 20 Busia
ACCTTTGGGTGCTGAGAGACCTTATCTTAGTTCTGAAGGCTCGACAAGGCAGATCCACGGAGGAGCTGATATTTGGAGGACAAGCTGTGGATAGGAGCAACCCTATCCCTAATCTACCAGCACCACCAAGTCAGGGCAATCCCGGGCCATTTGTTCCAGGCACGGGATAAGCATTCAGCCATGTCCACGTCCAAGAGGAAGCGGGGAGATGATTCGAATTGGAGTAAGCGGGTGCCTAAGAAGAAGCCCTCTTCAGCTGGGCTGAAGCGGGCTGGAAGCAAGGCCGATAGGCCATCCCTCCAAATCCAGACACTCCAGCATGCTGGGACCACCATGATAACTGTCCCATCCGGAGGAGTATGTGACCTCATCAACACCTATGCCCGAGGATCTGACGAGGGCAATCGCCACACCAGCGAGACTCTCACGTACAAGATCGCCATCGACTACCACTTCGTTGCTGACGCGGCAGCCTGCCGCTACTCCAACACCGGAACCGGTGTAATGTGGCTGGTGTATGACACCACTCCCGGCGGACAAGCTCCGACCCCGCAAACTATATTTGCCTACCCTGACACGCTAAAAGCGTGGCCGGCCACATGGAAGGTGAGCCGGGAGCTGTGTCATCGCTTCGTGGTGAAACGGCGATGGTTGTTCAACATGGAGACCGACGGGCGGATTGGTTCGGACATTCCTCCCTCGAATGCAAGTTGGAAGCCTTGCAAGCGCAACATCTACTTCCACAAGTTCACGAGCGGGTTGGGAGTGAGAACGCAGTGGAAGAATGTAACGGACGGAGGAGTTGGTGCCATCCAGAGAGGAGCGTTGTACATGGTCATTGCCCCCGGCAATGGTCTTACATTTACTGCCCATGGGCAGACCCGTCTGTACTTTAAGAGTGTTGGCAACCAGTAATGAATAAAAACTCCCGTTTTATTATATCTGATGAATGCTGAAAGCTTACATTAATATGTCGTGCGATGGCACGAAAAAACACACGCAATCAATACAGGGGGGTAGTAGGCGGGCGGCTAAGGGTGGTGCTCGGCGGGCAAAACATCGAAAAATCAAGATCTATCTGAATGTACTGCCTCCGTAGGAGGCAGCTCAGGGGGAGAATACCACTTCTCCCCCGGCGACATGATGTAAATGACGCAGTTTGCCTCGAAATACTCCAGCTGTCCTGGAGTCATTTCCTTCATCCAATCTTCATCCGAGTTGGCGAGGATTATTGTAGGCTTAGACTTCTTCTGCACCTTCTTCTTCTTACCATACTTGGGGTTTACAATGAAATCCCTCTGACAGCCAACTAACTGTTTCCAACAAGGACAGAATTTAAACGGGATATCATCTACGATGTTGTAGATTGCGTCTTCGTTATATGAAGACCAATCAACATTATTTTGCCAGTAATTATGAACCCCTAGGCTTCTGGCCCAAGTAGATTTTCCTGTTCTTGTTGGGCCGACGATGTAGAGGCTCTGCTTTCTTGATCTTTCATCTGATGACTGGATACAGAATCCATCCATTGGAGGTCAGAAATTGCATCCTCGAGGGTATAACAGGTAGGTTGAAGGAGCATGTAAGCTTCGGGACTGACCTGGAAGATGTTAGGCTGGAGCCAATCATTGATTGACTCATTACAAAGTAAATCAGGTGAGGATTGCGGATGAGGATTGGTGAACTCTTCCTGAATCTCAGGAAAAAGCTTATTTGCAGAGTATTCGAAATACTGCAATTTTGTGGCCCAATCATAGGGAAACTCTTTCTGGATCATGGAGAGGTACTCTTCCTTGGAAGTAGAGTGTGAAATAATGTCTCGCATTATTTCATCTTTTGAAGGTTTTTTTTCCTTAACTTCTGAATCAGATTTTCCTAGGAAGGGGGACTTCCTAGGAATGAAAGTACCTCTCTCAAACATAGCCAGAGGTTCCTTGAGAATGTAATCCCTCACCCTGTTTACTGACTTGGCACTCTGAATGTTTGGGTGAAACCCATTAATATCAAAGAACCTTGAGTCGGATATCCTTACCGGCTTCTCTGTCTGAAGCAATGCATGTAAATGCAAACTTCCATCTTTATGTGCCTCTCGGGCACATAGAATATATTTGGGAATCCAACGAACAACGAGCTCCCATATCATCTGACAGGCGATTTCAGGATTTTCTGGACACTTTGGATAGGTTAGGAACGTATTAGCGTTCCTGTGTGAGAACTGACG


>Maize streak virus Kenya maize sample 33 Kisumu
GGGGTCAAGCCTAGCCAGATTGATTTCGTCCTCTTTTCTCAAGAGGACAGGCATGCCTGC
TTAGATTGCAAGGTTATACCTGGAGAGTGTTGGCAACCAGTAATGAATAAAAACTCCCGT
TTTATTATATCTGATGAATGCTGAAAGCTTACATTAATATGTCGTGCGATGGCACGAAAA
AACACACACAATCAATACAGGGGGGTAGTAGGCGGGCGGCTAAGGGTGGTGCTCGGCGGG
CAGAACATTGAAAAATCAAGATCTATCTGAATCCACTGCCTCCGTAGGAGGCAGCTCAGG
GGGAGAATACCACTTCTCCCCCGGCGACATAATGTAAATGACGCAATTAGCCTCGAAATA
CTCCAGCTGCCCTGGAGTCATTTCCTTCATCCAATCTTCATCCGAGTTGGCGAGGATTAT
TGTAGGCTTAGACTTCTTCTGCACCTTTTTCTTCTTACCATACTTGGGGTTTACAATGAA
ATCCCTCTGACAGCCAACTAACTGTTTCCAACAAGGACAGAATTTAAACGGGATATCATC
TACGATGTTGTAGATTGCGTCTTCATTGTATGAAGACCAATCAACATTATTTTGCCAGTA
ATTATGAACCCCTAGGCTTCTGGCCCAAGTAGATTTTCCTGTTCTTGTTGGGCCGACGAT
GTAGAGGCTCTGCTTTCTTGATCTTTCATCTGATGACTGGATACAGAATCCATCCATTGG
AGGTCAGAAATTGCATCCTCGAGGGTATAACAGGTAGGTTGAAGGAGCATGTACGCTTCG
GGACTAACCTGGAAGATGTTAGGCTGGAGCCAATCATTGATTGACTCACTACAAAGTAAA
TCAGGTGTGGATTGCGGATGAGGATTGGTGAACTCTTCCTGAATCTCAGGAAAAAGCTTA
TTTGCAGAGTATTCAAAATACTGCAATTTTGTGGACCAATCATAGGGAAACTCTTTCTGG
ATCATGGAGAGGTACTCTTCTTTGGAAGTAGAGTGTGAAATAATGTCTCGCATTATTTCA
TCTTTGGAAGGCTTCTTTTCCTTAACTTCTGAATCAGATTTTCCTAGGAAGGGTGACTTC
CTAGGAATGAAAGTACCTCTCTCAAACATAGCCAGAGGTTCCTTGAGAATGTAATCCCTC
ACCCTGTTTACTGATTTGGCACTCTGAATGTTTGGGTGAAACCCATTAATATCAAAGAAC
CTTGAGTCCGATATTCTTACCGGCTTCTCTGTTTGAAGCAATGCATGTAAATGCAAACTT
CCATCTTTGTGTGCCTCTCGGGCACATACAATATACTTGGGTATCCAACGAACAACGAGC
TCCCAGATCATCTGACAGGCGATTTCAGGATTTTCTGGACACTTTGGGTAGGTTAAGAAC
GTGTTCACGTTCCTGTGTGAGAACTGACGGTTGGATGAGGAGGAGGCCATAGCCGACGAC
GGAGGATGAGGCTGAGGGATGGCAGATGGGGAGCTCTCAACTCTATACCAACCGGTGCGC
CTTCGAAATCCGCCGCCCCTCCTCTTATAGTGGTTGTGAATGGGCCGGACCGGGCCGGCC
CAGCAGGAAAAGAAGGCGCGCACTAATATTACCGCGCCTTCTTTTCCTGCGAGGGCCCGG
TAGGGCCCGAGTGATTTGATGTAAAGCTTGGTCCTGCTTTGTATGATTTATCTAAAGCAG
CCCATTCTAAAGAAACCGGTCCCGGGCACTATAAATTGCCTAACAAGTGCGATTCATTCA
TGGATCCACAGAACGCCCTGTACTATCAGCCGCGGGTACCCACAGCAGCTCCGGCATCCG
CAGGAGTGCCGTGGAGTCGCGTAGGCGAGGTAGCTATTTTGAGCTTTGTTGCACTGATTT
GCTTTTACCTGCTTTACCTTTGGGTGCTGAGAGACCTTATCTTAGTTCTGAAGGCTCGGC
AAGGCAGATCCACGGAGGAGCTGATATTTGGAGGACAAGCTGTGGATAGGAGCAACCCTA
TCCCTAATCTACCAGCACCACCAAGTCAGGGCAATCCCGGGCCATTTGTTCCAGGCACGG
GATAAGCAATCAGCCATGTCCACGTCCAAGAGGAAGCGTGGAGATGATGCGAACTGGAGT
AAACGGACGACTAAGAAGAAGCCCTCTTCAGCAGGGCTGAAGAGGGCTGGAAGCAAGGCC
GATAGGCCATCCCTTCAAATTCAGACACTCCAGCATGCTGGGACCACCATGATAACGGTC
CCCTCTGGAGGAGTATGTGACCTCATCAACACCTACGCCCGAGGATCTGACGAGGGCAAC
CGCCACACCAGCGAGACTCTCACGTACAAGATCGCCATCGACTACCACTTCGTAGCCGAC
GCGGCAGCCTGCCGCTACTCCAACACCGGAACCGGTGTAATGTGGCTGGTGTATGACACC
ACTCCCGGCGGACAAGCTCCGACCCCGCAAACTATATTTGCCTACCCTGACACGCTTAAA
GCGTGGCCGGCCACATGGAAGGTGAGCCGGGAGCTGTGTCATCGCTTCGTGGTGAAACGG
CGATGGTTGTTCAACATGGAGACCGACGGGCGGATTGGTTCGGACATTCCTCCCTCGAAT
GCAAGTTGGAAGCCTTGCAAGCGCAACATCTACTTCCACAAGTTCACGAGCGGGTTGGGA
GTGAGAACGCAGTGGAAGAATGTAACGGACGGGGGAGTTGGTGCCTGGGCTGGAGAAGGT
GCTGCCGGTGTAGATGTGCCCGTGTTGGTGTTGATGTCCTCATCATCCGGGGCTTGCCTT
CCAAGGCTGGGGCAGGCAGATCCTATGGGGCAGGCACCAACTCCCCCGTCCG

>Maize streak virus Kenya maize sample 40 Kirinyaga
GTTACTCTCACGAGTTGTCATTTTGGTGTCCTATCCTTTTTGACAAAGTTTTTTTTTTTT
TTTTCAAGCAGAAGACGGCATACGAGATCTGATCGTGACTGGAGTAAACGGACGACTAAG
AAGAAGCCCTCTTCAGCAGGGCTGAAGAGGGCTGGAAGCAAGGCCGATAGGCCATCCCTG
CAAATCCAGACACTCCAGCATGCTGGGACCACCATGATAACTGTCCCATCCGGAGGAGTA
TGTGACCTCATCAACACCTATGCCCGAGGATCGGACGAGGGCAACCGCCACACCAGCGAG
ACTCTCACGTACAAGATCGCCATCGACTACCACTTCGTTGCCGACGCGGCAGCCTGCCGC
TACTCCAACACCGGAACCGGTGTAATGTGGCTGGTGTATGACACCACTCCCGGCGGACAA
GCTCCGACCCCGCAAACTATTTTTGCCTACCCTGACACGCTAAAAGCGTGGCCGGCCACA
TGGAAGGTGAGCCGGGAGCTGTGTCATCGCTTCGTGGTGAAACGGCGATGGTTGTTCAAC
ATGGAGACCGACGGGCGGATTGGTTCGGACATTCCTCCCTCGAATGCAAGTTGGAAGCCT
TGCAAGCGCAACATCTACTTCCACAAGTTCACGAGCGGGTTGGGAGTGAGAACGCAGTGG
AAGAATGTAACGGACGGAGGAGTTGGTGCCATCCAGAGAGGAGCGTTGTACATGGTCATT
GCCCCCGGCAATGGTCTTACATTTACTGCCCATGGGCAGACCCGTCTGTACTTTAAGAGT
GTTGGCAACCAGTAATGAATAAAAACTCCCGTTTTATTATATCTGATGAATGCTGAAAGC
TTACATTAATATGTCGTGCGATGGCACGAAAAAACACACGCAATCAATACAGGGGGGTAG
TAGGCGGGCGGCTAAGGGTGGTGCTCGGCGGGCAGAACATCGAAAAATCAAGATCTATCT
GAATGTACTGCCTCCGTAGGAGGCAGCTCAGGGGGAGAATACCACTTCTCCCCCGGCGAC
ATAATGTAAATGACGCAGTTTGCCTCGAAATACTCCAGCTGCCCTGGAGTCATTTCCTTC
ATCCAATCTTCATCCGAGTTGGCGAGGATTATTGTAGGCTTAGACTTCTTCTGCACCTTC
TTCTTCTTACCATACTTGGGGTTTACAATGAAATCCCTCTGACAGCCAACTAACTGTTTC
CAACAAGGACAGAATTTAAACGGGATATCATCTACGATGTTGTAGATTGCGTCTTCGTTG
TATGAAGACCAATCAACATTATTTTGCCAGTAATTATGAACCCCTAGGCTTCTGGCCCAA
GTAGATTTTCCTGTTCTTGTTGGGCCGACGATGTAGAGGCTCTGCTTTCTTGATCTTTCA
TCTGATGACTGGATACATTATCCATCCATTGGAGGTCAGAAATTGCATCCTCGAGGGTAT
AACAGGTAGGTTGAAGGAGCATGTAAGCTTCGGGACTAACCTGGAAGATGTTAGGCTGGA
GCCAATCATTGATTGACTCATTACAAAGTAAATCAGGTGAGGATTGCGGATGAGGATTGG
TGAACTCTTCCTGAATCTCAGGAAAAAGCTTATTTGCAGAGTATTCAAAATACTGCAATT
TTGTGGACCAATCATAGGGAAACTCTTTCTGGATCATGGAGAGGTACTCTTCCTTGGAAG
TAGAGTGTGAAATAATGTCTCGCATTATTTCATCTTTGGAAGGCTTTTTTTCCTTAACTT
CTGAATCAGATTTTCCTAGGAAGGGGGACTTCCTAGGAATGAAAGTACCTCTCTCAAACA
TAGCCAGAGGTTCCTTGAGGATGTAATCCCTCACCCTGTTTACTGACTTGGCACTCTGAA
TGTTTGGGTGAAACCCATTAATATCAAAGAACCTTGAGTCCGATATTCTTACCGGTTTCT
CTGTTTGAAGCAATGCATGTAAATGCAAACTTCCATCTTTATGTGCCTCTCGGGCACATA
GAATGTACTTGGGAATCCAACGAACAACGAGCTCCCAGATCATCTGGCAGGCGATTTCAG
GATTTTCTGGACACTTTGGATAGGTGAGGAACGTGTTAGCGTTCCGGTGTGAGAACTGAC
GGTTGGATGAGGAGGAGGCCGGAGCCGTGCGGTGGGCAAGGTCTAGGGTGCGCGGGCAAC
ACACACGGTCAGTGCAGGCGTCGCGGATGGGGGCATGTGGGGTGAGGATAGAAGGGAAGG
CAGGAAGGACCACCATCCTCGGTGATGGGCGAGCGATTTGGGGTGATGCCGAGGCCGCGT
GTTGTCGACGGTGTCGGGGCTCACGCGCGCTGGCGATGATGGAAGGCGCCGCACGTTGTC
G


>Maize streak virus Kenya maize sample 43 Bomet
TCAGCCATGTCCACGTCCAAGAGGAAGCGGGGAGATGATTCGAATTGGAGTAAGCGGGTGACTAAGAAGAAGCCCTCTTCAGCTGGGCTGAAGCGGGCTGGAAGCAAGGCCGATAGGCCATCCCTGCAAATCCAGACACTCCAGCATGCTGGGACCACCATGATAACTGTCCCATCCGGAGGAGTATGTGACCTCATCAACACCTATGCCCGAGGATCGGACGAGGGCAACCGCCACACCAGCGAGACTCTCACGTACAAGATCGCCATCGACTACCACTTCGTTGCCGACGCGGCAGCCTGCCGCTACTCCAACACCGGAACCGGTGTAATGTGGCTGGTGTATGACACCACTCCCGGCGGACAAGCTCCGACCCCGCAAACTATTTTTGCCTACCCTGACACGCTAAAAGCGTGGCCGGCCACATGGAAGGTGAGCCGGGAGCTGTGTCATCGCTTCGTGGTGAAACGGCGATGGTTGTTCAACATGGAGACCGACGGGCGGATTGGTTCGGACATTCCTCCCTCGAATGCAAGTTGGAAGCCTTGCAAGCGCAACATCTACTTCCACAAGTTCACGAGCGGGTTGGGAGTGAGAACGCAGTGGAAGAATGTAACGGACGGAGGAGTTGGTGCCATCCAGAGAGGAGCGTTGTACATGGTCATTGCCCCCGGCAATGGTCTTACATTTACTGCCCATGGGCAGACCCGTCTGTACTTTAAGAGTGTTGGCAACCAGTAATGAATAAAACGCCGTTTTTATTATATCTGATGAATGCTGAAAGCTTACATTAATATGTCGTGCGATGGCACGAAAAAACACACGCAATCAATACAGGGGGGTAGTAGGCGGGCGGCTAAGGGTGGTGCTCGGCGGGCAGAACATCGAAAAATCAAGATCTATCTGAATGTACTGCCTCCGTAGGAGGCAGCTCAGGGGGAGAATACCACTTCTCCCCCGGCGACATAATGTAAATGACGCAGTTTGCCTCGAAATACTCCAGCTGCCCTGGAGTCATTTCCTTCATCCAATCTTCATCCGAGTTGGCGAGGATTATTGTAGGCTTAGACTTCTTCTGCACCTTCTTCTTCTTACCATACTTGGGGTTTACAATGAAATCCCTCTGACAGCCAACTAACTGTTTCCAACAAGGACAGAATTTAAACGGGATATCATCTACGATGTTGTAGATTGCGTCTTCGTTGTATGAAGACCAATCAACATTATTTTGCCAGTAATTATGAACCCCTAGGCTTCTGGCCCAAGTAGATTTTCCTGTTCTTGTTGGACCGACGATGTAGAGGCTCTGCTTTCTTGATCTTTCATCTGATGACTGGATACATTATCCATCCATTGGAGGTCAGAAATTGCATCCTCGAGGGTATAACAGGTAGGTTGAAGGAGCATGTAAGCTTCGGGACTAACCTGGAAGATGTTAGGCTGGAGCCAATCATTGATTGACTCATTACAAAGTAAATCAGGTGAGGATTGCGGATGAGGATTGGTGAACTCTTCCTGAATCTCAGGAAAAAGCTTATTTGCAGAGTATTCAAAATACTGCAATTTTGTGGACCAATCATAGGGAAACTCTTTCTGGATCATGGAGAGGTACTCTTCCTTGGAAGTAGAGTGTGAAATAATGTCTCGCATTATTTCATCTTTGGAAGGCTTTTTTTCCTTAACTTCTGAATCAGATTTTCCTAGGAAGGGGGACTTCCTAGGAATGAAAGTACCTCTCTCAAACATAGCCAGAGGTTCCTTGAGGATGTAATCCCTCACCCTGTTTACTGACTTGGCACTCTGAATGTTTGGGTGAAACCCATTAATATCAAAGAACCTTGAGTCCGATATTCTTACCGGTTTCTCTGTTTGAAGCAATGCATGTAAATGCAAACTTCCATCTTTGTGTGCCTCTCGGGCACATACAATATACTTGGGTATCCAACGAACAACGAGCTCCCAGATCATCTGACAGGCGATTTCAGGATTTTCTGGACACTTTGGGTAGGTTAAGAACGTGTTCACGTTCCTGTGTGAGAACTGACGGTTGGATGAGGAGGAGGCCATAGCCGACGACGGAGGATGAGGCTGAGGGATGGCAGATGGGGAGCTCTCAACTCTATACCAACCGGTGCGCCTTCGAAATCCGCCGCCCCTCCTCTTATAGTGGTTGTGAATGGGCCGGACCGGGCCGGCCCTGCGAGGGCCCGGTAGGGCCCGAGTGATTTGATGTAAAGCTTGGTCCTGCTTTGTATGATTTATCTAAAGCAGCCCATTCTAAAGAAACCGGTCCCGGGCACTATAAATTGCCTAACAAGTGCGATTCATTCATGGATCCACAGAACGCCCTGTACTATCAGCCGCGGGTACCCACAGCAGCTCCGGCATCCGCAGGAGTGCCGTGGAGTCGCGTAGGCGAGGTAGCTATTTTGAGCTTTGTTGCACTGATTTGCTTTTACCTGCTTTACCTTTGGGTGCTGAGAGACCTTATCTTAGTTCTGAAGGCTCGGCAAGGCAGATCCACGGAGGAGCTGATATTTGGAGGACAAGCTGTGGATAGGAGCAACCCTATCCCTAATCTACCAGCACCACCAAGTCAGGGCAATCCCGGGCCATTTGTTCCAGGCACGGGATAAGCATTCAGCCATGTCCACGTCCAAGAGGAAGCGGGGAGATGATTCGAATTGGAGTAAGCGGGTGACTAAGAAGAAGCCCTCTTCAGCTGGGCTGAAGCGGGCTGGAAGCAAGGCCGATAGGCCATCCCTGCAAATCCAGACACTCCAGCATGCTGGGACCACCATGATAACTGTCCCATCCGGAGGAGTATGTGACCTCATCAACACCTATGCCCGAGGATCGGACGAGGGCAACCGCCACACCAGCGAGACTCTCACGTACAAGATCGCCATCGACTACCATCTCGTATGCCGTCTTCTGCTTGAAAAAAAAAAAAAACATAATTAAAAACCAGCTTATCAGCAACCAATT


>Maize streak virus Kenya maize sample 46 Nandi
TCCCTTCAAATTCAGACACTCCAGCATGCTGGGACCACCATGATAACGGTCCCCTCTGGAGGAGTATGTGACCTCATCAACACCTATGCCCGAGGATCGGACGAGGGCAACCGCCACACCAGCGAGACTCTCACGTACAAGATCGCCATCGACTACCACTTCGTTGCCGACGCGGCAGCCTGCCGCTACTCCAACACCGGAACCGGTGTAATGTGGCTGGTGTATGACACCACTCCCGGCGGACAAGCTCCGACCCCGCAAACTATATTTGCCTACCCTGACACGCTTAAAGCGTGGCCGGCCACATGGAAGGTGAGCCGGGAGCTGTGTCATCGCTTCGTGGTGAAACGGCGATGGTTGTTCAACATGGAGACCGACGGGCGGATTGGTTCGGACATTCCTCCCTCGAATGCAAGTTGGAAGCCTTGCAAGCGCAACATCTACTTCCACAAGTTCACGAGCGGGTTGGGAGTGAGAACGCAGTGGAAGAATGTAACGGACGGGGGAGTTGGTGCCATCCAGAGAGGAGCGTTGTACATGGTCATTGCCCCCGGCAATGGTCTTACATTTACTGCCCATGGGCAGACCCGTCTGTACTTTAAGAGTGTTGGCAACCAGTAATGAATAAAAACTCCCGTTTTATTATATCTGATGAATGCTGAAAGCTTACATTAATATGTCGTGCGATGGCACGAAAAAACACACACAATCAATACAGGGGGGTAGTAGGCGGGCGGCTAAGGGTGGTGCTCGGCGGGCAGAACATTGAAAAATCAAGATCTATCTGAATCCACTGCCTCCGTAGGAGGCAGCTCAGGGGGAGAATACCACTTCTCCCCCGGCGACATAATGTAAATGACGCAATTAGCCTCGAAATACTCCAGCTGCCCTGGAGTCATTTCCTTCATCCAATCTTCATCCGAGTTGGCGAGGATTATTGTAGGCTTAGACTTCTTCTGCACCTTTTTCTTCTTACCATACTTGGGGTTTACAATGAAATCCCTCTGACAGCCAACTAACTGTTTCCAACAAGGACAGAATTTAAACGGGATATCATCTACGATGTTGTAGATTGCGTCTTCGTTATATGAAGACCAATCAACATTATTTTGCCAGTAATTATGAACCCCTAGGCTTCTGGCCCAAGTAGATTTTCCTGTTCTTGTTGGACCGACGATGTAGAGGCTCTGCTTTCTTGATCTTTCATCTGATGACTGGATACAGAATCCATCCATTGGAGGTCAGAAATTGCATCCTCGAGGGTATAACAGGTAGGTTGAAGGAGCATGTACGCTTCGGGACTAACCTGGAAGATGTTAGGCTGGAGCCAATCATTGATTGACTCATTACAAAGTAAATCAGGTGAGGATTGCGGATGAGGATTGGTGAACTCTTCCTGAATCTCAGGAAAAAGCTTATTTGCAGAGTATTCAAAATACTGCAATTTTGTGGACCAATCATAGGGAAACTCTTTCTGGATCATGGAGAGGTACTCTTCCTTGGAAGTAGAGTGTGAAATAATGTCTCGCATTATTTCATCTTTGGAAGGCTTTTTTTCCTTAACTTCTGAATCAGATTTTCCTAGGAAGGGGGACTTCCTAGGAATGAAAGTACCTCTCTCAAACATAGCCAGAGGTTCCTTGAGGATGTAATCCCTCACCCTGTTTACTGACTTGGCACTCTGAATGTTTGGGTGAAACCCATTAATATCAAAGAACCTTGAGTCCGATATTCTTACCGGCTTCTCTGTTTGAAGCAATGCATGTAAATGCAAACTTCCATCTTTATGTGCCTCGCGGGCACATAGAATATATTTGGGAATCCAACGAACAACGAGCTCCCATATCATCTGACAGGCGATTTCAGGATTTTCTGGACACTTTGGGTAGGTTAAGAACGTGTTCACGTTCCTGTGTGAGAACTGACGGTTGGATGAGGAGGAGGCCATAGCCGACGACGGAGGATGAGGCTGAGGGATGGCAGATGGGGAGCTCTCAACTCTATACCAACCGGTGCGCCTTCGAAATCCGCCGCCCCTCCTCTTATAGTGGTTGTGAATGGGCCGGACCGGGCCGGCCCAGCAGGAAAAGAAGGCGCGCACTAATATTACCGCGCCTTCTTTTCCTGCGAGGGCCCGGTAGGGCCCGAGTGATTTGATGTAAAGCTTGGTCCTGCTTTGTATGATTTATCTAAAGCAGCCCATTCTAAAGAAACCGGTCCCGGGCACTATAAATTGCCTAACAAGTGCGATTCATTCATGGATCCACAGAACGCCCTGTACTATCAGCCGCGGGTACCCACAGCAGCTCCGGCATCCGCAGGAGTGCCGTGGAGTCGCGTAGGCGAGGTAGCTATTTTGAGCTTTGTTGCACTGATTTGCTTTTACCTGCTTTACCTTTGGGTGCTGAGAGACCTTATCTTAGTTCTGAAGGCTCGACAAGGCAGATCCACGGAGGAGCTGATATTTGGAGGACAAGCTGTGGATAGGAGCAACCCTATCCCTAATATACCAGCACCACCAAGTCAGGGCAATCCCGGGCCATTTGTTCCAGGCACGGGATAAGCATTCAGCCATGTCCACGTCCGCACATCTCGTATGCCGTCTTCTGCTTGAAAAAAAAAAAAACGAAGCAATATGATTCGG
