# Supplementary material for: Metagenomic analysis of viruses associated with maize lethal necrosis in Kenya
Source: Virol J. 2018 May 23;15:90. doi: 10.1186/s12985-018-0999-2 (PMC5966901; doi:10.1186/s12985-018-0999-2)
Supplement: Supplementary file 9 — MYDV-RMV contigs used for phylogenetic analysis. (FASTA 27 kb) [file 12985_2018_999_MOESM9_ESM.fasta]

>Maize yellow dwarf virus RMV Kenya sorghum sample 8 Embu
CCAAGGGAGTGCCTAAAGTTTCCAGCGATTTTATGCGTTGTGAGGTAAAATTCACCGGCAGCCTCTCATACACTGAGATTCCGTATCACTACGGTCGCCGCCTAGCTGAATTCACTGCCTCACTCAAAACAATCGCCTTCTGCATCCTCAACCCAGAATACGATGCAGAAGCTCTTTTCCGCAGCGTTCTTCTTGTGTTGCCTCTTATGCTACGCGACCTGCCCTACACGAGGGGATTTCCTCGAGATGTATGGTCTGCCTTTGCGAGGCACGCAATTCGGACTGGAGGAAACATCTCTCCTCCCCCGGAATGCTTCCCTACCCTTCAGATTTCTCCTCGCGCCAGATACATGTATAGAGATTTCTTACAGCGCATTATCACGGGAGATAGCGCGACTCGCCTTGCAGGATCTCCATTCGATTTCCTCGGCGGGCTCGAGAGCTTTAAGCTCAAGCTGGAAGGGTTTTGCCGAAGAGTGGAACACCTCGGTGGTGAAACTTGCACGCGCCACATCGGGGTTTTATCAGCAAGCCTCCGACTACGTCGTGAGCTGTGTGTTGGAGCTTCTAGGTTCATGTCTCGTCGCGATAATTTACACCTGGAGCTTCTTCATCTCATCTCTCTTTTGGGTGGTGACTTTTATGCTGCAACATTACACCCCACACGTCTTATCGATCGCTGTTTTGTATATTTGCACAACGCTCTTGGTCCGGCTGGCCACAAAGATTTTTGGCGGTTGGCCGGTTATGATGATCTCCTGGATTGGGACTTCGACATTAGGTTTTTTCAAGACTCTATTGTCCAAAGAGAACTCCATCAGTTATGAGATCCCCACACCGGGTTACAAGAGCATTGAAATTCCACAGAAACCCCCAAAAGATTGCGTCTTGCTTGTTCAACATAACGACGCCCTCAACTCCCCTGGTGGTTACGCTTCATGTGTTCGCTTGCTCAATGGTAGCAATGCCTTACTCACAGCAGAACACGTTGCGGCCCAGAAAGGAGAATTGCTTGTCGCCTCGACTAGGACCGGTAACAAGATCAAACTTTCACTTTTCAATCGGATCTTGACTACCACGAATTCCGACGTGAGCCTTTTTCAAGGACCTCCAGGTTGGGAATCGCTCCTTGGCTGCAAAGCTGCTGACATCACACCAGTTGACGGTTTGACCACCTGTGAAGCCTCCCTTTTCAGGTTCGATGGTCACTGGATGCGTTCAAACGCGTCTCTGGTGGGCACAGAGGAAACTTATGTTTCGGTGCTCAGCAACACAGAAGAGGGCTACAGTGGAACTCCATACTTTAATGGCAAATCCATTCTTGGAGTCCATGTTGGTGGGAATGCAACACAAACTAACAACTTGATGGCTCCCATCCCAAGCATCCCTGGCCTCACTAAACATCGCTATGTTTTTGAGTCACCACAATTAAAAGGCCGCCTGTTCACGGAGCAAGAAGTTGAGCAACTTGAGGTCGACATTGACGAAGCCTTCAAGAAAGCATACGACCTCGTCCACTTCAAATCCAAGACAGGAAGAAACTGGGCAGATTATGAAGACGACATCTCATACGAAGCCCCAAAGTTTCAGGGAAACGACGCACGCGGTTCCGTCCGCGAAAACAAAACGGACTTGCCCACCCCTACAGTCTCGCCCGTCGCTACTTCAAACAGCGATATTCTCAACAAGGTGGTGGAAGCGTTGGTCAACAAGATCGACGTCTCAGTCATAGAGCGGATGGTTGTTCAACAAATTGCGGAATCAGCTATGAAACGCCCGAAGAACAACCGGAGGCGGCAATCAAAGCCCAAAACTTCGCCTCCTACTTCTCCTCCCTTTACAGGTGGGAAGTATGTGACACCCGCTCTGAGATCCCAGGGTTCGAAACCTGTGGGTCCCTCCCAAGGTACTACTTCACAAAACAGAAAGAAGAATCAGAATGGGGGAGGTTACTTGCAGAGGGAAACCCGGCGCTGGCAGAAAAAGTCAGCGGTTTCGGGTGGCCCCAGTTCGGTCCCGCAGCTGAACTGAAAAGCCTGCGCCTTCAGGCGCAGCGATGGCTCTCACGCGCGGAGTCAGCTAAAATCCCGTCAACTGAGGACAGGGAGCGCGTGATCCGGAAGACTGTGGAGGCATACAAAACTTGTCAAACTCAATGCCCCAAGACTTCTCAAAGCAACCTGCTTGTCTGGGAGAATTTTCTCGAAGACTTTAAACAAGCAGTGTTCTCCCTCGAGCCTGATGCGGGAGTCGGTGTTCCCTTCGTGGGATACGACAAACGCACGCACCGTGGATGGATTGAAGATCCGACCCTTTTGCCAGTCCTCGCTCGCATGACCTTTGACCGACTACATAAGATGTCAACGGTTAAGTTTGAGCATTTGACGGCAGAAGAACTGGTGCAAGCAGGCTTGTGTGATCCAATACGTTTATTCGTAAAGGGGGAACCTCACAAGCAGGCAAAATTGGATGAAGGCCGCTACCGCCTCATCATGAGCGTCTCATTGCTGGATCAACTGGTAGCCCGGGTTCTGTTTCAGAATCAAAACAAGAGGGAAATTGCACTTTGGCGAGCCATACCCTCGAAACCCGGTTTTGGTCTCTCAACAGATGACCAATCGCGAGAGTTCGTGCAAAACCTCGCGAGACAGTGTGGAGTGAGCAGCGACCATTTACTGCAAGAATGGCAACTCCACACTGTCCCGACTGACTGCTCTGGCTTCGACTGGAGCGTTGCGGAATGGATGCTTCAAGACGATATGGAAGTCCGCAACCGGCTCACTCGCAACAACACAGACCTCACGAGACGCTTGCGCGCGTGTTGGTTGAAGTGCATATCCAACTCTGTGTTGTGCTTGAGTGATGGGACCCTGCTCGCCCAGAGAGTGGCTGGAGTTCAGAAATCTGGCTCCTACAACACCAGTTCGAGTAACTCTCGGATTCGGGTGATGGCCGCATACCATTGCGGTGCTACATGGGCTATGGCTATGGGTGACGACGCACTCGAGTCAGTCGACACGTGCCTAGACGTGTATAAAGATTTAGGATTCAAAGTCGAGGTTTCCAAACAACTGGAGTTTTGCTCACATGTCTTCGAGAAGGAATACCTCGCACGCCCGGTTAACCAAAACAAAATGATTTACAAATTGGTTTATGGTTACAACCCGGCGAACGGTTCATCGGAGGTCTTGCAGCGTTATCTTGACGCCTGTATGAGCGTGCTTCACGAGCTACGCCATGACCCCGAAACCGTGGAGCTTCTGTACAAGTGGCTGGTATCTCCAGTCCAGCAACAAAAGGTTTGAAAACAGAAGCTTCAAAGGTAGCCAGACACACGTGAGTTGCAAGTGCTGGAATCCTAGTCTCACATATAAGCAGCCATAGATTGGAAACTCTTTTGCGGGGTTCTTATAGGGATCCTCGTTGCTGTCCCCGTAACCGTCTTTGGCTTGTACAAGATCTACCTATCTATCTCCTCGAACGTGCGTTCAATTGTGAATGAATACGGGAGGTAGAAATGGACGCAGAGCTAGGAACCGCCGACGCGCTCGCAATAATAACCGGGCCCAGCCAGTGGTTGTTGTCGCGGCAAATCCGCGTCGAGGACGCCCTCGAAGACGAAGACGACCAAGTGGAAACACTGCAGGAAGACCTGGAGTCAGACGAGGCTCGCGGGAGACTTTTGTATTTTCAAAGGACTCTCTCACGGGCAATGCCTCCGGAAAAGTCACCTTCGGGCCGTCTTTATCAGAGTGTGCAGCATTCAGTGGCGGAATTCTCAAGGCCTACCATGAGTATAAGATCTCAAAGATCATACTGGAGTTCATCTCCGAGGCCGCTTCCACCGCCGAAGGTTCCATCGCTTATGAACTTGATCCACACAACAAGCTCTCATCCCTTGCCTCCACCATCAACAAATTCTCAATCGTCAAAGGTGGCAGGAGGGTCTTTGCGTCCAATCAAATCGGAGGTGGAGTTTGGCGCGACTCATCAGAAGATCAATGCGCCATCCTCTACAAAGGTAACGGAAAGTCCTCAGTCGCGGGTTCCTTCAGGATCACGATTGAGGTCAATGTTCAAAACCCGAAATAGGTAGACGGGGCATCTCCTCAGCCAGCGCCAACACCTGCCCCAGCTCCGGAGCCTTGCCCGGAGCCTCCACCAACTCCAGCACCAGCCCCAGCCCCTACTCCCGCCCCTCAAGCTAAGTTTTACAACTATGCTGGGGTTCCGGAAAGCCGAATTCAGTCTCGGAAAAACAACGAATTCATCGACATATACTCGCTCAATTATGTAAAGATGTATTATTGGCATGACGAGTCTTGGTCGAAAGAGACAATGTCGGCAGGGTATGTCCAAAACGATTCCTCGCGGGCAACCCCTTACTTCCTCATCCCCACTGTCGTAGGAAACTACAAGGTTTACATCGAATGTGAGGGTTTTCAAGCTGTCAAAGCTAAAGGAGGTGAGAATAATGGGAAGATGGCTGGATTCATCACGTATGACCCACAACAAGCTGGTTGGCAGGCTTATTCATGGGCTGGCTGTACTCTCTCCAACTACAAAATGACCGATGGTTGCGTTCAAGCACACCCTGATCTCAAAGTCAATGGGTGCTCATTCACCAAAGGCCAGTGTGTTGAGAGAGACGTTGTTCTCTCGTTTGATCTCTCAGTGGCATCAGAGGGGTACTGGGCTCTTCAAGCCCCTCCAATCGAAAAGTCAGATGACCACAACTTCATCGTTTCTTACGGTAACTACACCGAAAAGATACTTGAGTGGGGTATGGTCTCCATTTCCATTGATGAGATAAACAGTAGCAACGATGCCCAACGTGTTCCGAATAGGAATAAGGACACATCAGAACCAAATCGGTTGACAGACTTCACCAATTCTGCCACAGTTGGAGTCACTGTCGCCGACAAGAATTTGGATTCCGAGCCAGAAGGACAACTGGTAGTACAAACCCCGTCTCTTCAGACGCCAGCTAATTCAGTAGCTGAACCAGCATCGAAAGTTTCAGCGAAAGTCGTTGCGTGGCTTAACAACCCCGACCTAGAAAGCGATGCTGAAGCGCCTCCCCCACCGACTCCATGGGAATCATCCCAAGTTCGTTTGCGCTCTAGAGAAGAAGCAAACTTGGAGCCGTCGCCTCAAAACACATCTCCCCGTGAATATATGAATAAAACATATGAGGACGATGTTGCATCACAGGCCACCAAAACCCCGACGCTGTCTGGTGGTTCTCTTCGACCTCGTTTGAAGCAGACCTCAGATTCAGTGAAAGACACCAGTTCACAAGTAGGTAGCCAAACCGGCACCTTGACTGGGGGCTCTTTGAGGCCTTCTTTGCAGGGGGGGAGGTTAGCCTCACAGCAATTCCGCATGACAACCGAACAGGCAAAGCAGTATGACCTGATAAAGCGTAGTTTTGGTAGAATTCGTGCAAACGAATACTACGAGGAATGCCGGAAAGCTGCTGAGGGCTCGTAGTAATGCGAGCATCCGCCGGGATTAAAACGAGACAGGATGACAACCTGGCCACCTCTGAGATCACTTTGTGTTTTCAGAGGAATTCTCAAGTCTAAGAGAGAGGTTTCCGG

>Maize yellow dwarf virus RMV Kenya maize sample 15 Busia
CCAAGGGAGTGCCTAAAGTTTCCAGCGATTTTATGCGTTGTGAGGTAAAATTCACCGGCAGCCTCTCATACACTGAGATTCCGTATCACTACGGTCGCCGCCTAGCTGAATTCACTGCCTCACTCAAAACAATCGCCTTCTGCATCCTCAACCCAGAATACGATGCAGAAGCTCTTTTCCGCAGCGTTCTTCTTGTGTTGCCTCTTATGCTACGCGACCTGCCCTACACGAGGGGATTTCCTCGAGATGTATGGTCTGCCTTTGCGAGGCACGCAATTCGGACTGGAGGAAACATCTCTCCTCCCCCGGAATGCTTCCCTACCCTTCAGATTTCTCCTCGCGCCAGATGCATGTATAGAGATTTCTTACAGCGCATTATCACGGGAGATAGCGCGACTCGCCTTGCAGGATCTCCATTCGATTTCCTCGGCGGGCTCGAGAGCTTTAAGCTCAAGCTGGAAGGGTTTTGCCGAAGAGTGGAACACCTCGGTGGTGAAACTTGCACACGCCACATCGGGGTTTTATCAGCAAGCCTCCGACTACGTCGTGAGCTGTGTGTTGGAGCTTCTAGGTTCATGTCTCGTCGCGATAATTTACACCTGGAGCTTCTTCATCTCATCTCTCTTTTGGGTGGTGACTTTTATGTTGCAACATTACACCCCACACGTCTTATCGATCGCTGTTTTGTATATTTGCACAACGCTCTTGGTCCGGCTGGCCACAAAGATTTTTGGCGGTTGGCCGGTTATGATGATCTCCTGGATTGGGACTTCGACATTAGGTTTTTTCAAGACTCTATTGTCCAAAGAGAACTCCATCAGTTATGAGATCCCCACACCGGGTTACAAGAGCATTGAAATTCCACAGAAACCCCCAAAAGATTGCGTCTTGCTTGTTCAACATAACGACGCCCTCAACTCCCCTGGTGGTTACGCTTCATGTGTTCGCTTGCTTAATGGTAGCAATGCCTTACTCACAGCAGAACACGTTGCGGCCCAGAAAGGAGAATTGCTTGTCGCCTCGACTAGGACCGGTAACAAGATCAAACTTTCACTTTTCAATCGGATCTTGACTACCACGAATTCCGACGTGAGCCTTTTTCAAGGACCTCCAGGTTGGGAATCGCTCCTTGGCTGCAAAGCTGCTGACATCACACCAGTTGACGGTTTGACCACCTGTGAAGCCTCCCTTTTCAGGTTCGATGGTCACTGGATGCGTTCAAACGCGTCTCTGGTGGGCACAGAGGAAACTTATGTTTCGGTGCTCAGCAACACAGAAGAGGGCTACAGTGGAACTCCATACTTTAATGGCAAATCCATTCTTGGAGTCCATGTTGGTGGGAATGCAACACAAACTAACAACTTGATGGCTCCCATCCCAAGCATCCCTGGCCTCACTAAACATCGCTATGTTTTTGAGTCACCACAATTAAAAGGCCGCCTGTTCACGGAGCAAGAAGTTGAGCAACTTGAGGTCGACATTGACGAAGCCTTCAAGAAAGCATACGACCTCGTCCACTTCAAATCCAAGACAGGAAGAAACTGGGCAGATTATGAAGACGACATCTCGTACGAAGCCCCAAAGTTTCAGGGAAACGACGCACGCGGTTCCGTCCGCGAAAACAAAACGGACTTGCCCACCCCTACAGTCTCGCCCGTCGCTACTTCAAACAGCGATATTCTCAACAAGGTGGTGGAAGCGTTGGTCAACAAGATCGACGTCTCAGTCATAGAGCGGATGGTTGTTCAACAAATTGCGGAATCAGCTATGAAACGCCCGAAGAACAACCGGAGGCGGCAATCAAAGCCCAAAACTTCGCCTCCTACTTCTCCTCCCTTTACAGGTGGGAAGTATGTGACACCCGCTCTGAGATCCCAGGGTTCGAAACCTGTGGGTCCCTCCCAAGGTACTACTTCACAAAACAGAAAGAAGAATCAGAATGGGGGAGGTTACTTGCAGAGGGAAACCCGGCGCTGGCAGAAAAAGTCAGCGGTTTCGGGTGGCCCCAGTTCGGTCCCGCAGCTGAACTGAAAAGCCTGCGCCTTCAGGCGCGGCGATGGCTCTCACGCGCGGAGTCAGCTAAAATCCCGTCAACTGAGGACAGGGAGCGCGTGATCCGGAAGACTGTGGAGGCATACAAAACTTGTCAAACTCAATGCCCCAAGACTTCTCAAAGCAACCTGCTTGTCTGGGAGAATTTTCTCGAAGACTTTAAACAAGCAGTGTTCTCCCTCGAGCCTGATGCGGGAGTCGGTGTTCCCTTCGTGGGATACGACAAACGCACGCACCGTGGATGGATTGAAGATCCGACCCTTTTGCCAGTCCTCGCTCGCATGACCTTTGACCGACTACATAAGATGTCAACGGTTAAGTTTGAGCATTTGACAGCAGAAGAACTGGTGCAAGCAGGCTTGTGTGATCCAATACGTTTATTTGTAAAGGGGGAACCTCACAAGCAGGCAAAATTGGATGAAGGCCGCTACCGCCTTATCATGAGCGTCTCATTGCTGGATCAATTGGTAGCCCGGGTTCTGTTTCAGAATCAAAACAAGAGGGAAATTGCACTTTGGCGAGCCATACCCTCGAAACCCGGTTTTGGTCTCTCAACAGATGACCAATCGCGAGAGTTCGTGCAAAACCTCGCGAGACAGTGTGGAGTGAGCAGCGACCGTTTACTGCAAGAATGGCAACTCCACACTGTCCCGACTGACTGCTCTGGCTTTGACTGGAGCGTTGCGGAATGGATGCTTCAAGACGATATGGAAGTCCGCAACCGGCTCACTCGCAACAACACAGACCTCACGAGACGCTTGCGCGCGTGTTGGTTGAAGTGCATATCCAACTCTGTGTTGTGCTTGAGTGATGGGACCCTGCTCGCCCAGAGAGTGGCGGGAGTTCAGAAATCTGGCTCCTACAACACCAGTTCGAGTAACTCTCGGATTCGGGTGATGGCCGCATACCATTGCGGTGCCACATGGGCTATGGCTATGGGTGATGACGCACTCGAGTCAGTCGACACGTGCCTAGACGTGTATAAAGATTTAGGATTCAAAGTCGAGGTTTCCAAACAACTGGAGTTTTGCTCACATGTCTTCGAGAAGGAATACCTCGCACGCCCGGTTAACCAAAACAAAATGATTTACAAATTGGTTTATGGTTACAACCCGGCGAACGGTTCATCTGAGGTCTTGCAGCGTTATCTTGACGCCTGTATGAGCGTGCTTCACGAGCTACGCCATGACCCCGAAACCGTGGAGCTTCTGTACAAGTGGCTGGTATCTCCAGTCCAGCAACAAAAGGTTTGAACACAGAAGCTTCGAAGATAGCCAGACACACGTGAGTTGCAAGTGCTGGAATCTTAGTCTCACACACAAGCAGCCATAGATTGGAAACTCTTTTGCGGGGTTCTTATAGGGATCCTCGTTGCTGTCCCCGTAACCATCTTTGGCTTGTACAAGATCTACCTATCTATCTCCTCGAACGTGCGTTCAATTGTGAATGAATACGGGAGGTAGAAATGGACGCAGAGCTAGGAACCGCCGACGCGCTCGCAATAATAACCGGGCCCAGCCAGTGGTTGTTGTCGCGGCAAATCCGCGTCGAGGACGCCCTCGAAGACGAAGACGACCAAGTGGAAACACTGCAGGAAGACCTGGAGTCAGACGAGGCTCGCGGGAGACTTTTGTATTTTCAAAGGACTCTCTCACGGGCAATGCCTCCGGAAAAGTCACCTTCGGGCCGTCTTTATCAGAGTGTGCAGCATTCAGTGGCGGAATTCTCAAGGCCTACCATGAGTATAAGATCTCAAAGATCATACTGGAGTTCATCTCCGAGGCCGCTTCCACCGCCGAAGGTTCCATCGCTTATGAACTTGATCCACACAACAAGCTCTCATCCCTTGCCTCCACCATCAACAAATTCTCAATCGTCAAGGGTGGCAGGAGGGTCTTTGCGTCCAATCAAATCGGAGGTGGAGTTTGGCGCGACTCATCAGAAGATCAATGCGCCATCCTCTACAAAGGTAACGGAAAGTCCTCAGTCGCGGGTTCCTTCAGGATCACGATTGAGGTCAATGTTCAAAATCCGAAATAGGTAGACGGGGCATCTCCTCAGCCAGCGCCAGCACCTGCCCCAGCTCCGGAGCCTTGTCCGGAGCCTCCTCCAGCACCAGCCCCAGCCCCTACTCCCGCCCCTCAAGCTAAGTTTTACAACTATGCTGGGGTTCCGGAAAGCCGAATTCAGTCTCGGAAAAACAACGAATTCATCGACATATACTCGCTCAATTACGTAAAGATGTATTATTGGCATGACGAGTCTTGGTCGAAAGAGACAATGTCGGCAGGGTATGTCCAAAATGATTCTTCACGGGCAACCCCTTACTTCCTCATCCCCACTATCGTAGGAAACTACAAGGTTTACATCGAATGTGAGGGTTTTCAAGCTATCAAAGCTAAAGGAGGTGAGAATAATGGGAAAATGGCTGGATTCATCACGTATGACCCACAACAAGCTGGTTGGCAGGCTTACTCATGGGCTGGCTGTTCTCTCTCCAACTACAAAATGACCGATGGTTGCGTTCAAGCACACCCCGATCTCAAAGTCAATGGGTGTTCATTTACCAAAGGCCAATGTGTTGAGAGAGACGTTGTTATCTCGTTTGATCTCTCAGTGGCGTCAGAGGGGTACTGGGCTCTTCAAGCCCCTCCAATCGAAAAGTCAGATGACCACAACTTCATCGTTTCTTACGGTAACTACACCGAAAAGATACTTGAGTGGGGTATGGTCTCCATTTCCATTGATGAGATAAACAGTAGCAACGATGCCCAACGTGTTCCGAATAGGAATAAGGACACATCAGAACCAAATCGGTTGACAGACTTCACCAATTCTGCCACAGTCGGAGTCACTGTCGCCGACAAGAATTTGGATTCCGAGCCAGAAGGACAACTGGTAGTACAAACCCCGTCTTTTCAGGCGCCAGCTAATTCAGTAGCTGAACCAGCATCGAAAGTTTCAGCGAAAGTCGTTGCGTGGCTTAACAACCCCGACCTAGAAAGCGATGCTGAAGCGCCTCCCCCACCGACTCCATGGGAATCCTCCCAAGTTCGTTTGCGCTCTCGAGAAGAAGCAAACTTGGAGCCGTCGCCTCAAAACACGTCTCCCCGTGAATATATGAATAAAACATATGAGGACGATGTTGCATCACAGGCCACCAAAACCCCGACACTGTCTGGTGGTTCTCTTCGACCTCGTTTGAAGCAGACCTCAGATTCAGTGAAAGACACCAGTTCACAAGTAGGTAGCCAAACCGGCACCTTAACTGGGGGCTCTTTGAGGCCTTCTTTGCAGGGAGGGAGGTTAGCCTCACAGCAATTCCGCATGACAACTGAACAGGCAAAGCAGTATGACCTGATAAAGCGTAGTTTTGGTAGAACTCGTGCAAACGAGTACTACGAGGAATGCCGAAAAGCTGCTGAGGGCTCGTAGTAATGCGAGCATCCGCCGGGATTAAAACGAGACAGGATGACAACCTGGCCACCTCTGAGATCACTTTGTGTTTTCAGAGGAATTCTCAAGTCTAAGAGAGAGGCTAGGCGATGCCTAGTGG


>Maize yellow dwarf virus RMV Kenya maize sample 29 Embu
TAAAGTTTCCAGCGATTTTATGCGTTGCGAGGTAAAATACACCGGCAGCCTCTCATACAC
TGAGATTCCGTATCACTACGGTCGCCGCCTAGCTGAATTCACTGCCTCACTCCAAACAAT
CGCCTTCTGCATCCTCAATCCAGCATACGATGCAGAAGCTCTTTTCCGCAGCGTTCTTCT
TGTGTTGCCTCTTATGCTACGCGACCTGCCCTACACGAGGGGATTTCCTCGAGATGTATG
GTCTGCCTTTGCGAGGCACGCAATTCGGACTGGAGGAAACATCTCTCCTCCCCCGGAATG
CTTCCCTACCCTTCAAATTTCTCCTCGCGCCAGATTCATGTATAGAGATTTCTTACAGCG
CATTATCACGGGAGATAGCGCGACTCGCCTTGCAGGATCTCCATTCGATTTCCTCGGCGG
GCTCGAGAGCTTTAAGCTCAAGCTGGAAGGGTTTTGCCGAAGAGTGGAACACCTCGGTGG
TGAAACTTGCACACGCCACATCGGGGTTTTATCAGCAAGCCTCCGACTACGTCGTGAGCA
GCGCGTTGGAGCTTCTAGGTTCATGTCTCGTCGCGATAATTTACACCTGGAGCTTCTTCA
TCTCATCTCTCTTTTGGGTGGTGACTTTTATGCTGCAACATTACACCCTGCACATCTTGT
CGATCGCAGTTTTGTATACTTGCACAACGCTCTTGGTCCGGCTGGCCACAAAGATTTTTG
GCGGTTGGCCGGTTATGATGATCTCCTGGATTGGGACTTCGACATTAGGTTTTTTCAAGA
CTCTATTGTCCAAAGAGAACTCCATCAGTTATGAGATCCCCACACCAGGTTACAAGAGCA
TTGAAATTCCACAGAAACCCCCAAAAGATTGCGTCTTGCTTGTTCAACATAACGACGCCC
TCAACTCCCCTGGTGGTTACGCTTCATGTGTTCGCTTGCTTAATGGTAGCAATGCCTTGC
TTACAGCAGAACATGTCGCGGCCCAGAAAGGAGAATTGCTTGTCGCCTCGACCAGGACTG
GTAACAAGATCAAACTTTCACTTTTCAATCGGATCTTGACTACCACGAATTCCGACGTGA
GCCTTTTTCAAGGACCTCCAGGTTGGGAATCACTTCTTGGCTGCAAAGCTGCTGACATCA
CACCAGTTGACGGTTTGACCACCTGTGAAGCTTCCCTTTTCAGGTTCGATGGTCACTGGA
TGCGTTCAAACGCGTCTCTGGTGGGCACAGAGGAAACTTATGTTTCGGTGCTCAGCAACA
CAGAAGAGGGCTACAGTGGAACTCCATACTTCAATGGCAAATCCATTCTCGGAGTCCACG
TGGGTGGGAATGCAACACAAACTAACAATTTGATGGCTCCCATCCCAAGCATCCCTGGCC
TTACTAAACATCGCTATGTTTTTGAGTCACCACAATTAAAAGGCCGCCTGTTCACGGAGC
AAGAAGTTGAGCAACTTGAGGTCGACATTGACGAAGCTTTCAAGAAAGTATACGACCTCG
TCCACTTCAAATCCAAGACAGGAAGAAACTGGGCAGATTATGAAGACGACATCTCATACG
AAGCCCCAAAGTTTCAGGGAAACGACGCACGCGGTTCCGTCCGCGAAAACAAAACGGACT
TGCCCACCCCTACAGTCTCGCCCGTCGCTACTTCAAACAGCGATATTCTCAACAAGGTGG
TGGAAGCGTTGGTCAACAGGATCGACGTCTCAGTCATAGAGCGGATGGTTGTTCAACAAA
TTGCGGAATCAGCCATGAAACGCCCAAAGAACAACCGGAGGCGGCAATCAAAGCCCAAAA
CTTCGCCTCCTACTTCTCCTCCCTTTACAGGTGGGAAGTATGTGACACCCGCTCTGAGAC
CCCAGGGTTCGAAACCTGTGGGTCCCTCCCAAGGTACTACTTCACAAAACAGAAAGAAGA
ATCAGAATGGGGGAGGTTACTTGCAGAGGGAAACCCGGCGCTGGCAGAAAAAGTCAGCGG
TTTCGGGTGGCCCCAGTTCGGTCCCGCAGCTGAACTGAAAAGCCTGCGCCTTCAGGCGCA
GCGATGGCTCTCACGCGCGGAGTCAGCTAAAATCCCGTCAACTGAGGACAGGGAGCGCGT
GATCCGGAAGACTGTGGAGGCATACAAAACTTGTCAAACTCAATGCCCCAAGACTTCTCA
AAGCAACCTGCTTGTCTGGGAGAATTTTCTCGAAGACTTTAAACAAGCAGTGTTCTCCCT
CGAGCCTGATGCGGGAGTCGGTGTTCCCTTCGTGGGATACGACAAACGCACGCACCGTGG
ATGGATTGAAGATCCGACCCTCTTGCCAGTCCTCGCTCGCATGACCTTTGACCGATTACA
TAAGATGTCAACGGTTAAGTTTGAGCATTTGACGGCAGAAGAACTGGTGCAAGCAGGCTT
GTGTGATCCAATACGTTTATTCGTAAAGGGGGAACCTCACAAGCAGGCAAAATTGGATGA
AGGCCGCTACCGCCTCATCATGAGCGTCTCATTGCTGGATCAACTGGTAGCCCGGGTTCT
GTTCCAAAATCAAAACAAGAGGGAAATTGCACTTTGGCGAGCCATACCCTCGAAACCCGG
TTTTGGTCTCTCAACAGATGACCAATCGCGAGAGTTCGTGCAAAACCTCGCGAGACAGTG
TGGAGTGAGCAGCGACCGTTTACTGCAAGAATGGCAACTCCACACCGTCCCGACTGACTG
CTCTGGCTTCGACTGGAGCGTTGCGGAATGGATGCTTCAAGACGATATGGAAGTCCGCAA
CCGGCTCACTCGCAACAACACAGACCTCACGAGACGCTTGCGCGCGTGTTGGTTGAAGTG
CATATCCAACTCTGTGTTGTGCTTGAGTGATGGGACCCTGCTCGCCCAAAGAGTGGCGGG
AGTTCAGAAATCTGGCTCCTACAACACCAGTTCGAGTAACTCTCGGATTCGGGTGATGGC
TGCATACCATTGCGGTGCCACATGGGCTATGGCTATGGGTGATGACGCACTCGAGTCAGT
CGACACGTGCCTAGACGTGTATAAAGATTTAGGATTCAAAGTCGAGGTTTCCAAACAACT
GGAGTTTTGCTCACATGTCTTCGAGAAGGAATACCTCGCACGCCCGGTTAACCAAAACAA
AATGATTTATAAATTGGTTTATGGTTACAACCCGGCGAACGGTTCATCGGAGGTTTTGCA
GCGTTATCTTGACGCCTGTATGAGCGTGCTTCACGAGCTACGCCATGACCCCGAAACCGT
GGAGCTTCTGTACAAGTGGCTGGTATCTCCAGTCCAGCAACAAAAGGTTTGAAAACAGAA
GCTTCAAAGGTAGCCAGACACACGTGAGTTGCAAGTGCTGGAATCTTAGTCTCACACATA
AGCAGCCATAGATTGGAAACTCTTTTGCGGGGTTCTTATAGGGATCCTCGTTGCTGTCCC
CGTAACCATCTTTGGCTTGTATAAGATCTACCTATCTATCTCCTCGAACGTGCGTTCAAT
TGTGAATGAATACGGGAGGTAGAAATGGACGCAGAGCTAGGAACCGCCGACGCGCTCGCA
ATAATAACCGGGCCCAGCCAGTGGTTGTTGTCGCGGCAAATCCGCGTCGAGGACGCCCTC
GAAGACGAAGACGACCAAGTGGAAACACTGCAGGAAGACCTGGAGTCAGACGAGGCTCGC
GGGAGACTTTTGTATTTTCAAAGGACTCTCTCACGGGCAATGCCTCCGGAAAAGTCACCT
TCGGGCCGTCTTTATCAGAGTGTGCAGCATTCAGTGGCGGAATTCTCAAGGCCTACCATG
AGTATAAGATCTCAAAGATCATACTGGAGTTCATCTCCGAGGCCGCTTCCACCGCCGAAG
GTTCCATCGCTTATGAACTTGATCCACACAACAAGCTCTCATCCCTTGCCTCCACCATCA
ACAAATTCTCAATCGTCAAGGGTGGCAGGAGGGTCTTTGCGTCCAATCAAATCGGAGGTG
GAGTTTGGCGCGACTCATCAGAAGATCAATGCGCCATCCTCTATAAAGGTAACGGAAAGT
CCTCAGTCGCGGGTTCCTTCAGGATCACGATTGAGGTCAATGTTCAAAATCCGAAATAGG
TAGACGGGGCATCTCCTCAGCCAGCGCCAGCACCTGCCCCAGCTCCGGAGCCTTGTCCGG
AGCCTCCTCCAGCACCAGCCCCAGCCCCCACTCCCGCCCCTCAAGCTAAGTTTTACAACT
ATGCTGGGGTTCCGGAAAGCCGAATTCAATCTCGGAAAAACAACGAATTTATCGACATAT
ACTCGCTCAATTACGTAAAGATGTATTATTGGCATGACGAGTCTTGGTCGAAAGAGACAA
TGTCGGCAGGGTATGTCCAAAATGATTCTTCACGGGCAACCCCTTACTTCCTCATCCCCA
CTATCGTAGGAAACTACAAGGTTTACATCGAATGTGAGGGTTTTCAAGCTATCAAAGCTA
AAGGAGGTGAGAATAATGGGAAAATGGCTGGATTCATCACGTATGACCCACAACAAGCTG
GTTGGCAGGCTTACTCATGGGCTGGCTGTTCTCTCTCCAACTACAAAATGACCGATGGTT
GCGTTCAAGCACACCCTGATCTCAAAGTCAATGGGTGTTCGTTTACCAAAGGCCAATGTG
TTGAGAGAGACGTTGTTATCTCGTTTGATCTCTCAGTGGCATCAGAGGGGTACTGGGCTC
TTCAAGCCCCTCCAATCGAAAAGTCAGATGACCACAACTTCATCGTTTCTTACGGTAACT
ACACCGAAAAGATACTTGAGTGGGGTATGGTCTCCATTTCCATTGATGAGATAAACAGTA
GCAACGATGCCCAACGTGTTCCGAATAGGAATAAGGACACATCAGAACCAAATCGGTTGA
CAGACTTCACCAATTCTGCCACAGTTGGAGTCACTGTTGCCGACAAGAATTTGGATTCCG
AGCCAGAAGGACAACTGGTAGTACAAACCCCGTCTCTTCAGACGCCAGCTAATTCAGTAG
CTGAACCAGCATCGAAAGTTTCAGCGAAAGTCGTTGCGTGGCTTAACAACCCCGACCTAG
AAAGCGATGCTGAAGCGCCTCCCCCACCGACTCCATGGGAATCCTCCCAAGTTCGTTTGC
GCTCCCGAGAAGAAGCAAACTTGGAGCCGTCGCCTCAAAACACATCTCCCCGTGAATATA
TGAATAAAACATATGAGGACGATGTTGCATCACAGGCCACCAAAACCCCGACGCTGTCTG
GTGGTTCTCTTCGACCTCGTTTGAAGCAGACCTCAGATTCAGTGAAAGACACCAGTTCAC
AAGTAGGTAGCCAAACCGGCACCTTAACTGGGGGCTCTTTGAGGCCTTCTTTGCAGGGGG
GGAGGTTAGCCTCACAGCAATTCCGCATGACAACTGAACAGGCAAAGCAGTATGACCTGA
TAAAGCGTAGTTTTGGTAGATCTCGTGCAAACGAGTACTACGAGGAATGCCGAAAAGCTG
CTGAGGGCTCGTAGTAATGCGAGCATCCGCCGGG


>Maize yellow dwarf virus RMV Kenya maize sample 37 Elgeyo Marakwet 
CAAGGGAGTGCCTAAAGTTTCCAGCGATTTTATGCGTTGTGAGGTAAAATTCACCGGCAGCCTCTCATACACTGAGATTCCGTATCACTACGGTCGCCGCCTAGCTGAATTCACTGCCTCACTCAAAACAATCGCCTTCTGCATCCTCAACCCAGAATACGATGCAGAAGCTCTTTTCCGCAGCGTTCTTCTTGTGTTGCCTCTTATGCTACGCGACCTGCCCTACACGAGGGGATTTCCTCGAGATGTATGGTCTGCCTTTGCGAGGCACGCAATTCGGACTGGAGGAAACATCTCTCCTCCCCAGGAATGCTTCCCTACCCTTCAGATTTCTCCTCGCGCCAGATGCATGTATAGAGATTTCTTACAGCGCATTATCACGGGAGATAGCGACTCGCCTTGCAAGATCTCCATTCGATTTCCTCGGCGGGCTCGAGAGCTTTAAGCTCAAGCTGGAAGGGTTTTGCCGAAGAGTGGAACACCTCGGTGGTGAAACTTGCACACGCCACATCGGGGTTTTATCAGCAAGCCTCCGACTACGTCGTGAGCTGTGTGTTGGAGCTTCTAGGTTCATGTCTCGTCGCGATAATTTACACCTGGAGCTTCTTCATCTCATCTCTCTTTTGGGTGGTGACTTTTATGCTGCAACATTACACCCCACACGTCTTATCGATCGCTGTTTTGTATATTTGCACAACGCTCTTGGTCCGGCTGGCCACAAAGATTTTTGGCGGTTGGCCGGTTATGATGATCTCCTGGATTGGGACTTCGACATTAGGTTTTTTCAAGACTCTATTGTCCAAAGAGAACTCCATCAGTTATGAGATCCCCACACCGGGTTACAAGAGCATTGAAATTCCACAGAAACCCCCAAAAGATTGCGTCTTGCTTGTTCAACATAACGACGCCCTCAACTCCCCTGGTGGTTACGCTTCATGTGTTCGCTTGCTTAATGGTAGCAATGCCTTACTCACAGCAGAACACGTTGCGGCCCAGAAAGGAGAATTGCTTGTCGCCTCGACTAGGACCGGTAACAAGATCAAACTTTCACTTTTCAATCGGATCTTGACTACCACGAATTCCGACGTGAGCCTTTTTCAAGGACCTCCAGGTTGGGAATCGCTCCTTGGCTGCAAAGCTGCTGACATCACACCAGTTGACGGTTTGACCACCTGTGAAGCCTCCCTTTTCAGGTTCGATGGTCACTGGATGCGTTCAAACGCGTCTCTGGTGGGCACAGAGGAAACTTATGTTTCGGTGCTCAGCAACACAGAAGAGGGCTACAGTGGAACTCCATACTTTAATGGCAAATCCATTCTTGGAGTCCATGTTGGTGGGAATGCAACACAAACTAACAACTTGATGGCTCCCATCCCAAGCATCCCTGGCCTCACTAAACATCGTTATGTTTTTGAGTCACCACAATTAAAAGGCCGCCTGTTCACGGAGCAAGAAGTTGAGCAACTTGAGGTCGACATTGACGAAGCCTTCAAGAAAGCATACGACCTCGTCCACTTCAAATCCAAGACAGGAAGAAACTGGGCAGATTATGAAGACGACATCTCATACGAAGCCCCAAAGTTTCAGGGAAACGACGCACGCGGTTCCGTCCGCGAAAACAAAACGGACTTGCCCACCCCTACAGTCTCGCCCGTCGCTACTTCAAACAGCGATATTCTCAACAAGGTGGTGGAAGCGTTGGTCAACAAGATCGACGTCTCAGTCATAGAGCGGATGGTTGTTCAACAAATTGCGGAATCAGCTATGAAACGCCCGAAGAACAACCGGAGGCGGCAATCAAAGCCCAAAACTTCGCCTCCTACTTCTCCTCCCTTTACAGGTGGGAAGTATGTGACACCCGCTCTGAGATCCCAGGGTTCGAAACCTGTGGGTCCCTCCCAAGGTACTACTTCACAAAACAGAAAGAAGAATCAGAATGGGGGAGGTTACTTGCAGAGGGAAACCCGGCGCTGGCAGAAAAAGTCAGCGGTTTCGGGTGGCCCCAGTTCGGTCCCGCAGCTGAACTGAAAAGCCTGCGCCTTCAGGCGCAGCGATGGCTCTCACGCGCGGAGTCAGCTAAAATCCCGTCAACTGAGGACAGGGAGCGCGTGATCCGGAAGACTGTGGAGGCATACAAAACTTGTCAAACTCAATGCCCCAAGACTTCTCAAAGCAACCTGCTTGTCTGGGAGAATTTTCTCGAAGACTTTAAACAAGCAGTGTTCTCCCTCGAGCCTGATGCGGGAGTCGGTGTTCCCTTCGTGGGATACGACAAACGCACGCACCGTGGATGGATTGAAGATCCGACCCTTTTGCCAGTCCTCGCTCGCATGACCTTTGACCGACTACATAAGATGTCAACGGTTAAGTTTGAGCATTTGACGGCAGAAGAACTGGTGCAAGCAGGCTTGTGTGATCCAATACGTTTATTCGTAAAGGGGGAACCTCACAAGCAGGCAAAATTGGATGAAGGCCGCTACCGCCTCATCATGAGCGTCTCATTGCTGGATCAACTGGTAGCCCGGGTTCTGTTTCAGAATCAAAACAAGAGGGAAATTGCACTTTGGCGAGCCATACCCTCGAAACCCGGTTTTGGTCTCTCAACAGATGACCAATCGCGAGAGTTCGTGCAAAACCTCGCGAGACAGTGCGGAGTGAGCAGCGACCATTTACTGCAAGAATGGCAACTCCACACTGTCCCGACTGACTGCTCTGGCTTTGACTGGAGCGTTGCGGAATGGATGCTTCAAGACGATATGGAAGTCCGCAACCGGCTCACTCGCAACAACACAGACCTCACGAGACGCTTGCGCGCGTGTTGGTTGAAGTGCATATCCAACTCTGTGTTGTGCTTGAGTGATGGGACCCTGCTCGCCCAGAGAGTGGCTGGAGTTCAGAAATCTGGCTCCTACAACACCAGTTCGAGTAACTCTCGGATTCGGGTGATGGCCGCATACCATTGCGGTGCCACATGGGCTATGGCTATGGGTGACGACGCACTCGAGTCAGTCGACACGTGCCTAGACGTGTATAAAGATTTAGGATTCAAAGTCGAGGTTTCCAAACAACTGGAGTTTTGCTCACATGTCTTCGAGAAGGAATACCTCGCACGCCCGGTTAACCAAAACAAAATGATTTACAAATTGGTTTATGGTTACAACCCGGCGAACGGTTCATCGGAGGTCTTGCAGCGTTATCTTGACGCCTGTATGAGCGTGCTTCACGAGCTACGCCATGACCCCGAAACCGTGGAGCTTCTGTACAAGTGGCTGGTATCTCCAGTCCAGCAACAAAAGGTTTGAAAACAGAAGCTTCAAAGGTAGCCAGACACACGTGAGTTGCAAGTGCTGGAATCCTAGTCTCACACATAAGCAGCCATAGATTGGAAACTCTTTTGCGGGGTTCTCATAGGGATCCTCGTTGCTGTCCCCGTAACCATCTTTGGCTTGTACAAGATCTACCTATCTATCTCCTCGAACGTGCGTTCAATTGTGAATGAATACGGGAGGTAGAAATGGACGCAGAGCTAGGAACCGCCGACGCGCTCGCAATAATAACCGGGCCCAGCCAGTGGTTGTTGTCGCGGCAAATCCGCGTCGAGGACGCCCTCGAAGACGAAGACGACCAAGTGGAAACACTGCAGGAAGACCTGGAGTCAGACGAGGCTCGCGGGAGACTTTTGTATTTTCAAAGGACTCTCTCACGGGCAATGCCTCCGGAAAAGTCACCTTCGGGCCGTCTTTATCAGAGTGTGCAGCATTCAGTGGCGGAATTCTCAAGGCCTACCATGAGTATAAGATCTCAAAGATCATACTGGAGTTCATCTCCGAGGCCGCTTCCACCGCCGAAGGTTCCATCGCTTATGAACTTGATCCACACAACAAGCTCTCATCCCTTGCCTCCACCATCAACAAATTCTCAATCGTCAAAGGTGGCAGGAGGGTCTTTGCGTCCAATCAAATCGGAGGTGGAGTTTGGCGCGACTCATCAGAAGATCAATGCGCCATCCTCTACAAAGGTAACGGAAAGTCCTCAGTCGCGGGTTCCTTCAGGATCACGATTGAGGTCAATGTTCAAAACCCGAAATAGGTAGACGGGGCATCTCCTCAGCCAGCGCCAACACCTGCCCCAGCTCCGGAGCCTTGTCCGGAGCCCCCACCAACTCCAGCACCAGCCCCAGCCCCTACTCCCGCCCCTCAAGCTAAGTTTTACAACTATGCTGGGGTTCCGGAAAGCCGAATTCAGTCTCGGAAAAACAACGAATTCATCGACATATACTCGCTCAATTATGTAAAGATGTATTATTGGCATGACGAGTCTTGGTCGAAAGAGACAATGTCGGCAGGGTATGTCCAAAACGATTCCTCGCGGGCAACCCCTTACTTCCTCATCCCCACTGTCGTAGGAAACTACAAGGTTTACATCGAATGTGAGGGTTTTCAAGCTGTCAAAGCTAAAGGAGGTGAGAATAATGGGAAGATGGCTGGATTCATCACGTATGACCCACAACAAGCTGGTTGGCAGGCTTACTCATGGGCTGGCTGTACTCTCTCCAACTACAAAATGACCGATGGTTGCGTTCAAGCACACCCTGATCTCAAAGTCAATGGGTGCTCATTCACCAAAGGTCAGTGTGTTGAGAGAGACGTTGTTCTCTCGTTTGATCTCTCAGTGACGTCAGAGGGGTACTGGGCTCTTCAAGCCCCTCCAATCGAAAAGACAGACGACCACAACTTCATCGTTTCTTACGGTAATTACACCGAAAAGATACTTGAGTGGGGTATGGTCTCCATTTCCATTGATGAGATAAACAGTAGCAACGATGCCCAACGTGTTCCGAATAGGAATAAGGACACATCAGAACCAAATCGGTTGACAGACTTCACCAATTCTGCCACAGTTGGAGTCACTGTCGCCGACAAGAATTTGGATTCCGAGCCAGAAGGACAACTGGTAGTACAAACCCCGTCTCTTCAGACGCCAGCTAATTCAGTAGCTGAACCAGCATCGAAAGTTTCAGCGAAAGTCGTTGCGTGGCTTAACAACCCCGACTTAGAAAGCGATGCTGAAGCGCCTCCCCCACCGACTCCATGGGAATCCTCCCAAGTTCGTTTGCGCTCTAGAGAAGAAGCAAACTTGGAGCCGTCGCCTCAAAACACGTCTCCCCGTGAATACATGAATAAAACATATGAGGACGATGTTGCATCACAGGCCACCAAAACCCCGACGCTGTCTGGTGGTTCTCTTCGACCTCGTTTGAAGCAGACCTCAGATTCAGTGAAAGACACCAGTTCACAAGTAGGTAGCCAGACCGGCTCCTTGACTGGGGGCTCTTTGAGGCCTTCTTTGCAGGGGGGGAGGTTAGCCTCACAGCAATTCCGCATGACAACTGAACAGGCAAAGCAGTATGACCTGATAAAGCGTAGTTTTGGTAGAACTCGTGCAAGCGAGTACTACGAGGAATGCCGAAAAGCTGCTGAGGGCTCGTAGTAATGCGAGCATCCGCCGGGATTAAAACGAGACAGGATGACAACCTGGCC


>Maize yellow dwarf virus RMV Kenya maize sample 69 Nandi
CCAAGGGAGTGCCTAAAGTTTCCAGCGATTTTATGCGTTGCGAGGTAAAATTCACCGGCA
GCCTCTCATACACTGAGATTCCGTATCACTACGGTCGCCGCCTAGCTGAATTCACTGCCT
CACTCAAAACAATCGCCTTCTGCATCCTCAACCCAGAATACGATGCAGAAGCTCTTTTCC
GCAGCGTTCTTCTTGTGTTGCCTCTTATGCTACGCGACCTGCCCTACACGAGGGGATTTC
CTCGAGATGTATGGTCTGCCTTTGCGAGGCACGCAATTCGGACTGGAGGAAACATCTCTC
CTCCCCCGGAATGCTTCCCTACCCTTCAGATTTCTCCTCGCGCCAGATGCATGTATAGAG
ATTTCTTACAGCGCATTATCACGGGAGATAGCGCGGCTCGCCTTGCAGGATCTCCATTCG
ATTTCCTCGGCGGGCTCGAGAGCTTTAAGCTCAAGCTGGAAGGGTTTTGCCGAAGAGTGG
AACACCTCGGTGGTGAAACTTGCACACGCCACATCGGGGTTTTATCAGCAAGCCTCCGAC
TGCGTCGTGAGCTGTGTGTTGGAGCTTCTAGGTTCATGTCTCGTCGCGATAATTTACACC
TGGAGCTTCTTCATCTCATCTCTCTTTTGGGTGGTGACTTTTATGCTGCAACATTACACC
CCACACGTCTTATCGATCGCTGTTTTGTATATTTGCACAACGCTCTTGGTCCGGCTGGCC
ACAAAGATTTTTGGCGGTTGGCCGGTTATGATGATCTCCTGGATTGGGACTTCGACATTA
GGTTTTTTCAAGACTCTATTGTCCAAAGAGAACTCCATCAGTTATGAGATCCCCACACCG
GGTTACAAGAGCATTGAAATTCCACAGAAACCCCCAAAAGATTGCGTCTTGCTTGTTCAA
CATAACGACGCCCTCAACTCCCCTGGTGGTTACGCTTCATGTGTTCGCTTGCTTAATGGT
AGCAATGCCTTACTCACAGCAGAACACGTTGCGGCCCAGAAAGGAGAATTGCTTGTCGCC
TCGACTAGGACCGGTAACAAGATCAAACTTTCACTTTTCAATCGGATCTTGACTACCACG
AATTCCGACGTGAGCCTTTTTCAAGGACCTCCAGGTTGGGAATCGCTCCTTGGCTGCAAA
GCTGCTGACATCACACCAGTTGACGGTTTGACCACCTGTGAAGCCTCCCTTTTCAGGTTC
GATGGTCACTGGATGCGTTCAAACGCGTCTCTGGTGGGCACAGAGGAAACTTATGTTTCG
GTGCTCAGCAACACAGAAGAGGGCTACAGTGGAACTCCATACTTTAATGGCAAATCCATT
CTTGGAGTCCATGTTGGTGGGAATGCAACACAAACTAACAACTTGATGGCTCCCATCCCA
AGCATCCCTGGCCTCACTAAACATCGCTATGTTTTTGAGTCACCACAATTAAAAGGCCGC
CTGTTCACGGAGCAAGAAGTTGAGCAACTTGAGGTCGACATTGACGAAGCCTTCAAGAAA
GCATACGACCTCGTCCACTTCAAATCCAAGACAGGAAGAAACTGGGCAGATTATGAAGAC
GACATCTCATACGAAGCCCCAAAGTTTCAGGGAAACGACGCACGCGGTTCCGTCCGCGAA
AACAAAACGGACTTGCCCACCCCTACAGTCTCGCCCGTCGCTACTTCAAACAGCGATATT
CTCAACAAGGTGGTGGAAGCGTTGGTCAACAAGATCGACGTCTCAGTCATAGAGCGGATG
GTTGTTCAACAAATTGCGGAATCAGCTATGAAACGCCCGAAGAACAACCGGAGGCGGCAA
TCAAAGCCCAAAACTTCGCCTCCTACTTCTCCTCCCTTTACAGGTGGGAAGTATGTGACA
CCCGCTCTGAGATCCCAGGGTTCGAAACCTGTGGGTCCCTCCCAAGGTACTACTTCACAA
AACAGAAAGAAGAATCAGAATGGGGGAGGTTACTTGCAGAGGGAAACCCGGCGCTGGCAG
AAAAAGTCAGCGGTTTCGGGTGGCCCCAGTTCGGTCCCGCAGCTGAACTGAAAAGCCTGC
GCCTTCAGGCGCAGCGATGGCTCTCACGCGCGGAGTCAGCTAAAATCCCGTCAACTGAGG
ACAGGGAGCGCGTGATCCGGAAGACTGTGGAGGCATACAAAACTTGTCAAACTCAATGCC
CCAAGACTTCTCAAAGCAACCTGCTTGTCTGGGAGAATTTTCTCGAAGACTTTAAACAAG
CAGTGTTCTCCCTCGAGCCTGATGCGGGAGTCGGTGTTCCCTTCGTGGGATATGACAAAC
GCACGCACCGTGGATGGATTGAAGATCCGACCCTTTTGCCAGTCCTCGCTCGCATGACCT
TTGACCGACTACATAAGATGTCAACGGTTAAGTTTGAGCATTTGACGGCAGAAGAACTGG
TGCAAGCAGGCTTGTGTGATCCAATACGTTTATTCGTAAAGGGGGAACCTCACAAGCAGG
CAAAATTGGATGAAGGCCGCTACCGCCTCATCATGAGCGTCTCATTGCTGGATCAACTGG
TAGCCCGGGTTCTGTTTCAGAATCAAAACAAGAGGGAAATTGCACTTTGGCGAGCCATAC
CCTCAAAACCCGGTTTTGGTCTCTCAACAGATGACCAATCGCGAGAGTTCGTGCAAAACC
TCGCGAGACAGTGTGGAGTGAGCAGCGACCATTTACTGCAAGAATGGCAACTCCACACTG
TCCCGACTGACTGCTCTGGCTTTGACTGGAGCGTTGCGGAATGGATGCTTCAAGACGATA
TGGAAGTCCGCAACCGGCTCACTCGCAACAACACAGACCTCACGAGACGCTTGCGCGCGT
GTTGGTTGAAGTGCATATCCAACTCTGTGTTGTGCTTGAGTGATGGGACCTTGCTCGCCC
AGAGAGTGGCTGGAGTTCAGAAATCTGGCTCCTACAACACCAGTTCGAGTAACTCTCGGA
TTCGGGTGATGGCCGCATACCATTGCGGTGCCACATGGGCTATGGCTATGGGTGACGACG
CACTCGAGTCGGTCGACACGTGCCTAGACGTGTATAAAGATTTAGGATTCAAAATCGAGG
TTTCCAAACAACTGGAGTTTTGCTCACATGTCTTCGAGAAGGAATACCTCGCACGCCCGG
TTAACCAAAATAAAATGATTTACAAATTGGTTTATGGTTACAACCCGGCGAACGGTTCAT
CGGAGGTCTTGCAGCGTTATCTTGACGCCTGTATGAGCGTGCTTCACGAGCTACGCCATG
ACCCCGAAACCGTGGAGCTTCTGTACAAGTGGCTGGTATCTCCAGTCCAGCAACAAAAGG
TTTGAAAACAGAAGCTTCAAAGGTAGCCAGACACACGTGAGTTGCAAGTGCTGGAATCCT
AGTCTCACACATAAGCAGCCATAGATTGGAAACTCTTTTGCGGGGTTCTTATAGGGATCC
TCGTTGCTGTCCCCGTAACCATCTTTGGCTTGTACAAGATCTACCTATCTATCTCCTCGA
ACGTGCGTTCAATTGTGAATGAATACGGGAGGTAGAAATGGACGCAGAGCTAGGAACCGC
CGACGCGCTCGCAATAATAACCGGGCCCAGCCAGTGGTTGTTGTCGCGGCAAATCCGCGT
CGAGGACGCCCTCGAAGACGAAGACGACCAAGTGGAAACACTGCAGGAAGACCTGGAGTC
AGACGAGGCTCGCGGGAGACTTTTGTATTTTCAAAGGACTCTCTCACGGGCAATGCCTCC
GGAAAAGTCACCTTCGGGCCGTCTTTATCAGAGTGTGCAGCATTCAGTGGCGGAATTCTC
AAGGCCTACCATGAGTATAAGATCTCAAAGATCATACTGGAGTTCATCTCCGAGGCCGCT
TCCACCGCCGAAGGTTCCATCGCTTATGAACTTGATCCACACAACAAGCTCTCATCCCTT
GCCTCCACCATCAACAAATTCTCAATCGTCAAAGGTGGCAGGAGGGTCTTTGCGTCCAAT
CAAATCGGAGGTGGAGTTTGGCGCGACTCATCAGAAGATCAATGCGCCATCCTCTACAAA
GGTAACGGAAAGTCCTCAGTCGCGGGTTCCTTCAGGATCACGATTGAGGTCAATGTTCAA
AATCCGAAATAGGTAGACGGGGCATCTCCTCAGCCAGCGCCAACACCTGCTCCAGCTCCG
GAGCCTTGTCCGGAGCCTCCACCAACTCCAGCACCAGCCCCAGCCCCTACTCCCGCCCCT
CAAGCTAAGTTTTACAACTATGCTGGGGTTCCGGAAAGCCGAATTCAGTCTCGGAAAAAC
AACGAATTCATCGACATATACTCGCTCAATTATGTAAAGATGTATTATTGGCATGACGAG
TCTTGGTCGAAAGAGACAATGTCGGCAGGGTATGTCCAAAACGATTCCTCGCGGGCAACC
CCTTACTTCCTCATCCCCACTGTCGTAGGAAACTACAAGGTTTACATCGAATGTGAGGGT
TTTCAAGCTGTCAAAGCTAAAGGAGGTGAGAATAATGGGAAGATGGCTGGATTCATCACG
TATGACCCACAACAAGCTGGTTGGCAGGCTTATTCATGGGCTGGCTGTACTCTCTCCAAC
TACAAAATGACCGATGGTTGCGTTCAAGCACACCCTGATCTCAAAGTCAATGGGTGCTCA
TTCACCAAAGGCCAGTGTGTTGAGAGAGACGTTGTTCTCTCGTTTGATCTCTCAGTGGCA
TCAGAGGGGTACTGGGCTCTTCAAGCCCCTCCAATCGAAAAGTCAGATGACCACAACTTC
ATCGTTTCTTACGGTAACTACACCGAAAAGATACTTGAGTGGGGTATGGTCTCCATTTCC
ATTGATGAGATAAACAGTAGCAACGATGCCCAACGTGTTCCGAATAGGAATAAGGACACA
TCAGAACCAAATCGGTTGACAGACTTCACCAATTCTGCCACAGTTGGAGTCACTGTCGCC
GACAAGAATTTGGATTCCGAGCCAGAAGGACAACTGGTAGTACAAACCCCGTCTCTTCAG
ACGCCAGCTAATTCAGTAGCTGAACCAGCATCGAAAGTTTCAGCGAAAGTCGTTGCGTGG
CTTAACAACCCCGACCTAGAAAGCGATGCTGAAGCGCCTCCCCCACCGACTCCATGGGAA
TCCTCCCAAGTTCGTTTGCGCTCTAGAGAAGAAGCAAACTTGGAGCCATCGCCTCAAAAC
ACATCTCCCCGTGAATACATGAATAAAACATATGAGGACGATGTTGCATCACAGGCCACC
AAAACCCCGACGCTGTCTGGTGGTTCTCTTCGACCTCGTTTGAAGCAGACCTCAGATTCA
GTGAAAGACACCAGTTCACAAGTAGGTAGCCAGACCGGCTCCTTGACTGGGGGCTCTTTG
AGGCCTTCTTTGCAGGGGGGGAGGTTAGCCTCACAGCAATTCCGCATGACAACTGAACAG
GCAAAACAGTATGACCTGATAAAGCGTAGTTTTGGTAGAACTCGTGCAAACGAGTACTAC
GAGGAATGCCGAAAAGCTGCTGAGGGCTCGTAGTAATGCGAGCATCCGCCGGGATTAAAA
CGAGACAGGATGACAACCTGGCCACCTCTGAGATCACTTTGTGTTTTCAGAGGAATTCTC
AAGTCTAAGAGAGAGGTTTCCGGGAG
